# Supplementary material for: Proteomic Analysis of Rapeseed Root Response to Waterlogging Stress
Source: Plants (Basel). 2018 Sep 7;7(3):71. doi: 10.3390/plants7030071 (PMC6160990; doi:10.3390/plants7030071)
Supplement: Supplementary file 1 [file plants-07-00071-s001.zip]

Archive with 10 entries (9 files):
- Supplementary Materials/
- Supplementary Materials/Figure S1.doc
- Supplementary Materials/Tables S1.xls
- Supplementary Materials/Tables S2.xls
- Supplementary Materials/Tables S3.xls
- Supplementary Materials/Tables S4.xls
- Supplementary Materials/Tables S5.xls
- Supplementary Materials/Tables S6.xls
- Supplementary Materials/Tables S7.xls
- Supplementary Materials/Tables S8.xls
