# Supplementary material for: Proteomic Analysis of Rapeseed Root Response to Waterlogging Stress
Source: Plants (Basel). 2018 Sep 7;7(3):71. doi: 10.3390/plants7030071 (PMC6160990; doi:10.3390/plants7030071)
Supplement: Supplementary file 1 [file plants-07-00071-s001.zip › Supplementary Materials/Tables S1.xls]

## Sheet: Sheet1
	Table S1. All proteins identified through iTRAQ analysis.
Accession	Description	Coverage	Unique Peptides	MW [kDa]	calc. pI	ZS9-4/ZS9-0	ZS9-4/ZS9-0 P value	ZS9-8/ZS9-0	ZS9-8/ZS9-0 P value	ZS9-12/ZS9-0	ZS9-12/ZS9-0 P value	GH01-4/GH01-0	GH01-4/GH01-0 P value	GH01-8/GH01-0	GH01-8/GH01-0 P value	GH01-12/GH01-0	GH01-12/GH01-0 P value
GSBRNA2T00121397001_assembled_CDS	GSBRNA2T00121397001_assembled_CDS	13.91	1	30.443	7.03467	2.94562	6.36761e-10	2.79705	1.38358e-18	1.6333	1.75808e-05	0.822928	0.0114214	1.15795	0.11163	0.879499	0.313025
GSBRNA2T00054602001_assembled_CDS	GSBRNA2T00054602001_assembled_CDS	18.05	4	69.0306	4.94482	0.542908	3.227e-05	0.412842	8.5852e-14	0.387826	1.34022e-12	0.530809	3.29874e-16	0.453872	3.44451e-18	0.420715	1.30956e-11
GSBRNA2T00143181001_assembled_CDS	GSBRNA2T00143181001_assembled_CDS	6.21	1	114.849	7.1958	0.557524	7.1112e-05	0.436563	2.84885e-12	0.360862	2.34307e-14	0.50946	3.15466e-18	0.505791	6.23038e-14	0.429195	3.58412e-11
GSBRNA2T00005761001_assembled_CDS	GSBRNA2T00005761001_assembled_CDS	13.7	1	8.3913	7.25439	2.04531	4.40923e-05	2.21859	9.32714e-12	2.30026	3.05224e-13	1.51921	6.0797e-08	1.88737	4.42762e-12	1.55124	1.10367e-05
GSBRNA2T00015735001_assembled_CDS	GSBRNA2T00015735001_assembled_CDS	13.65	1	72.0897	5.30029	0.658604	0.00440774	0.44862	1.41185e-11	0.431723	3.26515e-10	0.814488	0.0075655	0.530266	2.68134e-12	0.512119	1.63435e-07
GSBRNA2T00020324001_assembled_CDS	GSBRNA2T00020324001_assembled_CDS	24.61	4	19.5948	4.84326	0.608099	0.000693445	0.474031	2.97571e-10	0.365058	4.42935e-14	0.5572	4.43923e-14	0.469476	7.53795e-17	0.444845	2.39075e-10
GSBRNA2T00114640001_assembled_CDS	GSBRNA2T00114640001_assembled_CDS	13.16	1	26.0033	7.38623	0.789317	0.103151	0.493221	2.38978e-09	0.487064	7.11748e-08	1.21885	0.0107084	1.00313	0.982611	0.913581	0.481774
GSBRNA2T00036898001_assembled_CDS	GSBRNA2T00036898001_assembled_CDS	11.83	2	59.1081	5.10986	0.821991	0.176166	0.494468	2.65304e-09	0.541204	4.21102e-06	0.958379	0.563809	0.892095	0.204811	0.8437	0.184592
GSBRNA2T00002954001_assembled_CDS	GSBRNA2T00002954001_assembled_CDS	11.61	2	24.6078	9.86182	0.575363	0.00016353	0.499934	4.91578e-09	0.470147	1.56509e-08	0.616766	4.5914e-10	0.588571	5.45569e-09	0.575367	1.49817e-05
GSBRNA2T00102636001_assembled_CDS	GSBRNA2T00102636001_assembled_CDS	6.13	1	22.9295	5.16064	0.537264	2.31652e-05	0.523362	4.47554e-08	0.461552	7.34508e-09	0.698852	3.68173e-06	0.552759	6.74253e-11	0.481842	1.13588e-08
GSBRNA2T00005544001_assembled_CDS	GSBRNA2T00005544001_assembled_CDS	14.23	2	52.601	5.0083	0.746935	0.0455314	0.523787	4.90055e-08	0.553582	9.74031e-06	0.735089	6.80268e-05	0.655458	3.09313e-06	0.629345	0.000286973
GSBRNA2T00090709001_assembled_CDS	GSBRNA2T00090709001_assembled_CDS	24.41	1	50.8046	5.70654	1.93685	0.000161057	1.87296	8.09551e-08	1.26601	0.0389266	0.745561	0.000149353	0.993009	0.929677	0.677679	0.00236611
GSBRNA2T00116742001_assembled_CDS	GSBRNA2T00116742001_assembled_CDS	2.44	1	50.7089	5.07178	0.649657	0.00327785	0.53396	1.18649e-07	0.545297	5.48001e-06	0.638943	7.37563e-09	0.586375	3.89007e-09	0.611067	0.000116246
GSBRNA2T00070002001_assembled_CDS	GSBRNA2T00070002001_assembled_CDS	60.17	2	39.09	6.68311	1.80506	0.000756887	1.83276	2.21724e-07	1.52511	0.000220288	0.807271	0.00540447	1.02941	0.763227	0.937458	0.610726
GSBRNA2T00082234001_assembled_CDS	GSBRNA2T00082234001_assembled_CDS	3.74	1	21.6011	10.3892	1.20006	0.305847	1.8332	2.21724e-07	1.85639	6.15415e-08	1.1795	0.0332746	1.32438	0.00226028	1.90022	1.28886e-10
GSBRNA2T00079740001_assembled_CDS	GSBRNA2T00079740001_assembled_CDS	7.09	1	28.6404	7.91357	1.66	0.00388634	1.81994	3.06849e-07	2.28185	5.07463e-13	1.01133	0.907326	1.24772	0.0160311	0.933247	0.587472
GSBRNA2T00076374001_assembled_CDS	GSBRNA2T00076374001_assembled_CDS	10.09	1	35.3692	5.61768	3.61409	1.91595e-13	1.81547	3.47575e-07	1.10749	0.373481	1.2155	0.0117357	1.54634	2.07093e-06	0.979946	0.874426
GSBRNA2T00015288001_assembled_CDS	GSBRNA2T00015288001_assembled_CDS	7.64	2	29.2385	6.25244	1.56112	0.0112717	1.80272	4.68382e-07	1.5528	0.000116286	0.907573	0.205447	0.895668	0.222937	1.02774	0.782103
GSBRNA2T00071693001_assembled_CDS	GSBRNA2T00071693001_assembled_CDS	6.52	1	20.1618	4.71631	0.777668	0.0845785	0.550515	4.86778e-07	0.540847	4.21102e-06	0.7251	3.19418e-05	0.664999	6.863e-06	0.53165	7.93386e-07
GSBRNA2T00072656001_assembled_CDS	GSBRNA2T00072656001_assembled_CDS	14.07	1	48.8888	8.96826	1.78981	0.000899591	1.77939	8.47558e-07	1.0127	0.909966	0.984766	0.825915	0.870885	0.12602	1.06225	0.54686
GSBRNA2T00022613001_assembled_CDS	GSBRNA2T00022613001_assembled_CDS	2.95	1	41.4545	7.92822	1.62279	0.005819	1.77806	8.68673e-07	1.69031	4.34895e-06	0.830526	0.0161638	0.817287	0.0254896	1.22497	0.0420978
GSBRNA2T00033072001_assembled_CDS	GSBRNA2T00033072001_assembled_CDS	45.45	1	101.627	6.07471	2.39043	6.35592e-07	1.77241	1.00669e-06	1.1292	0.288119	0.853697	0.039949	0.871289	0.12602	0.881324	0.321629
GSBRNA2T00101768001_assembled_CDS	GSBRNA2T00101768001_assembled_CDS	17.83	1	14.8959	8.23584	1.50184	0.0207268	1.77174	1.00669e-06	2.13346	3.30883e-11	1.18118	0.0323724	1.68493	1.29683e-08	1.94279	2.87922e-11
GSBRNA2T00028228001_assembled_CDS	GSBRNA2T00028228001_assembled_CDS	5.66	3	57.761	6.97607	1.60648	0.00698942	1.7548	1.52616e-06	2.21113	3.74288e-12	1.0485	0.558987	1.08334	0.389928	1.1105	0.291775
GSBRNA2T00126807001_assembled_CDS	GSBRNA2T00126807001_assembled_CDS	32.82	1	28.6113	5.64307	0.695723	0.0132134	0.565513	1.5468e-06	0.630114	0.000539922	0.915658	0.248732	0.905827	0.272778	0.907391	0.445109
GSBRNA2T00083430001_assembled_CDS	GSBRNA2T00083430001_assembled_CDS	45.9	1	13.1021	4.88135	1.17426	0.369081	0.567136	1.66601e-06	0.358376	1.44017e-14	1.14709	0.0784949	0.941283	0.496622	0.736271	0.0164917
GSBRNA2T00056494001_assembled_CDS	GSBRNA2T00056494001_assembled_CDS	3.23	1	68.3592	9.56885	0.78704	0.0995723	0.56792	1.79381e-06	0.515445	6.7115e-07	0.722633	2.7327e-05	0.649654	2.04613e-06	0.54186	1.65696e-06
GSBRNA2T00100074001_assembled_CDS	GSBRNA2T00100074001_assembled_CDS	8.61	1	37.8603	7.00537	1.80191	0.000783534	1.74596	1.90023e-06	0.968204	0.80757	1.04754	0.558987	1.22472	0.0274478	0.938146	0.616587
GSBRNA2T00020791001_assembled_CDS	GSBRNA2T00020791001_assembled_CDS	19.37	1	58.5502	7.32764	0.703842	0.016365	0.570382	2.07742e-06	0.580976	4.77258e-05	0.923435	0.291159	0.934254	0.446099	1.09205	0.378062
GSBRNA2T00042812001_assembled_CDS	GSBRNA2T00042812001_assembled_CDS	8.96	1	7.22969	7.88428	0.881939	0.380928	0.571085	2.23448e-06	0.517653	8.39158e-07	0.693865	2.34853e-06	0.740441	0.000891841	0.758101	0.0302009
GSBRNA2T00059222001_assembled_CDS	GSBRNA2T00059222001_assembled_CDS	14.7	1	48.4515	5.52881	1.92094	0.000194741	1.73707	2.36423e-06	0.996181	0.976055	1.02795	0.738757	1.10972	0.25905	0.970261	0.81167
GSBRNA2T00078821001_assembled_CDS	GSBRNA2T00078821001_assembled_CDS	35.54	1	40.7295	9.94971	1.59563	0.00777974	1.73025	2.80063e-06	1.51139	0.00030175	1.01944	0.826632	1.22925	0.0250464	1.44063	0.00025317
GSBRNA2T00106907001_assembled_CDS	GSBRNA2T00106907001_assembled_CDS	18	2	49.187	7.2251	0.843812	0.240383	0.576474	3.2008e-06	0.540123	3.93964e-06	0.918421	0.260419	0.689002	3.99165e-05	0.677949	0.00236611
GSBRNA2T00129747001_assembled_CDS	GSBRNA2T00129747001_assembled_CDS	47.39	1	28.2345	10.6528	1.55143	0.0125158	1.7105	4.53214e-06	3.15186	9.09397e-24	0.972053	0.696009	1.89245	3.6089e-12	0.877425	0.304555
GSBRNA2T00136808001_assembled_CDS	GSBRNA2T00136808001_assembled_CDS	21.51	1	65.5463	7.18115	0.840866	0.230874	0.581337	4.54737e-06	0.480812	4.22885e-08	0.636194	5.13838e-09	0.832534	0.0433217	0.703489	0.00583878
GSBRNA2T00042408001_assembled_CDS	GSBRNA2T00042408001_assembled_CDS	8.54	1	67.4208	9.24658	1.44151	0.0376319	1.70651	4.8698e-06	2.29656	3.32229e-13	1.96945	1.43787e-18	1.35302	0.00100079	1.3072	0.00732948
GSBRNA2T00041382001_assembled_CDS	GSBRNA2T00041382001_assembled_CDS	5.38	1	14.7758	8.63135	1.61951	0.00601089	1.6889	7.48018e-06	2.13791	2.87909e-11	1.24646	0.00454999	1.73922	1.63016e-09	1.85946	5.29879e-10
GSBRNA2T00048627001_assembled_CDS	GSBRNA2T00048627001_assembled_CDS	4.27	1	55.849	5.60498	1.73396	0.00170295	1.68593	8.0322e-06	1.23367	0.0656476	0.650922	2.97337e-08	0.825399	0.0334425	0.772122	0.0429412
GSBRNA2T00086486001_assembled_CDS	GSBRNA2T00086486001_assembled_CDS	2.14	1	58.5416	8.01611	1.20415	0.29691	1.67588	1.01767e-05	1.66474	8.06354e-06	1.12786	0.123067	1.17701	0.0769578	1.25751	0.0215171
GSBRNA2T00083921001_assembled_CDS	GSBRNA2T00083921001_assembled_CDS	2.29	1	103.332	6.34131	1.66117	0.00384384	1.67496	1.04198e-05	1.14936	0.223988	1.02518	0.767649	0.944781	0.526627	0.998495	0.987505
GSBRNA2T00097752001_assembled_CDS	GSBRNA2T00097752001_assembled_CDS	28.07	1	6.29316	9.62744	0.735755	0.0357251	0.59439	1.09171e-05	0.603908	0.000159527	0.854449	0.039949	0.831858	0.0419711	0.814	0.107427
GSBRNA2T00152912001_assembled_CDS	GSBRNA2T00152912001_assembled_CDS	25	1	28.8989	5.36377	2.44641	3.16972e-07	1.67288	1.09231e-05	1.26368	0.0402553	1.03546	0.673137	1.23151	0.0233714	0.983981	0.899594
GSBRNA2T00141759001_assembled_CDS	GSBRNA2T00141759001_assembled_CDS	16.33	2	14.691	8.88037	0.852596	0.270334	0.594714	1.16527e-05	0.551856	8.58925e-06	0.758897	0.000356867	0.665626	7.41662e-06	0.50673	1.07532e-07
GSBRNA2T00021256001_assembled_CDS	GSBRNA2T00021256001_assembled_CDS	3.58	2	58.3727	8.79248	2.29904	1.96321e-06	1.65586	1.62821e-05	1.4088	0.00268303	1.09654	0.238303	0.941531	0.504048	1.17282	0.110017
GSBRNA2T00077735001_assembled_CDS	GSBRNA2T00077735001_assembled_CDS	1.29	1	302.371	4.79248	1.12191	0.523435	1.65606	1.62821e-05	0.907462	0.464773	0.802559	0.00443069	1.43815	7.63384e-05	1.19517	0.0743877
GSBRNA2T00146539001_assembled_CDS	GSBRNA2T00146539001_assembled_CDS	5.59	1	36.4806	7.13721	1.34636	0.0923266	1.65374	1.70613e-05	1.27827	0.0317491	0.677892	5.14937e-07	0.94502	0.526627	0.486102	1.65729e-08
GSBRNA2T00090291001_assembled_CDS	GSBRNA2T00090291001_assembled_CDS	11.61	1	12.2127	9.99365	1.63027	0.00539382	1.64944	1.91725e-05	1.50285	0.000360656	1.16924	0.0447682	1.2281	0.0256283	1.34246	0.00321739
GSBRNA2T00082144001_assembled_CDS	GSBRNA2T00082144001_assembled_CDS	8.13	1	14.3772	8.70459	1.1363	0.478161	1.64594	2.05598e-05	1.60677	3.28038e-05	1.06581	0.420214	1.31715	0.002737	1.69462	1.25704e-07
GSBRNA2T00094400001_assembled_CDS	GSBRNA2T00094400001_assembled_CDS	5.05	1	24.2264	5.5542	0.720304	0.0245325	0.607878	2.64757e-05	0.591142	8.19264e-05	0.860633	0.0512538	0.711223	0.000168373	0.726706	0.0126278
GSBRNA2T00002488001_assembled_CDS	GSBRNA2T00002488001_assembled_CDS	3.39	1	48.1573	6.44287	0.677794	0.00792679	0.60927	2.81439e-05	0.557249	1.17371e-05	0.691249	1.78337e-06	0.600689	2.01369e-08	0.608283	9.92517e-05
GSBRNA2T00132253001_assembled_CDS	GSBRNA2T00132253001_assembled_CDS	4.12	1	67.0144	7.10791	0.754574	0.0538964	0.611392	3.17752e-05	0.850192	0.223572	0.424561	2.9275e-28	0.501866	3.18835e-14	0.497585	4.93534e-08
GSBRNA2T00107219001_assembled_CDS	GSBRNA2T00107219001_assembled_CDS	11.51	1	66.0094	5.40186	1.37147	0.0736273	1.62393	3.42042e-05	1.01604	0.889473	0.849579	0.0344623	0.873328	0.132386	0.824912	0.132359
GSBRNA2T00096117001_assembled_CDS	GSBRNA2T00096117001_assembled_CDS	13.99	1	32.6679	7.37158	1.15012	0.435629	1.61562	4.10982e-05	1.56929	8.02798e-05	0.580398	2.10504e-12	1.18942	0.0601924	0.6826	0.00285924
GSBRNA2T00009997001_assembled_CDS	GSBRNA2T00009997001_assembled_CDS	5.2	1	37.3079	5.13525	1.11171	0.557436	1.61021	4.71414e-05	1.80447	2.39832e-07	0.935877	0.381133	1.16509	0.0975768	1.32611	0.00471275
GSBRNA2T00090918001_assembled_CDS	GSBRNA2T00090918001_assembled_CDS	25.1	1	28.7638	5.61768	3.05405	1.68304e-10	1.60828	4.93421e-05	1.41932	0.00218535	0.853429	0.0385146	0.869577	0.122923	0.817589	0.116062
GSBRNA2T00092764001_assembled_CDS	GSBRNA2T00092764001_assembled_CDS	15.14	2	32.1786	6.40479	0.70827	0.0181593	0.620048	5.41106e-05	0.710594	0.0106393	0.749005	0.000183613	0.762642	0.00282684	0.722179	0.0108317
GSBRNA2T00127572001_assembled_CDS	GSBRNA2T00127572001_assembled_CDS	12.92	1	109.664	8.14795	1.90063	0.000246714	1.60342	5.52915e-05	1.20714	0.0995299	0.992634	0.907674	0.916762	0.335066	0.961659	0.761846
GSBRNA2T00008521001_assembled_CDS	GSBRNA2T00008521001_assembled_CDS	5.45	2	114.045	5.73193	1.70886	0.00225599	1.60339	5.52915e-05	1.04871	0.675353	1.03524	0.673137	1.0397	0.676419	0.991544	0.949899
GSBRNA2T00150432001_assembled_CDS	GSBRNA2T00150432001_assembled_CDS	30.52	1	23.3724	4.97021	1.14362	0.45352	0.621792	6.07235e-05	0.901623	0.439873	1.24002	0.00552974	1.33739	0.0015755	0.889551	0.361976
GSBRNA2T00140772001_assembled_CDS	GSBRNA2T00140772001_assembled_CDS	3.95	1	46.9091	5.68115	0.729192	0.0304128	0.626267	7.62286e-05	0.633103	0.00061582	0.867295	0.0628731	0.849091	0.0700867	0.848944	0.200354
GSBRNA2T00131153001_assembled_CDS	GSBRNA2T00131153001_assembled_CDS	7.93	1	17.7766	9.08545	1.32358	0.112145	1.58663	7.94158e-05	1.44774	0.00119139	1.07895	0.335119	1.22372	0.0280796	1.13574	0.201564
GSBRNA2T00130574001_assembled_CDS	GSBRNA2T00130574001_assembled_CDS	33.61	2	14.5656	9.48096	1.47858	0.0261271	1.58708	7.94158e-05	1.84455	8.22046e-08	1.14405	0.0844568	1.29183	0.00532712	1.47491	9.91757e-05
GSBRNA2T00090642001_assembled_CDS	GSBRNA2T00090642001_assembled_CDS	5.87	1	84.8774	7.86963	1.72273	0.00192784	1.58605	8.12243e-05	1.6129	2.84286e-05	0.937972	0.396229	1.04232	0.661144	1.08401	0.419189
GSBRNA2T00068628001_assembled_CDS	GSBRNA2T00068628001_assembled_CDS	16.05	2	44.7078	6.7417	1.64534	0.00458083	1.5844	8.49622e-05	1.35208	0.00828181	0.873787	0.0789643	1.12594	0.198822	0.872911	0.28802
GSBRNA2T00076989001_assembled_CDS	GSBRNA2T00076989001_assembled_CDS	16.41	1	20.9917	9.1001	0.589028	0.000309906	0.628933	9.01549e-05	0.633484	0.00061582	0.974883	0.725511	0.929611	0.418436	0.895009	0.385513
GSBRNA2T00138715001_assembled_CDS	GSBRNA2T00138715001_assembled_CDS	5.31	1	25.8981	8.92432	1.70504	0.00235928	1.57855	9.5054e-05	0.924263	0.553888	1.1007	0.219964	0.951592	0.580952	0.77277	0.0439933
GSBRNA2T00038456001_assembled_CDS	GSBRNA2T00038456001_assembled_CDS	4.01	1	51.7155	4.99561	1.33408	0.102715	1.5771	9.94092e-05	1.0929	0.436248	0.877527	0.0895011	1.26245	0.0114056	1.0524	0.611652
GSBRNA2T00036115001_assembled_CDS	GSBRNA2T00036115001_assembled_CDS	30.32	1	16.9166	4.56396	0.754447	0.0527904	0.631768	0.000106377	0.66724	0.00242349	0.918535	0.266393	0.861895	0.100131	0.775968	0.0472721
GSBRNA2T00140445001_assembled_CDS	GSBRNA2T00140445001_assembled_CDS	27.36	1	11.8987	9.17334	1.28364	0.157811	1.57284	0.00010871	2.00829	1.03826e-09	0.659881	8.0272e-08	0.820439	0.028265	0.789272	0.0637549
GSBRNA2T00146371001_assembled_CDS	GSBRNA2T00146371001_assembled_CDS	43.59	2	7.97792	4.97021	0.894353	0.432574	0.632607	0.000112351	0.762508	0.0427935	1.18262	0.0306328	1.27901	0.00744778	0.628545	0.000286973
GSBRNA2T00051000001_assembled_CDS	GSBRNA2T00051000001_assembled_CDS	47.81	1	50.4607	7.54736	0.787681	0.10135	0.635622	0.000132161	0.653565	0.00147206	1.05909	0.471352	1.00276	0.982611	1.0777	0.451908
GSBRNA2T00084051001_assembled_CDS	GSBRNA2T00084051001_assembled_CDS	9.82	1	19.1441	9.75928	1.2735	0.171444	1.56127	0.000141971	1.40872	0.00268303	1.04631	0.575835	1.10694	0.27173	1.26025	0.0206295
GSBRNA2T00132614001_assembled_CDS	GSBRNA2T00132614001_assembled_CDS	2.23	1	56.1756	7.94287	2.13493	1.47613e-05	1.55855	0.000148401	1.59151	4.68177e-05	1.03069	0.710312	1.13929	0.158463	1.68828	1.57514e-07
GSBRNA2T00149671001_assembled_CDS	GSBRNA2T00149671001_assembled_CDS	8.8	1	14.6927	5.16064	1.77652	0.00104424	1.55504	0.000162119	1.23893	0.0606245	1.1271	0.125898	0.941042	0.496622	1.18267	0.0923483
GSBRNA2T00004902001_assembled_CDS	GSBRNA2T00004902001_assembled_CDS	15.25	1	36.0772	8.51416	1.30306	0.134441	1.55192	0.000173206	1.33975	0.010398	1.03006	0.719743	1.24573	0.0168165	1.29812	0.0089939
GSBRNA2T00049027001_assembled_CDS	GSBRNA2T00049027001_assembled_CDS	4.98	1	22.052	5.19873	0.785413	0.0960847	0.645026	0.000212249	0.778589	0.0614416	0.839184	0.0224866	0.806935	0.0178195	0.886796	0.348234
GSBRNA2T00082458001_assembled_CDS	GSBRNA2T00082458001_assembled_CDS	20	3	25.9072	9.84717	1.14302	0.456551	1.54218	0.000215731	1.19654	0.115418	1.04483	0.584361	1.05641	0.559175	1.24784	0.0264966
GSBRNA2T00132947001_assembled_CDS	GSBRNA2T00132947001_assembled_CDS	15.74	1	45.486	7.76709	0.789051	0.103151	0.646396	0.000223448	0.753222	0.0336267	0.879245	0.0922969	0.845526	0.0642731	0.862519	0.249075
GSBRNA2T00020069001_assembled_CDS	GSBRNA2T00020069001_assembled_CDS	1.47	1	85.3721	5.77002	1.65074	0.00428979	1.53861	0.000230352	1.6999	3.39056e-06	1.15218	0.0693529	1.2585	0.0125832	1.54522	1.31871e-05
GSBRNA2T00035410001_assembled_CDS	GSBRNA2T00035410001_assembled_CDS	15.08	2	73.709	6.25244	0.900414	0.459569	0.648451	0.000247469	0.518704	9.03409e-07	0.748489	0.000171462	0.709191	0.000148683	0.588456	3.26618e-05
GSBRNA2T00045744001_assembled_CDS	GSBRNA2T00045744001_assembled_CDS	26.25	1	46.1613	6.31592	0.687528	0.0105837	0.64804	0.000247469	0.73362	0.0205634	1.01067	0.907326	0.946765	0.541921	1.02332	0.819843
GSBRNA2T00130770001_assembled_CDS	GSBRNA2T00130770001_assembled_CDS	11.23	1	48.5002	5.17334	1.26079	0.190641	1.53449	0.000256877	1.78105	4.34617e-07	0.9575	0.554777	1.01767	0.854101	1.14324	0.18069
GSBRNA2T00015861001_assembled_CDS	GSBRNA2T00015861001_assembled_CDS	27.91	1	8.46125	6.94678	1.12233	0.523435	0.649153	0.000260338	0.857537	0.25141	1.15291	0.0676381	1.39924	0.000256804	0.95367	0.712588
GSBRNA2T00132353001_assembled_CDS	GSBRNA2T00132353001_assembled_CDS	20.48	1	32.5732	5.26221	1.11028	0.564401	1.53274	0.000262526	1.40808	0.00273833	1.05305	0.518078	1.27598	0.00803758	1.31819	0.00568477
GSBRNA2T00035706001_assembled_CDS	GSBRNA2T00035706001_assembled_CDS	4.74	1	25.9598	9.12939	1.27341	0.172861	1.53134	0.000274186	1.9445	5.8908e-09	1.11278	0.171391	1.2006	0.0466975	1.32835	0.00449534
GSBRNA2T00132575001_assembled_CDS	GSBRNA2T00132575001_assembled_CDS	20.25	2	68.9283	6.7417	1.85384	0.000428469	1.52981	0.000280203	1.24226	0.0577755	0.99994	0.979512	1.09245	0.342053	1.04956	0.625085
GSBRNA2T00089694001_assembled_CDS	GSBRNA2T00089694001_assembled_CDS	24.2	1	24.6917	8.74854	0.851198	0.263495	0.650665	0.000287914	0.628586	0.000516553	0.868325	0.0649981	0.759626	0.00245126	0.688202	0.00343991
GSBRNA2T00112040001_assembled_CDS	GSBRNA2T00112040001_assembled_CDS	71.01	4	7.31138	9.36377	0.88753	0.406349	0.651397	0.000287914	0.783809	0.0683958	1.0586	0.471352	1.0965	0.322154	0.761396	0.0326349
GSBRNA2T00003645001_assembled_CDS	GSBRNA2T00003645001_assembled_CDS	21.91	1	41.3454	5.59229	0.794435	0.112503	0.650967	0.000287914	0.633164	0.00061582	1.03562	0.663984	1.16137	0.105413	1.1893	0.0829522
GSBRNA2T00054773001_assembled_CDS	GSBRNA2T00054773001_assembled_CDS	75.74	1	22.3001	5.23682	1.40432	0.0541673	1.52688	0.000299029	1.62142	2.34715e-05	1.22045	0.0103847	1.18787	0.0614569	1.11553	0.271677
GSBRNA2T00116439001_assembled_CDS	GSBRNA2T00116439001_assembled_CDS	19.29	1	62.9514	4.81787	0.706027	0.017243	0.651937	0.000302671	0.774771	0.0562806	0.831856	0.0168605	0.822073	0.0302504	0.737025	0.016976
GSBRNA2T00009688001_assembled_CDS	GSBRNA2T00009688001_assembled_CDS	18.85	3	28.1979	6.34131	1.04236	0.83108	1.52502	0.000312252	1.14989	0.2211	0.983656	0.815761	0.998528	0.982451	1.14264	0.18069
GSBRNA2T00050633001_assembled_CDS	GSBRNA2T00050633001_assembled_CDS	21.3	2	24.4371	4.95752	0.707662	0.0181593	0.656746	0.000387255	0.614398	0.00025942	0.8494	0.0331921	0.773939	0.00467609	0.635133	0.000381564
GSBRNA2T00015265001_assembled_CDS	GSBRNA2T00015265001_assembled_CDS	20.48	1	27.1609	8.90967	0.855165	0.277278	0.658057	0.000406537	0.743751	0.0267898	0.988966	0.866699	1.02452	0.795855	1.09707	0.353809
GSBRNA2T00025126001_assembled_CDS	GSBRNA2T00025126001_assembled_CDS	23.97	6	39.2392	6.354	1.07352	0.698755	1.51185	0.000413039	1.5902	4.908e-05	1.01079	0.907326	1.09933	0.307781	1.23678	0.0331563
GSBRNA2T00066084001_assembled_CDS	GSBRNA2T00066084001_assembled_CDS	28.87	1	21.8272	5.71924	0.660401	0.00455185	0.658924	0.000426683	0.724943	0.016027	1.01138	0.907326	0.960973	0.653786	0.867959	0.268118
GSBRNA2T00059409001_assembled_CDS	GSBRNA2T00059409001_assembled_CDS	2.65	1	37.6727	5.51611	0.872482	0.340436	0.658643	0.000426683	0.661626	0.00200774	0.970335	0.67654	0.973927	0.763621	1.00741	0.944302
GSBRNA2T00129754001_assembled_CDS	GSBRNA2T00129754001_assembled_CDS	40.4	1	27.9998	4.89404	1.4405	0.0379997	1.50393	0.000489965	1.50588	0.00033737	0.998918	0.969256	1.24355	0.017637	1.37059	0.00157611
GSBRNA2T00144560001_assembled_CDS	GSBRNA2T00144560001_assembled_CDS	15.28	1	95.04	5.33838	1.30375	0.133298	1.50202	0.000511255	1.31929	0.01535	1.13641	0.102252	1.323	0.00232323	1.25737	0.0219737
GSBRNA2T00026933001_assembled_CDS	GSBRNA2T00026933001_assembled_CDS	12.77	2	34.1789	4.75439	0.918178	0.54476	0.663163	0.000516586	0.704748	0.00885005	0.922885	0.291159	1.17221	0.0850457	1.20143	0.0665973
GSBRNA2T00063499001_assembled_CDS	GSBRNA2T00063499001_assembled_CDS	14.53	2	17.9268	9.24658	1.06289	0.742996	0.664987	0.000567645	0.621199	0.000359879	0.99248	0.897419	0.780015	0.00607673	0.733875	0.0155575
GSBRNA2T00134964001_assembled_CDS	GSBRNA2T00134964001_assembled_CDS	12.78	2	19.6992	9.36377	0.812853	0.153548	0.665328	0.000567645	0.824778	0.149684	0.897163	0.154779	0.967185	0.703904	1.08696	0.403432
GSBRNA2T00090794001_assembled_CDS	GSBRNA2T00090794001_assembled_CDS	16.09	2	26.0106	9.0415	1.48627	0.0243584	1.49599	0.000580608	1.43233	0.00166852	0.960554	0.591264	1.09678	0.317311	1.04086	0.68736
GSBRNA2T00017143001_assembled_CDS	GSBRNA2T00017143001_assembled_CDS	30.43	5	40.6202	8.5874	1.19584	0.314992	1.49632	0.000580608	1.25289	0.048314	0.98709	0.846276	1.09197	0.342053	1.14938	0.164204
GSBRNA2T00146637001_assembled_CDS	GSBRNA2T00146637001_assembled_CDS	41.54	4	22.0082	5.70654	0.693531	0.0125098	0.666197	0.000594838	0.615764	0.000285158	0.929567	0.337826	0.775116	0.00488775	0.721434	0.0104996
GSBRNA2T00021913001_assembled_CDS	GSBRNA2T00021913001_assembled_CDS	32.79	1	14.7027	9.83252	1.19656	0.312686	1.49373	0.000605677	1.36233	0.00683298	1.2014	0.0183537	1.23589	0.0212955	1.37626	0.00138985
GSBRNA2T00095199001_assembled_CDS	GSBRNA2T00095199001_assembled_CDS	55.63	1	48.5339	8.20654	0.916312	0.535008	0.667269	0.000623196	0.593098	9.1008e-05	1.10798	0.19049	1.27352	0.0084545	0.530801	7.35659e-07
GSBRNA2T00141445001_assembled_CDS	GSBRNA2T00141445001_assembled_CDS	24.68	1	80.5979	5.71924	0.598975	0.000477596	0.666713	0.000623196	0.786432	0.0713396	0.905614	0.195483	0.831687	0.0419711	0.862072	0.24537
GSBRNA2T00076632001_assembled_CDS	GSBRNA2T00076632001_assembled_CDS	5	1	24.8787	8.19189	1.18861	0.3315	1.49053	0.000645241	1.37595	0.00519946	0.860815	0.0512538	1.21062	0.0375644	1.34738	0.00285053
GSBRNA2T00006821001_assembled_CDS	GSBRNA2T00006821001_assembled_CDS	26.34	4	20.6602	4.4624	1.29117	0.148826	1.4898	0.000658974	1.39898	0.003287	1.04363	0.592952	1.07576	0.430147	1.24261	0.0293579
GSBRNA2T00007281001_assembled_CDS	GSBRNA2T00007281001_assembled_CDS	4.87	2	42.7156	9.84717	1.24347	0.22015	1.48949	0.000672987	1.41529	0.00237287	0.954053	0.528058	1.14931	0.132141	1.33886	0.0034584
GSBRNA2T00037247001_assembled_CDS	GSBRNA2T00037247001_assembled_CDS	3.31	1	39.6698	10.814	0.993196	0.940608	0.668733	0.000683583	0.565769	2.02263e-05	0.985964	0.836087	0.788832	0.00885929	0.583027	2.43361e-05
GSBRNA2T00104598001_assembled_CDS	GSBRNA2T00104598001_assembled_CDS	37.93	2	40.7344	9.78857	1.45083	0.0344668	1.48657	0.000701878	1.26315	0.0409347	1.06856	0.399432	1.23815	0.0203215	1.33042	0.00428736
GSBRNA2T00129465001_assembled_CDS	GSBRNA2T00129465001_assembled_CDS	17.14	1	53.2479	6.25244	0.820218	0.170958	0.669752	0.000715702	0.653105	0.00141489	0.865342	0.0587884	0.825796	0.0345659	0.82556	0.134813
GSBRNA2T00032481001_assembled_CDS	GSBRNA2T00032481001_assembled_CDS	17.61	2	51.9948	7.13721	1.45325	0.0337977	1.48464	0.000731958	1.02741	0.815569	1.03083	0.710312	1.03532	0.715313	1.13202	0.214318
GSBRNA2T00141721001_assembled_CDS	GSBRNA2T00141721001_assembled_CDS	56.48	5	11.6088	8.104	0.801398	0.126592	0.671227	0.000749166	0.524419	1.29978e-06	0.973092	0.705804	0.684868	3.01939e-05	0.527642	5.85235e-07
GSBRNA2T00048892001_assembled_CDS	GSBRNA2T00048892001_assembled_CDS	35.76	2	17.5266	6.44287	0.866351	0.317311	0.670927	0.000749166	0.767255	0.0469709	0.992717	0.907674	1.01744	0.862529	1.0364	0.723174
GSBRNA2T00059900001_assembled_CDS	GSBRNA2T00059900001_assembled_CDS	7.37	1	23.7102	5.19873	0.996667	0.96226	0.672355	0.000784026	0.703052	0.00831344	1.24814	0.00426108	1.17368	0.0817275	1.40773	0.000610284
GSBRNA2T00019418001_assembled_CDS	GSBRNA2T00019418001_assembled_CDS	3.52	1	50.0845	6.55127	1.75666	0.00131203	1.4783	0.000847302	1.25862	0.0437562	1.03775	0.645855	1.14461	0.142205	0.9905	0.943618
GSBRNA2T00135944001_assembled_CDS	GSBRNA2T00135944001_assembled_CDS	38.63	1	48.6428	7.88428	1.61535	0.00634426	1.47816	0.000847302	1.22566	0.0744433	1.01219	0.897135	1.27362	0.0084545	1.46374	0.000134741
GSBRNA2T00034256001_assembled_CDS	GSBRNA2T00034256001_assembled_CDS	30.86	1	27.0137	5.37646	0.895321	0.437021	0.674947	0.000897491	0.720632	0.0142963	1.00771	0.938048	0.877624	0.149317	0.759634	0.0318066
GSBRNA2T00001496001_assembled_CDS	GSBRNA2T00001496001_assembled_CDS	28.76	2	17.6017	6.771	1.2792	0.164508	1.47354	0.00092085	1.45401	0.00104866	1.17245	0.0413312	1.35015	0.00109053	1.51901	2.82669e-05
GSBRNA2T00047743001_assembled_CDS	GSBRNA2T00047743001_assembled_CDS	29.89	6	30.9875	5.13525	0.818379	0.165855	0.677191	0.00098107	0.683159	0.00430082	0.857666	0.0461288	0.783085	0.00690499	0.51811	2.6666e-07
GSBRNA2T00042846001_assembled_CDS	GSBRNA2T00042846001_assembled_CDS	19.32	2	9.34348	3.80225	0.666055	0.00550417	0.676675	0.00098107	0.522105	1.12491e-06	0.884108	0.107289	0.773664	0.00467609	0.671138	0.00180151
GSBRNA2T00090983001_assembled_CDS	GSBRNA2T00090983001_assembled_CDS	73.54	1	45.9773	6.7417	0.585255	0.000259233	0.678122	0.00102541	0.733512	0.0205634	0.906737	0.200422	0.763193	0.00282684	0.907476	0.445109
GSBRNA2T00030914001_assembled_CDS	GSBRNA2T00030914001_assembled_CDS	18.22	2	52.0822	8.35303	1.69875	0.00252286	1.46731	0.00106452	1.5331	0.000183768	0.940362	0.411648	0.854061	0.0806775	0.819575	0.120562
GSBRNA2T00087953001_assembled_CDS	GSBRNA2T00087953001_assembled_CDS	46.74	1	10.1701	5.22412	0.678764	0.00816416	0.680361	0.00111949	0.635983	0.000701119	0.964305	0.61923	0.864543	0.108272	0.776505	0.0484068
GSBRNA2T00086593001_assembled_CDS	GSBRNA2T00086593001_assembled_CDS	6.54	1	16.6405	4.97021	0.724994	0.0276736	0.681108	0.00116935	0.721317	0.0142963	1.036	0.663984	0.827133	0.03572	0.768317	0.0389307
GSBRNA2T00029417001_assembled_CDS	GSBRNA2T00029417001_assembled_CDS	20.52	2	38.9223	8.55811	0.799214	0.122446	0.68058	0.00116935	0.706311	0.00912919	0.923148	0.291159	1.03759	0.691858	0.996564	0.981249
GSBRNA2T00026000001_assembled_CDS	GSBRNA2T00026000001_assembled_CDS	37.89	5	17.4089	7.7085	1.42485	0.0443524	1.45852	0.00125503	1.86834	4.48294e-08	1.38745	2.30664e-05	1.61669	1.63493e-07	1.94532	2.68432e-11
GSBRNA2T00141985001_assembled_CDS	GSBRNA2T00141985001_assembled_CDS	4.08	1	67.4936	7.32764	0.83874	0.224666	0.682844	0.00127505	0.582605	5.32786e-05	0.867311	0.0628731	0.867845	0.116897	0.671391	0.00180151
GSBRNA2T00017005001_assembled_CDS	GSBRNA2T00017005001_assembled_CDS	6.12	1	20.9609	9.31982	1.50326	0.0205176	1.45732	0.00130752	1.14862	0.223988	0.915379	0.243019	1.07906	0.412591	1.00411	0.968108
GSBRNA2T00092798001_assembled_CDS	GSBRNA2T00092798001_assembled_CDS	2.29	1	43.4592	5.07178	1.20606	0.292518	1.45702	0.00130752	1.1263	0.298822	1.10719	0.194502	1.06902	0.47296	1.04905	0.631857
GSBRNA2T00151445001_assembled_CDS	GSBRNA2T00151445001_assembled_CDS	23.08	1	11.6097	4.88135	0.787563	0.10135	0.684042	0.00133101	0.742075	0.0254353	0.988767	0.866699	0.876066	0.142368	0.929575	0.57024
GSBRNA2T00130744001_assembled_CDS	GSBRNA2T00130744001_assembled_CDS	26.32	1	89.8862	6.27783	1.71806	0.00203934	1.45159	0.0014481	1.15229	0.215412	1.00924	0.927785	1.03367	0.723207	1.08508	0.413892
GSBRNA2T00138855001_assembled_CDS	GSBRNA2T00138855001_assembled_CDS	57.42	1	16.8444	9.99365	0.518211	7.61987e-06	0.685765	0.00144953	0.844438	0.204037	0.99244	0.897419	0.835489	0.0461279	0.729817	0.013821
GSBRNA2T00009768001_assembled_CDS	GSBRNA2T00009768001_assembled_CDS	2.46	1	60.801	9.59814	0.849935	0.260114	0.685917	0.00144953	0.816541	0.130121	0.925372	0.304062	0.908799	0.288994	1.02028	0.842785
GSBRNA2T00108517001_assembled_CDS	GSBRNA2T00108517001_assembled_CDS	3.55	1	68.2257	5.07178	0.942688	0.671628	0.686246	0.00144953	0.781124	0.064155	1.35112	0.00010001	1.26039	0.0119811	1.17668	0.102635
GSBRNA2T00038335001_assembled_CDS	GSBRNA2T00038335001_assembled_CDS	13.37	1	20.1347	9.99365	0.800699	0.126592	0.686148	0.00144953	0.833587	0.174022	1.02821	0.738757	0.975156	0.772243	1.59683	2.75189e-06
GSBRNA2T00147686001_assembled_CDS	GSBRNA2T00147686001_assembled_CDS	6.19	1	25.1293	9.02686	0.892745	0.428149	1.451	0.0014779	1.2743	0.0339967	0.934256	0.366364	0.975228	0.772243	1.10223	0.330667
GSBRNA2T00077527001_assembled_CDS	GSBRNA2T00077527001_assembled_CDS	23.64	1	39.9196	7.94287	0.713437	0.0206261	0.6878	0.00157733	0.706791	0.00941577	1.01143	0.907326	0.902213	0.252063	0.853881	0.216976
GSBRNA2T00104460001_assembled_CDS	GSBRNA2T00104460001_assembled_CDS	37.14	1	28.0441	6.01123	1.05054	0.792783	1.4455	0.00163589	1.21909	0.0829626	0.948393	0.476422	1.14453	0.142205	1.18892	0.0829522
GSBRNA2T00107575001_assembled_CDS	GSBRNA2T00107575001_assembled_CDS	14.85	1	10.6264	7.85498	0.804079	0.132995	0.688725	0.00164489	0.698752	0.00732271	0.676639	4.66425e-07	0.577233	1.36949e-09	0.556142	4.39411e-06
GSBRNA2T00109779001_assembled_CDS	GSBRNA2T00109779001_assembled_CDS	4.26	1	52.209	6.68311	2.35307	1.00587e-06	1.44539	0.00166936	1.14157	0.245036	1.0089	0.927785	1.11124	0.254923	1.0843	0.419189
GSBRNA2T00089127001_assembled_CDS	GSBRNA2T00089127001_assembled_CDS	14.08	2	21.1142	5.08447	0.827196	0.189641	0.689612	0.00171501	0.522764	1.20939e-06	0.744127	0.000129899	0.596625	1.31376e-08	0.532165	7.93386e-07
GSBRNA2T00151798001_assembled_CDS	GSBRNA2T00151798001_assembled_CDS	28.67	2	16.7265	7.45947	1.38141	0.0671524	1.44264	0.00173829	1.08428	0.480092	1.0131	0.886969	1.13259	0.176188	1.0395	0.694457
GSBRNA2T00137508001_assembled_CDS	GSBRNA2T00137508001_assembled_CDS	10.36	2	25.0752	4.86865	1.28203	0.160461	1.44191	0.00177375	1.16662	0.176349	1.02887	0.729224	1.12211	0.212744	1.07024	0.498003
GSBRNA2T00018607001_assembled_CDS	GSBRNA2T00018607001_assembled_CDS	45.27	1	43.0681	10.1987	0.838571	0.224666	0.690555	0.00178775	0.6435	0.000982366	1.12431	0.134711	0.967699	0.71236	0.816362	0.111683
GSBRNA2T00094857001_assembled_CDS	GSBRNA2T00094857001_assembled_CDS	17.89	2	55.8143	5.70654	0.868099	0.324919	0.691457	0.00178775	0.671297	0.00280848	0.846375	0.0296113	0.792681	0.0104125	0.819435	0.118296
GSBRNA2T00082224001_assembled_CDS	GSBRNA2T00082224001_assembled_CDS	10.94	2	21.5133	9.5542	1.23267	0.2381	1.44147	0.00180992	1.51058	0.00030175	1.1123	0.175085	1.34864	0.00112211	1.37004	0.00161611
GSBRNA2T00014105001_assembled_CDS	GSBRNA2T00014105001_assembled_CDS	22.07	3	16.4973	8.80713	1.12459	0.513503	1.44088	0.00180992	1.67619	6.15074e-06	1.00478	0.968954	1.28939	0.00575942	1.52735	2.23912e-05
GSBRNA2T00143248001_assembled_CDS	GSBRNA2T00143248001_assembled_CDS	12.09	2	21.3872	9.5835	1.44593	0.0361935	1.43805	0.00192266	1.16024	0.193804	1.01695	0.846611	1.26954	0.00934902	0.895887	0.390315
GSBRNA2T00112350001_assembled_CDS	GSBRNA2T00112350001_assembled_CDS	16.36	1	24.8614	5.10986	0.813048	0.153548	0.692775	0.00194148	0.660164	0.00185986	1.07043	0.392656	0.852458	0.0763024	0.701179	0.00545285
GSBRNA2T00060811001_assembled_CDS	GSBRNA2T00060811001_assembled_CDS	22.07	1	16.029	4.53857	0.749639	0.0485405	0.693332	0.00194148	0.619517	0.000343659	0.897945	0.158974	0.971873	0.746441	1.05432	0.598375
GSBRNA2T00090129001_assembled_CDS	GSBRNA2T00090129001_assembled_CDS	20.49	1	55.8063	5.8208	1.86954	0.000355296	1.43484	0.00204208	1.3026	0.0204948	0.925249	0.304062	0.852839	0.0784664	0.989012	0.931048
GSBRNA2T00093035001_assembled_CDS	GSBRNA2T00093035001_assembled_CDS	68.29	2	8.42798	4.80518	0.904509	0.482624	0.695474	0.00210676	0.698992	0.00732271	1.11666	0.15723	1.15006	0.129719	0.512216	1.63435e-07
GSBRNA2T00086646001_assembled_CDS	GSBRNA2T00086646001_assembled_CDS	7.68	2	51.7736	9.80322	1.19547	0.317311	0.694595	0.00210676	0.587289	6.61982e-05	1.02866	0.729224	0.849118	0.0700867	0.656645	0.00101591
GSBRNA2T00021007001_assembled_CDS	GSBRNA2T00021007001_assembled_CDS	23.03	1	39.9252	6.69775	1.17798	0.358762	1.43178	0.00216854	1.40426	0.0029705	0.973661	0.715638	1.09185	0.342053	1.13679	0.198471
GSBRNA2T00141018001_assembled_CDS	GSBRNA2T00141018001_assembled_CDS	21.21	1	15.4579	6.56592	1.74673	0.00146991	1.43226	0.00216854	1.29683	0.0228007	1.18501	0.0289769	1.19634	0.0519583	1.18637	0.0875427
GSBRNA2T00000652001_assembled_CDS	GSBRNA2T00000652001_assembled_CDS	33.15	1	20.3984	7.21045	2.09897	2.28985e-05	1.43009	0.00225695	1.10311	0.390738	1.09875	0.228995	1.17591	0.0785205	1.19582	0.0730371
GSBRNA2T00090615001_assembled_CDS	GSBRNA2T00090615001_assembled_CDS	74.84	1	17.0604	5.93506	0.714806	0.0216864	0.697305	0.00228433	0.708544	0.0100118	0.985879	0.836087	0.897919	0.232387	0.921025	0.519725
GSBRNA2T00104968001_assembled_CDS	GSBRNA2T00104968001_assembled_CDS	42.61	2	82.8952	4.80518	0.738173	0.0373709	0.698436	0.00237795	0.808511	0.112441	0.943457	0.435367	0.910233	0.294529	0.872361	0.283971
GSBRNA2T00016898001_assembled_CDS	GSBRNA2T00016898001_assembled_CDS	11.24	2	27.2842	7.06396	0.761764	0.062146	0.698132	0.00237795	0.614322	0.00025942	0.920614	0.278602	1.02445	0.80409	1.01408	0.889257
GSBRNA2T00072243001_assembled_CDS	GSBRNA2T00072243001_assembled_CDS	4.93	1	57.3441	6.66846	1.58775	0.0084727	1.42739	0.00239602	1.05911	0.615753	1.12108	0.144019	1.03228	0.739109	1.12867	0.224289
GSBRNA2T00082938001_assembled_CDS	GSBRNA2T00082938001_assembled_CDS	34.68	1	41.3176	6.30322	1.20434	0.29691	0.698918	0.00247493	0.590376	7.7703e-05	0.812883	0.00721683	0.757134	0.00212065	0.578719	1.91371e-05
GSBRNA2T00049982001_assembled_CDS	GSBRNA2T00049982001_assembled_CDS	6.11	1	78.9051	8.104	1.36908	0.0749877	1.42475	0.00249323	1.45623	0.00100483	0.907999	0.205447	1.39224	0.000317479	1.07835	0.451908
GSBRNA2T00062510001_assembled_CDS	GSBRNA2T00062510001_assembled_CDS	8.81	1	17.2111	9.99365	1.0915	0.629494	1.42425	0.00254322	1.5161	0.000269777	0.949058	0.484854	1.20875	0.0392527	1.58011	4.6202e-06
GSBRNA2T00063908001_assembled_CDS	GSBRNA2T00063908001_assembled_CDS	59.5	2	27.8853	9.979	0.784692	0.0960847	0.700403	0.00257538	0.775173	0.0562806	0.780912	0.00136091	0.905774	0.272778	0.831604	0.150216
GSBRNA2T00103526001_assembled_CDS	GSBRNA2T00103526001_assembled_CDS	40.78	1	81.8269	5.78271	0.848384	0.253432	0.699987	0.00257538	0.684442	0.00445154	1.01515	0.866727	1.01523	0.879454	1.01081	0.912751
GSBRNA2T00122207001_assembled_CDS	GSBRNA2T00122207001_assembled_CDS	65.61	1	27.973	6.27783	0.761791	0.062146	0.701688	0.00278707	0.799667	0.0947031	0.771301	0.000755906	0.812007	0.0213682	0.869479	0.27203
GSBRNA2T00157720001_assembled_CDS	GSBRNA2T00157720001_assembled_CDS	6.9	1	19.9163	9.14404	2.01098	6.64508e-05	1.41877	0.00280779	0.774708	0.0562806	1.33894	0.000160383	0.826812	0.03572	0.677032	0.00227698
GSBRNA2T00140808001_assembled_CDS	GSBRNA2T00140808001_assembled_CDS	7.74	1	36.3782	7.81104	1.01891	0.932139	1.41751	0.00286376	1.39981	0.00322126	0.895996	0.150665	1.59446	3.76948e-07	0.947416	0.670113
GSBRNA2T00136895001_assembled_CDS	GSBRNA2T00136895001_assembled_CDS	8.16	1	45.8997	6.16357	0.880697	0.376772	0.70309	0.00289852	0.722371	0.0147136	1.39772	1.45249e-05	1.32245	0.00238782	1.36662	0.00174196
GSBRNA2T00083412001_assembled_CDS	GSBRNA2T00083412001_assembled_CDS	4.86	2	59.9148	5.90967	1.36669	0.0763705	1.41545	0.00303806	1.22486	0.0756117	1.02258	0.787141	1.0137	0.88795	1.05085	0.618349
GSBRNA2T00044825001_assembled_CDS	GSBRNA2T00044825001_assembled_CDS	18.03	1	13.8881	8.73389	1.14928	0.438575	0.704608	0.0031332	0.717278	0.0127243	0.858614	0.047789	1.01065	0.913564	1.17681	0.102635
GSBRNA2T00085661001_assembled_CDS	GSBRNA2T00085661001_assembled_CDS	20.33	2	53.5515	9.08545	1.57442	0.00982919	1.41125	0.00328615	1.19239	0.124133	1.00642	0.958634	1.12521	0.202234	0.986839	0.91847
GSBRNA2T00129265001_assembled_CDS	GSBRNA2T00129265001_assembled_CDS	6.46	1	89.439	5.42725	0.962614	0.777961	1.41088	0.00328615	1.58918	5.02509e-05	1.13419	0.10716	1.31369	0.00296903	1.66606	3.18494e-07
GSBRNA2T00086035001_assembled_CDS	GSBRNA2T00086035001_assembled_CDS	1.96	1	87.5953	7.6792	0.776549	0.0830218	0.706932	0.00338435	0.687767	0.00510096	0.733932	6.31866e-05	0.729463	0.000487906	0.773409	0.0439933
GSBRNA2T00073402001_assembled_CDS	GSBRNA2T00073402001_assembled_CDS	4.02	2	61.1165	7.92822	0.637864	0.00216634	0.70682	0.00338435	0.772595	0.0538293	0.922135	0.284837	0.828925	0.0381225	0.859018	0.234463
GSBRNA2T00130040001_assembled_CDS	GSBRNA2T00130040001_assembled_CDS	48.08	2	5.492	10.2134	1.58381	0.00884089	1.40872	0.00341727	2.48534	1.59466e-15	1.12284	0.137757	1.51763	5.44682e-06	0.938501	0.622466
GSBRNA2T00138685001_assembled_CDS	GSBRNA2T00138685001_assembled_CDS	56.91	2	35.4881	7.6792	1.09706	0.610983	1.40906	0.00341727	1.20109	0.108823	1.00899	0.927785	1.1963	0.0519583	1.14724	0.169559
GSBRNA2T00093032001_assembled_CDS	GSBRNA2T00093032001_assembled_CDS	14.1	1	8.57032	9.5542	0.822277	0.176166	0.708151	0.00351639	0.764733	0.0448439	0.918727	0.266393	0.876107	0.142368	0.85065	0.2069
GSBRNA2T00090882001_assembled_CDS	GSBRNA2T00090882001_assembled_CDS	60.17	2	39.0069	6.41748	1.47294	0.0277378	1.40663	0.00355334	1.22404	0.0767962	1.04429	0.592952	1.05985	0.531742	1.00462	0.96016
GSBRNA2T00031645001_assembled_CDS	GSBRNA2T00031645001_assembled_CDS	4.26	1	47.8264	5.73193	1.25426	0.201701	1.40643	0.00362328	0.96063	0.765769	0.961856	0.600531	1.00834	0.939345	1.08478	0.413892
GSBRNA2T00043830001_assembled_CDS	GSBRNA2T00043830001_assembled_CDS	21.11	1	19.9613	8.03076	1.11439	0.550526	1.4057	0.00362328	1.23986	0.0596613	1.04344	0.60161	1.03602	0.707455	1.1109	0.291775
GSBRNA2T00101619001_assembled_CDS	GSBRNA2T00101619001_assembled_CDS	13.42	2	25.8897	8.67529	0.713312	0.0206261	0.709091	0.0036529	0.640822	0.000866911	0.88717	0.117126	0.647887	1.72951e-06	0.677444	0.00227698
GSBRNA2T00156783001_assembled_CDS	GSBRNA2T00156783001_assembled_CDS	3.85	1	46.975	7.44482	1.5053	0.0201051	1.40463	0.00369452	0.98259	0.897828	0.842857	0.0263569	0.905602	0.272778	0.897744	0.400009
GSBRNA2T00100898001_assembled_CDS	GSBRNA2T00100898001_assembled_CDS	4.79	1	33.3327	8.90967	0.709867	0.0191152	0.709612	0.00379401	0.780568	0.064155	0.947298	0.468063	0.853475	0.0784664	0.980447	0.874426
GSBRNA2T00015603001_assembled_CDS	GSBRNA2T00015603001_assembled_CDS	6.19	1	11.9053	8.41162	0.755014	0.0538964	0.709976	0.00379401	0.897359	0.415624	0.983829	0.815761	0.84305	0.0588448	1.00594	0.952224
GSBRNA2T00084923001_assembled_CDS	GSBRNA2T00084923001_assembled_CDS	3.26	2	63.5099	5.45264	0.788024	0.10135	0.709569	0.00379401	0.709372	0.0100118	0.945598	0.459776	1.06348	0.511689	1.05406	0.598375
GSBRNA2T00151465001_assembled_CDS	GSBRNA2T00151465001_assembled_CDS	12.5	1	60.1639	5.24951	1.53578	0.0146282	1.40289	0.003841	1.39545	0.00356291	1.04352	0.592952	1.19192	0.0565338	0.846203	0.190794
GSBRNA2T00099615001_assembled_CDS	GSBRNA2T00099615001_assembled_CDS	6.85	1	39.9704	8.77783	1.50616	0.0199017	1.40329	0.003841	1.31776	0.0156329	1.04142	0.619119	1.06943	0.47296	1.05259	0.604994
GSBRNA2T00035122001_assembled_CDS	GSBRNA2T00035122001_assembled_CDS	37.96	1	23.809	5.68115	1.03544	0.861385	1.40261	0.003841	1.53446	0.000179638	1.10364	0.206932	1.18211	0.0695384	1.28607	0.0117601
GSBRNA2T00115943001_assembled_CDS	GSBRNA2T00115943001_assembled_CDS	23.21	1	6.37737	6.50732	1.57411	0.00982919	1.40157	0.00391628	0.947045	0.683409	0.673093	3.12409e-07	0.866164	0.111092	0.728956	0.0134132
GSBRNA2T00093858001_assembled_CDS	GSBRNA2T00093858001_assembled_CDS	5.8	1	29.9648	5.24951	0.819663	0.170958	0.711167	0.00393986	0.734104	0.0205634	0.941341	0.419476	0.9178	0.341111	0.895525	0.390315
GSBRNA2T00143275001_assembled_CDS	GSBRNA2T00143275001_assembled_CDS	27.36	1	11.6966	9.08545	1.57586	0.00962348	1.3998	0.00407105	1.32273	0.0142648	0.723314	2.7327e-05	0.799578	0.0136951	0.79138	0.0666413
GSBRNA2T00136979001_assembled_CDS	GSBRNA2T00136979001_assembled_CDS	12.4	1	27.9696	5.31299	0.67484	0.00724944	0.711805	0.00409056	0.611207	0.000224733	0.888972	0.124048	0.740838	0.000940509	0.657623	0.00105967
GSBRNA2T00127389001_assembled_CDS	GSBRNA2T00127389001_assembled_CDS	51.22	2	8.50308	4.66553	0.884158	0.38931	0.712281	0.00409056	0.662506	0.00208549	1.16059	0.0551837	1.23053	0.0239181	0.696815	0.0047465
GSBRNA2T00040155001_assembled_CDS	GSBRNA2T00040155001_assembled_CDS	26.13	2	12.1229	5.40186	0.86498	0.313544	0.712254	0.00409056	0.609574	0.00021414	0.990175	0.876929	0.913921	0.317311	0.865142	0.256589
GSBRNA2T00010035001_assembled_CDS	GSBRNA2T00010035001_assembled_CDS	37.86	2	30.8501	8.11865	0.770383	0.0727142	0.711717	0.00409056	0.845386	0.207213	1.01267	0.886969	1.00624	0.956611	1.06015	0.559495
GSBRNA2T00145851001_assembled_CDS	GSBRNA2T00145851001_assembled_CDS	48.54	1	23.641	10.9165	1.9882	8.75991e-05	1.39938	0.00415057	1.2679	0.0376375	0.80491	0.00489633	0.962137	0.66206	0.814496	0.107427
GSBRNA2T00146593001_assembled_CDS	GSBRNA2T00146593001_assembled_CDS	3.51	1	35.7045	8.6167	1.67026	0.00348094	1.39755	0.00423157	1.33671	0.0110005	0.99742	0.948731	1.06145	0.525007	1.06148	0.553157
GSBRNA2T00084729001_assembled_CDS	GSBRNA2T00084729001_assembled_CDS	41.49	1	109.833	6.07471	2.09153	2.49344e-05	1.39676	0.00431406	1.34366	0.00964226	1.19824	0.0200269	1.22727	0.0262224	0.952571	0.706481
GSBRNA2T00130968001_assembled_CDS	GSBRNA2T00130968001_assembled_CDS	21.97	1	50.6835	7.91357	1.1206	0.526773	1.39653	0.00431406	1.43729	0.00150265	1.02863	0.729224	1.26182	0.0114056	1.3778	0.00132137
GSBRNA2T00110333001_assembled_CDS	GSBRNA2T00110333001_assembled_CDS	29.03	2	63.5813	6.85889	1.25015	0.208256	1.39567	0.00439806	0.915284	0.505893	1.21169	0.0132455	1.1456	0.139632	1.02374	0.812243
GSBRNA2T00041411001_assembled_CDS	GSBRNA2T00041411001_assembled_CDS	53.43	1	21.7609	6.94678	0.750448	0.0485405	0.713675	0.00440707	0.760497	0.0398574	0.882	0.101086	0.892904	0.209246	0.776829	0.0484068
GSBRNA2T00108919001_assembled_CDS	GSBRNA2T00108919001_assembled_CDS	53.65	3	63.8622	4.79248	0.842798	0.237187	0.715981	0.00474464	0.772464	0.0526352	0.824916	0.0124777	0.766318	0.0032525	0.70978	0.00737997
GSBRNA2T00013069001_assembled_CDS	GSBRNA2T00013069001_assembled_CDS	28.33	2	32.7876	7.2251	0.776577	0.0830218	0.715568	0.00474464	0.807527	0.11036	0.727796	4.02421e-05	0.885825	0.179534	0.771377	0.0419092
GSBRNA2T00085024001_assembled_CDS	GSBRNA2T00085024001_assembled_CDS	12.13	1	48.5606	5.84619	0.718136	0.0233598	0.716333	0.00474464	0.752968	0.0336267	0.824594	0.0124777	0.728895	0.000487906	0.812306	0.103289
GSBRNA2T00121108001_assembled_CDS	GSBRNA2T00121108001_assembled_CDS	34.43	1	14.5307	9.81787	1.14116	0.462655	1.39216	0.00474976	1.69648	3.74606e-06	1.05819	0.478957	1.21896	0.0314387	1.34113	0.00329591
GSBRNA2T00111669001_assembled_CDS	GSBRNA2T00111669001_assembled_CDS	23.01	2	11.9118	8.51416	1.02522	0.905383	0.717361	0.00492167	0.665246	0.00224893	1.15157	0.0693529	1.01655	0.862529	0.937008	0.610726
GSBRNA2T00156261001_assembled_CDS	GSBRNA2T00156261001_assembled_CDS	44.22	1	43.8003	6.16357	0.844358	0.240383	0.718162	0.00510439	0.618524	0.000328101	1.00474	0.968954	0.979589	0.815617	0.906934	0.445109
GSBRNA2T00086600001_assembled_CDS	GSBRNA2T00086600001_assembled_CDS	53.62	2	29.3493	8.70459	0.81457	0.158393	0.718125	0.00510439	0.849379	0.220236	0.968578	0.66687	1.00133	1	1.12127	0.252632
GSBRNA2T00098738001_assembled_CDS	GSBRNA2T00098738001_assembled_CDS	6.28	1	23.0844	11.2827	1.30093	0.136751	1.38845	0.00512783	1.23217	0.0677567	0.855699	0.0429486	1.10738	0.27173	0.742933	0.0201362
GSBRNA2T00036222001_assembled_CDS	GSBRNA2T00036222001_assembled_CDS	11.8	1	48.5868	9.81787	1.32495	0.111169	1.38844	0.00512783	1.81599	1.75557e-07	1.01214	0.897135	0.99632	0.956079	0.858861	0.234463
GSBRNA2T00049109001_assembled_CDS	GSBRNA2T00049109001_assembled_CDS	7.92	2	27.8317	7.29834	1.49406	0.0224741	1.3866	0.00522669	1.22292	0.0779966	0.922971	0.291159	1.13667	0.164204	0.996807	0.981249
GSBRNA2T00052894001_assembled_CDS	GSBRNA2T00052894001_assembled_CDS	29.64	1	27.9981	6.11279	0.624873	0.00134756	0.719057	0.00529296	0.761629	0.0417964	1.25569	0.00326791	1.20886	0.0392527	1.18239	0.0939991
GSBRNA2T00131400001_assembled_CDS	GSBRNA2T00131400001_assembled_CDS	17.88	3	20.6958	5.69385	1.35611	0.0843919	1.3859	0.00532733	1.30012	0.0216197	0.946463	0.459776	1.11573	0.235028	1.11339	0.283608
GSBRNA2T00127304001_assembled_CDS	GSBRNA2T00127304001_assembled_CDS	4.31	1	92.1128	9.23193	1.46313	0.0306289	1.38403	0.00553413	1.49575	0.000421176	1.15832	0.0595997	1.26521	0.01059	0.898317	0.400009
GSBRNA2T00011832001_assembled_CDS	GSBRNA2T00011832001_assembled_CDS	3.46	1	66.8317	7.94287	1.85067	0.000443747	1.38346	0.00564032	1.00052	0.993018	1.01881	0.826632	1.06331	0.511689	0.959649	0.74947
GSBRNA2T00094000001_assembled_CDS	GSBRNA2T00094000001_assembled_CDS	6.45	1	20.1385	8.83643	1.3839	0.0653126	1.38269	0.00564032	1.04334	0.712431	1.10666	0.194502	1.17739	0.0769578	1.11205	0.28767
GSBRNA2T00135912001_assembled_CDS	GSBRNA2T00135912001_assembled_CDS	6.96	1	36.3867	6.90283	0.967216	0.799539	1.38343	0.00564032	1.70799	2.77614e-06	1.06059	0.456366	1.36522	0.000707327	1.48476	7.48644e-05
GSBRNA2T00093460001_assembled_CDS	GSBRNA2T00093460001_assembled_CDS	2.11	1	72.9208	5.51611	0.732373	0.0326063	0.721319	0.00568825	0.755345	0.0353213	0.805557	0.00514489	0.774075	0.00467609	0.749636	0.0244207
GSBRNA2T00039680001_assembled_CDS	GSBRNA2T00039680001_assembled_CDS	2.14	1	61.804	9.15869	0.982738	0.886323	0.72115	0.00568825	0.894643	0.406113	0.925999	0.310643	0.79887	0.0131781	0.868949	0.27203
GSBRNA2T00127133001_assembled_CDS	GSBRNA2T00127133001_assembled_CDS	3.6	1	40.4121	5.19873	1.03263	0.87012	0.720787	0.00568825	0.632952	0.00061582	0.983147	0.805628	0.965304	0.687076	0.912706	0.476455
GSBRNA2T00020680001_assembled_CDS	GSBRNA2T00020680001_assembled_CDS	27.03	1	53.6545	4.77979	0.910612	0.510925	0.722024	0.00589527	0.82353	0.147133	1.10477	0.202722	0.827126	0.03572	0.755192	0.0279158
GSBRNA2T00092696001_assembled_CDS	GSBRNA2T00092696001_assembled_CDS	10.04	2	28.5297	6.53662	0.922617	0.569428	0.722219	0.00589527	0.705005	0.00885005	0.948644	0.484854	0.898869	0.237209	0.822373	0.125187
GSBRNA2T00076355001_assembled_CDS	GSBRNA2T00076355001_assembled_CDS	10.26	3	43.4946	5.51611	0.845565	0.246855	0.722345	0.00589527	0.574499	3.22075e-05	0.887717	0.12055	0.921975	0.365913	0.82897	0.142368
GSBRNA2T00002810001_assembled_CDS	GSBRNA2T00002810001_assembled_CDS	2.77	1	42.4971	9.29053	1.25521	0.200089	1.37859	0.00608459	1.22639	0.0744433	1.01862	0.826632	1.155	0.118151	1.18229	0.0939991
GSBRNA2T00059943001_assembled_CDS	GSBRNA2T00059943001_assembled_CDS	13.61	2	65.3018	5.10986	1.59179	0.00811917	1.37896	0.00608459	1.33123	0.0123039	0.952137	0.510571	1.16843	0.0920273	1.43186	0.000322797
GSBRNA2T00140682001_assembled_CDS	GSBRNA2T00140682001_assembled_CDS	22.73	1	19.8668	7.26904	0.829347	0.195214	0.722605	0.00610875	0.620023	0.000343659	0.932403	0.351927	0.804916	0.0165463	0.695	0.00442399
GSBRNA2T00121624001_assembled_CDS	GSBRNA2T00121624001_assembled_CDS	36.13	2	38.5575	5.99854	0.73281	0.0333648	0.722625	0.00610875	0.811028	0.116689	1.00636	0.958634	0.813655	0.0229444	0.721434	0.0104996
GSBRNA2T00132161001_assembled_CDS	GSBRNA2T00132161001_assembled_CDS	23.74	2	24.288	5.71924	0.934804	0.630137	0.722791	0.00610875	0.777932	0.0601185	0.979038	0.765337	0.927882	0.404949	0.893028	0.376004
GSBRNA2T00111866001_assembled_CDS	GSBRNA2T00111866001_assembled_CDS	1.76	1	184.099	7.09326	1.2014	0.303593	1.37747	0.00631885	1.23676	0.0625917	1.33727	0.000173371	1.49608	1.1472e-05	0.949696	0.688235
GSBRNA2T00153422001_assembled_CDS	GSBRNA2T00153422001_assembled_CDS	2	1	56.4884	7.37158	1.05766	0.763555	1.37668	0.00631885	1.72872	1.63725e-06	1.17019	0.0435958	1.15053	0.127334	1.33943	0.0034584
GSBRNA2T00127096001_assembled_CDS	GSBRNA2T00127096001_assembled_CDS	20.48	1	132.548	6.30322	0.953769	0.729733	0.723949	0.00632886	0.774375	0.0550444	0.828471	0.014219	0.923885	0.378684	0.926054	0.547563
GSBRNA2T00084602001_assembled_CDS	GSBRNA2T00084602001_assembled_CDS	16.73	1	57.8701	8.95361	0.749649	0.0485405	0.723767	0.00632886	0.74847	0.0296742	0.996417	0.938466	0.921344	0.35962	1.06053	0.553157
GSBRNA2T00028715001_assembled_CDS	GSBRNA2T00028715001_assembled_CDS	62.5	3	9.58161	6.12549	1.0144	0.954617	0.72484	0.00655578	0.928756	0.581271	1.02531	0.767649	0.861034	0.0975222	0.663876	0.0013592
GSBRNA2T00123855001_assembled_CDS	GSBRNA2T00123855001_assembled_CDS	10.43	2	17.8473	6.53662	0.85389	0.273793	0.724971	0.00655578	0.66086	0.00193256	0.966163	0.638139	0.756388	0.00201962	0.696799	0.0047465
GSBRNA2T00139822001_assembled_CDS	GSBRNA2T00139822001_assembled_CDS	4.79	1	38.0651	6.30322	0.800201	0.124507	0.725201	0.00655578	0.702315	0.00805566	0.971595	0.696009	0.925693	0.391697	0.856802	0.227364
GSBRNA2T00050621001_assembled_CDS	GSBRNA2T00050621001_assembled_CDS	9.76	2	27.6368	9.18799	1.4101	0.0511782	1.3752	0.00656156	1.35437	0.00797088	1.0895	0.278386	1.19745	0.0508663	1.18846	0.084459
GSBRNA2T00031450001_assembled_CDS	GSBRNA2T00031450001_assembled_CDS	13.74	1	13.8949	6.50732	1.31635	0.120227	1.37541	0.00656156	1.58894	5.02509e-05	1.13116	0.114886	1.23628	0.0212955	1.53888	1.57445e-05
GSBRNA2T00128374001_assembled_CDS	GSBRNA2T00128374001_assembled_CDS	7.11	1	26.2466	6.52197	1.62338	0.005819	1.37403	0.00668617	1.71883	2.10652e-06	1.01617	0.856652	1.30113	0.00420502	0.810761	0.101265
GSBRNA2T00027903001_assembled_CDS	GSBRNA2T00027903001_assembled_CDS	5.14	1	19.659	8.67529	1.20049	0.305847	1.37382	0.00668617	1.18481	0.137256	0.999475	0.969256	1.05566	0.559175	1.09769	0.349092
GSBRNA2T00048123001_assembled_CDS	GSBRNA2T00048123001_assembled_CDS	3.92	2	48.2854	10.2427	1.30855	0.127709	1.37415	0.00668617	1.3453	0.00946149	1.02815	0.738757	1.30273	0.00398773	1.45741	0.000163493
GSBRNA2T00018596001_assembled_CDS	GSBRNA2T00018596001_assembled_CDS	2.65	1	26.1774	5.37646	0.71288	0.0206261	0.726499	0.00678965	0.735015	0.0211268	0.557433	4.43923e-14	0.481577	9.16338e-16	0.507934	1.17015e-07
GSBRNA2T00047572001_assembled_CDS	GSBRNA2T00047572001_assembled_CDS	15.3	1	56.9123	5.09717	0.891642	0.423745	0.726458	0.00678965	0.898492	0.42042	0.890281	0.127621	1.22039	0.0307394	0.744706	0.0212917
GSBRNA2T00043873001_assembled_CDS	GSBRNA2T00043873001_assembled_CDS	8.5	1	16.6944	9.70068	0.86505	0.313544	0.726379	0.00678965	0.736659	0.0222917	1.11973	0.147235	1.07865	0.412591	1.03099	0.759784
GSBRNA2T00092499001_assembled_CDS	GSBRNA2T00092499001_assembled_CDS	52.36	2	21.6739	6.87354	1.34888	0.0898794	0.72629	0.00678965	0.786473	0.0713396	0.975543	0.735418	1.05785	0.54536	1.05527	0.591795
GSBRNA2T00024119001_assembled_CDS	GSBRNA2T00024119001_assembled_CDS	28.04	6	35.0255	9.0415	1.0497	0.796999	1.37329	0.00681298	1.39723	0.00342233	1.04279	0.60161	1.17558	0.0785205	1.33463	0.00380625
GSBRNA2T00047860001_assembled_CDS	GSBRNA2T00047860001_assembled_CDS	31.19	1	10.7415	11.063	0.830773	0.200893	0.727003	0.00703065	0.505157	3.11461e-07	0.982452	0.795518	0.793092	0.0104125	0.583801	2.58253e-05
GSBRNA2T00008000001_assembled_CDS	GSBRNA2T00008000001_assembled_CDS	13.09	3	38.6981	4.51318	0.859988	0.29509	0.726585	0.00703065	0.648767	0.00120535	0.925633	0.310643	0.896369	0.222937	0.723933	0.0115224
GSBRNA2T00049336001_assembled_CDS	GSBRNA2T00049336001_assembled_CDS	38.81	2	7.13763	6.59521	0.812886	0.153548	0.726879	0.00703065	0.745862	0.0282021	0.902306	0.176567	1.03307	0.73114	0.930113	0.57024
GSBRNA2T00038017001_assembled_CDS	GSBRNA2T00038017001_assembled_CDS	6.27	1	38.9872	5.2749	1.51513	0.0181566	1.36985	0.00720712	1.13804	0.25773	0.924582	0.304062	1.01133	0.913564	0.934964	0.59906
GSBRNA2T00086648001_assembled_CDS	GSBRNA2T00086648001_assembled_CDS	17.95	1	8.42648	7.84033	0.897586	0.450488	0.728422	0.00727897	0.670487	0.00270755	1.037	0.65489	0.988272	0.885682	0.78453	0.0582716
GSBRNA2T00076176001_assembled_CDS	GSBRNA2T00076176001_assembled_CDS	16.33	2	38.6876	7.31299	0.82683	0.189641	0.727712	0.00727897	0.771593	0.0526352	0.823193	0.0114214	0.847815	0.068105	0.856688	0.227364
GSBRNA2T00009525001_assembled_CDS	GSBRNA2T00009525001_assembled_CDS	46.22	1	39.3711	8.51416	0.834088	0.20961	0.728306	0.00727897	0.721349	0.0142963	0.944805	0.451565	0.911205	0.300128	0.990749	0.943618
GSBRNA2T00044063001_assembled_CDS	GSBRNA2T00044063001_assembled_CDS	7.98	1	28.6366	7.86963	1.15704	0.415392	1.36906	0.00734318	1.18909	0.129623	1.05779	0.478957	1.0596	0.531742	0.957222	0.730981
GSBRNA2T00051420001_assembled_CDS	GSBRNA2T00051420001_assembled_CDS	45.75	1	72.4835	6.75635	1.22262	0.257219	1.36925	0.00734318	0.959587	0.759825	1.0067	0.948332	1.11031	0.25905	1.04818	0.638668
GSBRNA2T00052957001_assembled_CDS	GSBRNA2T00052957001_assembled_CDS	21.46	1	67.7065	8.85107	1.07868	0.679114	1.36887	0.00734318	1.0933	0.436248	1.18151	0.0314919	1.20015	0.0477104	1.16715	0.121922
GSBRNA2T00038118001_assembled_CDS	GSBRNA2T00038118001_assembled_CDS	9.23	3	20.9549	9.31982	1.15712	0.415392	1.36759	0.00748162	1.31839	0.0156329	0.920576	0.278602	1.05076	0.594558	0.980461	0.874426
GSBRNA2T00030088001_assembled_CDS	GSBRNA2T00030088001_assembled_CDS	13.54	1	20.6846	6.20166	0.892301	0.423745	0.729081	0.00753476	0.778727	0.0614416	0.912769	0.231852	1.08703	0.368118	1.10766	0.304348
GSBRNA2T00145560001_assembled_CDS	GSBRNA2T00145560001_assembled_CDS	29.11	2	42.9963	8.17725	1.11161	0.557436	1.36589	0.00776589	1.31512	0.0165108	1.13296	0.109686	1.0201	0.837323	1.10953	0.295923
GSBRNA2T00049494001_assembled_CDS	GSBRNA2T00049494001_assembled_CDS	5.63	1	23.5843	9.83252	1.05043	0.796999	1.36622	0.00776589	1.24729	0.0532889	1.00069	0.989761	1.31109	0.00321946	1.36665	0.00174196
GSBRNA2T00104502001_assembled_CDS	GSBRNA2T00104502001_assembled_CDS	20.13	2	69.3994	9.05615	0.921717	0.564463	0.729797	0.00779823	0.678808	0.00374117	0.942144	0.427382	0.88646	0.179534	0.681849	0.00275399
GSBRNA2T00013437001_assembled_CDS	GSBRNA2T00013437001_assembled_CDS	24.6	3	47.394	6.75635	0.6645	0.00516939	0.730117	0.00779823	0.634205	0.000643161	0.861968	0.0530604	0.890174	0.196132	0.783367	0.0556706
GSBRNA2T00104285001_assembled_CDS	GSBRNA2T00104285001_assembled_CDS	25.45	2	18.1922	8.99756	0.711038	0.0196084	0.73025	0.00779823	0.773785	0.0550444	0.746772	0.000160056	0.871969	0.129174	0.872701	0.28802
GSBRNA2T00068520001_assembled_CDS	GSBRNA2T00068520001_assembled_CDS	34.36	2	21.766	9.5542	0.761194	0.0609119	0.730423	0.00779823	0.763599	0.0438092	0.938724	0.403899	0.888219	0.187707	0.964712	0.780475
GSBRNA2T00094173001_assembled_CDS	GSBRNA2T00094173001_assembled_CDS	6.92	1	43.6366	8.42627	0.812805	0.153548	0.730144	0.00779823	0.758975	0.0389151	1.2003	0.0188968	1.15511	0.118151	1.03609	0.723174
GSBRNA2T00044139001_assembled_CDS	GSBRNA2T00044139001_assembled_CDS	57.81	2	7.30482	9.45166	1.40945	0.0516657	1.36428	0.00806025	1.21505	0.0881994	0.944616	0.451565	1.01875	0.845699	0.84836	0.197133
GSBRNA2T00069405001_assembled_CDS	GSBRNA2T00069405001_assembled_CDS	11.84	1	27.9587	4.80518	1.21699	0.269268	1.36363	0.00806025	1.64802	1.22191e-05	1.09892	0.228995	1.20941	0.0392527	1.45033	0.000198128
GSBRNA2T00005845001_assembled_CDS	GSBRNA2T00005845001_assembled_CDS	13.41	1	8.65162	10.3306	1.09841	0.60732	0.730869	0.00806953	0.652539	0.00141489	0.944332	0.443428	0.723576	0.000366637	0.721001	0.0104996
GSBRNA2T00091999001_assembled_CDS	GSBRNA2T00091999001_assembled_CDS	1.91	1	51.4986	6.65381	0.90697	0.491983	0.731307	0.00806953	0.868635	0.293016	0.759282	0.000356867	0.786407	0.00782953	0.726825	0.0126278
GSBRNA2T00042217001_assembled_CDS	GSBRNA2T00042217001_assembled_CDS	31.4	1	19.3766	6.85889	0.977192	0.853727	0.730549	0.00806953	0.614642	0.000272014	1.02959	0.719743	0.837015	0.0490785	0.749265	0.0237665
GSBRNA2T00150268001_assembled_CDS	GSBRNA2T00150268001_assembled_CDS	5.84	1	32.8796	4.42432	1.58119	0.00912698	1.36315	0.0082113	1.07081	0.548156	0.961796	0.600531	1.10415	0.284864	0.879661	0.317311
GSBRNA2T00089718001_assembled_CDS	GSBRNA2T00089718001_assembled_CDS	20.18	1	63.8404	5.57959	0.845126	0.243606	0.73204	0.00834887	0.747284	0.0289306	0.903442	0.18117	0.884211	0.171611	0.862684	0.249075
GSBRNA2T00108093001_assembled_CDS	GSBRNA2T00108093001_assembled_CDS	11.91	3	92.9044	5.87158	1.10965	0.564401	1.36207	0.008365	1.37252	0.00551507	1.10981	0.18266	1.21862	0.0314387	1.10651	0.308625
GSBRNA2T00132664001_assembled_CDS	GSBRNA2T00132664001_assembled_CDS	1.26	1	106.335	8.22119	1.32889	0.10734	1.36089	0.00852139	1.18011	0.147318	1.21656	0.0113837	1.27545	0.00824361	1.20351	0.0629749
GSBRNA2T00042221001_assembled_CDS	GSBRNA2T00042221001_assembled_CDS	31.11	1	20.182	7.89893	0.98259	0.886323	0.73335	0.00863642	0.532952	2.44991e-06	0.961673	0.600531	0.69568	6.42073e-05	0.618596	0.000175325
GSBRNA2T00150581001_assembled_CDS	GSBRNA2T00150581001_assembled_CDS	9.22	2	45.609	4.95752	1.68081	0.00308211	1.36013	0.00868049	1.23568	0.0635962	0.941895	0.427382	1.14112	0.152884	0.989632	0.937334
GSBRNA2T00101674001_assembled_CDS	GSBRNA2T00101674001_assembled_CDS	56.29	1	16.5602	9.99365	0.616099	0.000954007	0.733909	0.0089324	0.855166	0.240731	0.921907	0.284837	0.820418	0.028265	0.910868	0.465897
GSBRNA2T00078284001_assembled_CDS	GSBRNA2T00078284001_assembled_CDS	15.89	1	28.0086	5.43994	0.776899	0.0830218	0.735484	0.00923697	0.745007	0.0274886	0.934145	0.366364	0.881786	0.163935	0.749354	0.0237665
GSBRNA2T00089939001_assembled_CDS	GSBRNA2T00089939001_assembled_CDS	11.25	1	8.85089	10.228	0.694774	0.0128576	0.734818	0.00923697	0.654755	0.00153126	0.834408	0.0183304	0.761254	0.00257121	0.757702	0.0302009
GSBRNA2T00086063001_assembled_CDS	GSBRNA2T00086063001_assembled_CDS	80.53	1	40.7216	5.68115	0.573066	0.000148758	0.735116	0.00923697	0.839215	0.188634	0.871182	0.071715	0.820745	0.0292438	1.02057	0.835114
GSBRNA2T00077289001_assembled_CDS	GSBRNA2T00077289001_assembled_CDS	2.67	3	126.309	5.61768	1.50583	0.0199017	1.35544	0.00951846	1.05192	0.657176	0.784932	0.00170598	0.96569	0.695476	0.858882	0.234463
GSBRNA2T00086907001_assembled_CDS	GSBRNA2T00086907001_assembled_CDS	26.5	2	25.1129	6.91748	0.766237	0.0672732	0.736222	0.00955034	0.87408	0.313184	0.940739	0.419476	0.940502	0.496622	0.977239	0.855565
GSBRNA2T00055388001_assembled_CDS	GSBRNA2T00055388001_assembled_CDS	14.37	1	100.425	6.25244	1.69535	0.00263795	1.35415	0.00969487	1.16401	0.183668	1.05967	0.463822	0.908007	0.283524	0.728703	0.0134132
GSBRNA2T00042711001_assembled_CDS	GSBRNA2T00042711001_assembled_CDS	6.11	1	20.4809	9.1001	1.13512	0.481304	1.35428	0.00969487	1.39096	0.00386061	1.18332	0.0306328	1.33526	0.00166622	1.46216	0.000142415
GSBRNA2T00012410001_assembled_CDS	GSBRNA2T00012410001_assembled_CDS	19.06	1	134.08	5.33838	0.817246	0.163342	0.737471	0.00987271	0.647489	0.00111128	0.93828	0.396229	0.783841	0.00720203	0.61811	0.000166684
GSBRNA2T00154635001_assembled_CDS	GSBRNA2T00154635001_assembled_CDS	6.7	2	77.9916	5.16064	0.846386	0.246855	0.736939	0.00987271	0.508002	3.93616e-07	0.864455	0.0568268	0.648043	1.72951e-06	0.675875	0.00219081
GSBRNA2T00009736001_assembled_CDS	GSBRNA2T00009736001_assembled_CDS	11.24	1	9.65202	4.53857	0.645979	0.00286232	0.737116	0.00987271	1.03619	0.756837	1.02522	0.767649	0.920631	0.35962	1.03443	0.737726
GSBRNA2T00065125001_assembled_CDS	GSBRNA2T00065125001_assembled_CDS	19.41	1	26.4781	5.73193	1.10017	0.600033	1.35185	0.0100568	1.36349	0.00670195	0.952108	0.510571	1.00524	0.965266	1.21072	0.0551834
GSBRNA2T00130466001_assembled_CDS	GSBRNA2T00130466001_assembled_CDS	2.71	2	301.592	4.80518	0.9047	0.482624	0.738167	0.0102043	0.609132	0.000204	1.04678	0.567376	0.954693	0.604882	0.945633	0.664101
GSBRNA2T00049608001_assembled_CDS	GSBRNA2T00049608001_assembled_CDS	1.71	1	67.0195	6.87354	1.62667	0.00557226	1.35139	0.0102425	1.24693	0.0532889	0.941948	0.427382	1.03585	0.707455	1.08433	0.419189
GSBRNA2T00093940001_assembled_CDS	GSBRNA2T00093940001_assembled_CDS	33.49	2	48.4735	5.47803	1.12165	0.523435	1.35084	0.0102425	1.39535	0.00356291	0.953387	0.519281	1.08079	0.401153	1.13608	0.201564
GSBRNA2T00043261001_assembled_CDS	GSBRNA2T00043261001_assembled_CDS	8.13	3	55.8917	8.71924	1.40523	0.0536584	1.35149	0.0102425	1.1194	0.324936	1.14824	0.0765886	1.30488	0.003781	1.26987	0.0166716
GSBRNA2T00035842001_assembled_CDS	GSBRNA2T00035842001_assembled_CDS	55.43	2	30.6747	4.90674	1.2727	0.172861	1.35058	0.0102425	1.31515	0.0165108	1.11766	0.153839	1.20986	0.0384002	1.29906	0.00879299
GSBRNA2T00060762001_assembled_CDS	GSBRNA2T00060762001_assembled_CDS	49.41	1	62.946	5.74463	0.944889	0.68211	1.35016	0.0104313	1.28733	0.0271751	1.05228	0.526118	1.05189	0.587386	1.07743	0.457516
GSBRNA2T00131017001_assembled_CDS	GSBRNA2T00131017001_assembled_CDS	12.66	2	54.1347	7.72314	1.11723	0.540264	1.3502	0.0104313	1.20422	0.104088	1.0612	0.456366	1.08897	0.357533	1.17249	0.111931
GSBRNA2T00157626001_assembled_CDS	GSBRNA2T00157626001_assembled_CDS	4.46	1	42.5398	5.07178	0.855921	0.280789	0.739113	0.0105453	0.802966	0.10037	1.00361	0.97929	0.937546	0.47465	0.997432	0.981249
GSBRNA2T00073400001_assembled_CDS	GSBRNA2T00073400001_assembled_CDS	7.3	1	109.441	6.88818	1.69103	0.00275811	1.34889	0.0106234	1.06585	0.575781	0.715813	1.56226e-05	1.21872	0.0314387	1.02207	0.827467
GSBRNA2T00014023001_assembled_CDS	GSBRNA2T00014023001_assembled_CDS	14.78	2	22.5392	7.21045	1.02445	0.909825	0.739837	0.0108959	0.660746	0.00193256	1.01137	0.907326	1.00952	0.922141	0.780606	0.0531609
GSBRNA2T00002424001_assembled_CDS	GSBRNA2T00002424001_assembled_CDS	13.94	1	18.2132	8.82178	0.867659	0.324919	0.74017	0.0108959	0.704372	0.00857819	0.789035	0.00212755	0.80547	0.0165463	0.782434	0.0544045
GSBRNA2T00044535001_assembled_CDS	GSBRNA2T00044535001_assembled_CDS	23.57	1	45.8441	5.90967	1.24082	0.223648	1.34684	0.0110175	1.19244	0.124133	0.874339	0.0789643	1.00318	0.982611	0.95228	0.700386
GSBRNA2T00052082001_assembled_CDS	GSBRNA2T00052082001_assembled_CDS	2.31	1	31.2928	6.3667	1.71513	0.00210921	1.34651	0.0110175	0.931748	0.597926	0.884849	0.110497	1.03861	0.684118	0.952675	0.706481
GSBRNA2T00030831001_assembled_CDS	GSBRNA2T00030831001_assembled_CDS	16.9	1	7.92802	9.99365	0.738949	0.0382159	0.740858	0.0112563	0.685095	0.0046068	0.94872	0.484854	0.773096	0.00447249	0.676789	0.00227698
GSBRNA2T00085203001_assembled_CDS	GSBRNA2T00085203001_assembled_CDS	17.89	2	10.5132	7.23975	0.6867	0.0102882	0.741237	0.0112563	0.817021	0.130121	1.08571	0.294621	0.909419	0.288994	0.788515	0.0637549
GSBRNA2T00091032001_assembled_CDS	GSBRNA2T00091032001_assembled_CDS	1.96	1	57.498	6.43018	1.0222	0.91873	0.741472	0.0112563	0.772278	0.0526352	1.02468	0.767649	0.868048	0.116897	1.02584	0.797121
GSBRNA2T00030081001_assembled_CDS	GSBRNA2T00030081001_assembled_CDS	15.84	1	32.3666	5.80811	0.866578	0.321102	0.741581	0.0116268	0.671614	0.00291269	0.922937	0.291159	0.988841	0.894476	0.854691	0.220405
GSBRNA2T00088313001_assembled_CDS	GSBRNA2T00088313001_assembled_CDS	54.68	1	30.7037	4.94482	1.50384	0.0203103	1.34343	0.0118467	1.13273	0.274297	1.18636	0.0281792	1.22759	0.0256283	1.14391	0.177854
GSBRNA2T00055897001_assembled_CDS	GSBRNA2T00055897001_assembled_CDS	53.37	2	38.2215	6.55127	1.43167	0.0414617	1.3431	0.0118467	1.29688	0.0228007	1.03609	0.663984	1.04406	0.646039	1.14574	0.172289
GSBRNA2T00054030001_assembled_CDS	GSBRNA2T00054030001_assembled_CDS	54.55	6	14.482	6.69775	0.717872	0.0233598	0.743103	0.0120075	0.699692	0.00756043	0.933994	0.366364	0.758561	0.0023363	0.57407	1.40823e-05
GSBRNA2T00112513001_assembled_CDS	GSBRNA2T00112513001_assembled_CDS	27.76	1	43.4816	8.89502	0.990393	0.92434	0.743015	0.0120075	0.6789	0.00374117	2.02763	4.35978e-20	0.872796	0.132386	0.691732	0.00397584
GSBRNA2T00129019001_assembled_CDS	GSBRNA2T00129019001_assembled_CDS	7.27	1	82.8494	7.62061	0.861853	0.302395	0.743261	0.0120075	0.763178	0.0427935	1.12484	0.131719	0.981911	0.833072	0.96775	0.799172
GSBRNA2T00108702001_assembled_CDS	GSBRNA2T00108702001_assembled_CDS	10.02	3	47.1096	9.30518	1.05471	0.776019	1.34214	0.0120629	1.30282	0.0204948	1.11184	0.175085	1.00161	0.991301	1.05798	0.572294
GSBRNA2T00064476001_assembled_CDS	GSBRNA2T00064476001_assembled_CDS	22.77	1	11.21	4.99561	0.770981	0.0741248	0.743673	0.0123987	0.785943	0.0713396	1.04498	0.584361	0.895687	0.222937	0.922916	0.53079
GSBRNA2T00016078001_assembled_CDS	GSBRNA2T00016078001_assembled_CDS	11.96	1	10.2572	5.8335	2.32258	1.45873e-06	1.34007	0.0125062	0.910797	0.485142	1.03908	0.636881	1.10652	0.27173	0.955981	0.724838
GSBRNA2T00094512001_assembled_CDS	GSBRNA2T00094512001_assembled_CDS	5.72	2	55.2394	6.84424	1.15802	0.412557	1.33961	0.0125062	1.52975	0.000196718	1.20841	0.0149305	1.11705	0.231195	1.32377	0.00493998
GSBRNA2T00098747001_assembled_CDS	GSBRNA2T00098747001_assembled_CDS	31.06	1	51.3989	6.69775	1.44543	0.0365482	1.33873	0.0127335	1.92067	1.09299e-08	1.20996	0.014065	1.35553	0.000918111	0.908459	0.450264
GSBRNA2T00053969001_assembled_CDS	GSBRNA2T00053969001_assembled_CDS	21.8	3	40.3572	8.76318	1.15422	0.423981	1.33911	0.0127335	1.27169	0.0351735	1.10349	0.211208	1.14312	0.147466	1.2096	0.0562419
GSBRNA2T00044278001_assembled_CDS	GSBRNA2T00044278001_assembled_CDS	26.33	5	67.744	9.14404	0.750263	0.0485405	0.744954	0.0128006	0.703118	0.00831344	0.886812	0.117126	0.792801	0.0104125	0.661276	0.00120117
GSBRNA2T00052377001_assembled_CDS	GSBRNA2T00052377001_assembled_CDS	31.62	1	78.5376	7.41553	0.763359	0.0633989	0.745331	0.0128006	0.703958	0.00857819	0.972315	0.696009	0.91007	0.294529	0.972408	0.824189
GSBRNA2T00007215001_assembled_CDS	GSBRNA2T00007215001_assembled_CDS	7.2	1	61.0748	9.62744	1.11946	0.533491	1.33801	0.0129647	1.10125	0.39957	0.841501	0.0253408	0.932949	0.439099	0.801573	0.0843386
GSBRNA2T00120124001_assembled_CDS	GSBRNA2T00120124001_assembled_CDS	22.22	1	90.9386	8.25049	1.96357	0.000116748	1.33835	0.0129647	1.25538	0.0467499	1.06745	0.41321	1.29686	0.00467326	1.03804	0.70875
GSBRNA2T00149522001_assembled_CDS	GSBRNA2T00149522001_assembled_CDS	40.82	2	28.111	6.22705	1.20665	0.290341	1.3377	0.0129647	1.15972	0.193804	0.990447	0.876929	1.00995	0.922141	1.103	0.326171
GSBRNA2T00073231001_assembled_CDS	GSBRNA2T00073231001_assembled_CDS	19.34	2	19.9141	4.70361	0.993753	0.946026	1.33815	0.0129647	1.24594	0.0541607	1.06793	0.406283	1.24013	0.019388	1.40827	0.000610284
GSBRNA2T00110343001_assembled_CDS	GSBRNA2T00110343001_assembled_CDS	23.94	1	15.7275	9.99365	0.833667	0.20961	0.746094	0.0132135	0.601178	0.000137269	1.02033	0.8167	0.675408	1.46598e-05	0.543398	1.78027e-06
GSBRNA2T00111737001_assembled_CDS	GSBRNA2T00111737001_assembled_CDS	36.42	1	16.6703	5.13525	0.980403	0.870023	0.746051	0.0132135	0.788443	0.0743784	0.885678	0.113775	0.842957	0.0588448	0.816777	0.113857
GSBRNA2T00099046001_assembled_CDS	GSBRNA2T00099046001_assembled_CDS	23	2	51.1519	6.0874	0.87009	0.332628	0.745694	0.0132135	0.72405	0.0155788	0.864687	0.0587884	0.921282	0.35962	0.867615	0.268118
GSBRNA2T00096068001_assembled_CDS	GSBRNA2T00096068001_assembled_CDS	5	1	47.7302	5.8208	0.919022	0.549662	0.746125	0.0132135	0.914724	0.505893	1.04061	0.619119	1.13901	0.158463	0.949663	0.688235
GSBRNA2T00125822001_assembled_CDS	GSBRNA2T00125822001_assembled_CDS	55.75	1	32.8396	4.85596	1.49251	0.0227019	1.33562	0.0134386	1.24262	0.0568524	1.04064	0.619119	1.1247	0.202234	0.98278	0.8933
GSBRNA2T00047229001_assembled_CDS	GSBRNA2T00047229001_assembled_CDS	16.31	1	15.4906	7.41553	1.37833	0.0690389	1.33371	0.0139285	1.31054	0.0177519	1.01652	0.846611	1.11334	0.246818	1.18855	0.0829522
GSBRNA2T00147942001_assembled_CDS	GSBRNA2T00147942001_assembled_CDS	17.58	2	18.5522	8.1626	0.733933	0.0341374	0.748444	0.0140728	0.765013	0.0448439	0.886468	0.113775	0.827487	0.03572	0.741301	0.0190329
GSBRNA2T00095274001_assembled_CDS	GSBRNA2T00095274001_assembled_CDS	16.57	2	19.9563	9.61279	0.926839	0.589439	0.747687	0.0140728	0.754999	0.0353213	1.027	0.74834	0.911885	0.305792	0.840209	0.172595
GSBRNA2T00003346001_assembled_CDS	GSBRNA2T00003346001_assembled_CDS	15.14	4	42.6342	7.2251	0.808212	0.141878	0.747943	0.0140728	0.887062	0.369189	1.07957	0.329107	1.07289	0.44818	1.12791	0.227691
GSBRNA2T00044693001_assembled_CDS	GSBRNA2T00044693001_assembled_CDS	38.07	1	82.6	4.80518	3.10475	8.99859e-11	1.33316	0.0141797	1.43546	0.00156702	0.606579	1.17523e-10	0.881532	0.163935	0.733551	0.0155575
GSBRNA2T00048884001_assembled_CDS	GSBRNA2T00048884001_assembled_CDS	39.16	1	104.418	4.89404	1.55892	0.0115108	1.33329	0.0141797	1.18042	0.147318	0.90911	0.210556	0.949624	0.565207	0.982349	0.887008
GSBRNA2T00146436001_assembled_CDS	GSBRNA2T00146436001_assembled_CDS	45.82	2	33.6368	5.021	1.19094	0.326717	1.33324	0.0141797	1.52809	0.000205837	0.897953	0.158974	1.28373	0.00655323	1.35122	0.00258585
GSBRNA2T00054274001_assembled_CDS	GSBRNA2T00054274001_assembled_CDS	39.95	1	39.1263	5.56689	1.39485	0.0589495	1.332	0.0144349	1.35992	0.00710225	0.890057	0.127621	1.05059	0.594558	0.86628	0.260397
GSBRNA2T00097830001_assembled_CDS	GSBRNA2T00097830001_assembled_CDS	46.74	2	10.1651	5.50342	0.701649	0.0155243	0.749329	0.0145198	0.768425	0.0480637	1.07387	0.366321	0.914713	0.323166	0.851759	0.210224
GSBRNA2T00095226001_assembled_CDS	GSBRNA2T00095226001_assembled_CDS	28.57	1	56.6117	6.02393	1.35159	0.0874899	0.749063	0.0145198	0.665732	0.00233478	0.849549	0.0344623	0.851788	0.0763024	1.0311	0.759784
GSBRNA2T00051062001_assembled_CDS	GSBRNA2T00051062001_assembled_CDS	6.57	1	21.7446	9.92041	1.20897	0.286026	1.33126	0.0146945	1.13845	0.25773	1.27318	0.00183093	1.07849	0.41839	1.16135	0.134881
GSBRNA2T00122953001_assembled_CDS	GSBRNA2T00122953001_assembled_CDS	13.36	4	47.7649	8.646	1.23193	0.239959	1.32977	0.0149583	1.18938	0.129623	1.06684	0.41321	1.07053	0.460465	1.1059	0.312946
GSBRNA2T00062885001_assembled_CDS	GSBRNA2T00062885001_assembled_CDS	33.14	4	19.9348	4.66553	1.26263	0.187576	1.33026	0.0149583	1.41596	0.0023246	1.05566	0.494387	1.10432	0.284864	1.29376	0.00984078
GSBRNA2T00072884001_assembled_CDS	GSBRNA2T00072884001_assembled_CDS	3.36	1	36.3764	5.10986	0.793969	0.112503	0.749534	0.0149786	0.804286	0.102313	0.918217	0.260419	0.969587	0.729352	0.971174	0.817927
GSBRNA2T00049366001_assembled_CDS	GSBRNA2T00049366001_assembled_CDS	16.52	6	62.6128	8.63135	0.90225	0.468732	0.75023	0.0149786	0.851702	0.23034	1.01109	0.907326	0.96922	0.720843	1.04688	0.645515
GSBRNA2T00082207001_assembled_CDS	GSBRNA2T00082207001_assembled_CDS	4.02	1	57.8378	9.08545	1.22678	0.249428	1.32869	0.0152265	1.34833	0.00893793	1.04981	0.542413	1.05427	0.573185	1.3354	0.00380625
GSBRNA2T00019298001_assembled_CDS	GSBRNA2T00019298001_assembled_CDS	54.46	3	46.5475	5.84619	0.631704	0.00174611	0.752311	0.0159327	0.966697	0.80158	0.77016	0.000711424	0.799753	0.0136951	0.899738	0.409825
GSBRNA2T00140156001_assembled_CDS	GSBRNA2T00140156001_assembled_CDS	22.54	1	19.0907	6.94678	1.10881	0.567904	0.751556	0.0159327	0.824938	0.149684	1.19205	0.0237916	1.18593	0.0640552	0.900004	0.409825
GSBRNA2T00132271001_assembled_CDS	GSBRNA2T00132271001_assembled_CDS	6.25	1	25.0477	5.85889	0.925862	0.584414	0.752102	0.0159327	0.749122	0.0304331	0.965557	0.638139	1.01956	0.837323	0.939679	0.628363
GSBRNA2T00008773001_assembled_CDS	GSBRNA2T00008773001_assembled_CDS	35.63	2	20.2279	4.84326	1.35285	0.086706	1.32566	0.016058	1.46269	0.000864846	1.15922	0.0580949	1.35336	0.00100079	1.4439	0.000233361
GSBRNA2T00073321001_assembled_CDS	GSBRNA2T00073321001_assembled_CDS	29.08	1	36.1316	4.69092	1.92568	0.000183531	1.32454	0.0163443	1.05957	0.609953	1.03831	0.645855	1.24356	0.017637	1.03151	0.752402
GSBRNA2T00070932001_assembled_CDS	GSBRNA2T00070932001_assembled_CDS	13.49	1	28.5595	7.6499	0.985857	0.902622	1.32452	0.0163443	1.26791	0.0376375	0.923757	0.297567	0.992702	0.929677	1.23618	0.0338306
GSBRNA2T00034702001_assembled_CDS	GSBRNA2T00034702001_assembled_CDS	5.2	3	82.821	6.26514	1.14994	0.435629	1.32536	0.0163443	1.41794	0.00223087	0.962949	0.609853	1.05464	0.566157	1.31102	0.00668592
GSBRNA2T00099351001_assembled_CDS	GSBRNA2T00099351001_assembled_CDS	30.93	5	21.7421	5.60498	0.859828	0.29509	0.753032	0.0164286	0.788568	0.075934	1.00183	1	0.804663	0.0165463	0.70922	0.00714052
GSBRNA2T00149172001_assembled_CDS	GSBRNA2T00149172001_assembled_CDS	7.03	2	56.3945	7.94287	0.749867	0.0485405	0.753409	0.0164286	0.777112	0.0588175	1.02002	0.8167	0.947245	0.541921	0.948528	0.68218
GSBRNA2T00120520001_assembled_CDS	GSBRNA2T00120520001_assembled_CDS	42.57	2	51.4682	6.58057	0.68727	0.0102882	0.753129	0.0164286	0.835838	0.179772	1.04448	0.592952	0.935089	0.453155	1.02229	0.827467
GSBRNA2T00107972001_assembled_CDS	GSBRNA2T00107972001_assembled_CDS	51.28	1	21.9308	9.5835	0.732502	0.0333648	0.7535	0.0164286	0.951517	0.71259	1.00466	0.968954	1.02649	0.78765	1.0798	0.440824
GSBRNA2T00037333001_assembled_CDS	GSBRNA2T00037333001_assembled_CDS	9.02	1	40.5226	7.09326	1.52516	0.0163868	1.32364	0.0166353	1.03914	0.73766	1.09995	0.224445	0.935149	0.453155	0.961035	0.755654
GSBRNA2T00097010001_assembled_CDS	GSBRNA2T00097010001_assembled_CDS	1.82	1	67.0116	6.55127	1.26291	0.187576	1.3245	0.0166353	1.15151	0.215412	1.05473	0.502212	1.02361	0.80409	1.14102	0.18647
GSBRNA2T00075669001_assembled_CDS	GSBRNA2T00075669001_assembled_CDS	5.76	1	26.9018	9.65674	0.906077	0.487294	0.754439	0.0169372	0.724818	0.016027	0.938155	0.396229	0.839165	0.0521781	0.802652	0.0861069
GSBRNA2T00140554001_assembled_CDS	GSBRNA2T00140554001_assembled_CDS	25.18	1	29.374	7.23975	0.77296	0.0770071	0.754431	0.0169372	0.863242	0.269847	0.735579	7.32091e-05	0.954738	0.604882	0.804133	0.0879029
GSBRNA2T00060235001_assembled_CDS	GSBRNA2T00060235001_assembled_CDS	5.87	3	67.0279	8.57275	0.84973	0.260114	0.753618	0.0169372	0.834801	0.176881	0.889104	0.124048	0.86382	0.105505	0.815528	0.111683
GSBRNA2T00121098001_assembled_CDS	GSBRNA2T00121098001_assembled_CDS	3.42	1	38.8646	8.5874	0.97567	0.848298	0.753832	0.0169372	0.898401	0.42042	0.872474	0.074071	0.968743	0.720843	1.17734	0.102635
GSBRNA2T00107069001_assembled_CDS	GSBRNA2T00107069001_assembled_CDS	16.35	3	16.2538	9.31982	0.752652	0.051702	0.755405	0.0174589	0.828702	0.160192	1.00026	0.979512	0.849658	0.0721132	0.710279	0.00737997
GSBRNA2T00149254001_assembled_CDS	GSBRNA2T00149254001_assembled_CDS	23.64	1	39.8436	8.29443	0.715723	0.022233	0.755293	0.0174589	0.774652	0.0562806	0.853238	0.0385146	0.881079	0.160189	0.870175	0.275976
GSBRNA2T00047630001_assembled_CDS	GSBRNA2T00047630001_assembled_CDS	15.64	1	19.9327	9.68604	1.41721	0.0478815	1.32052	0.0175373	0.967927	0.80757	0.805834	0.00514489	1.27566	0.00803758	0.788229	0.0623483
GSBRNA2T00085970001_assembled_CDS	GSBRNA2T00085970001_assembled_CDS	16.08	3	46.2463	6.02393	1.22469	0.2533	1.32144	0.0175373	1.07744	0.516056	0.963289	0.609853	0.915083	0.323166	0.934263	0.593256
GSBRNA2T00059751001_assembled_CDS	GSBRNA2T00059751001_assembled_CDS	3.39	1	45.33	7.48877	1.13241	0.490817	1.32122	0.0175373	1.18363	0.139221	0.958095	0.563809	0.955562	0.61294	1.06115	0.553157
GSBRNA2T00081620001_assembled_CDS	GSBRNA2T00081620001_assembled_CDS	9.71	1	10.9265	8.646	1.28534	0.156499	1.32108	0.0175373	1.59054	4.79359e-05	1.17659	0.0361164	1.18924	0.0601924	1.09768	0.349092
GSBRNA2T00028790001_assembled_CDS	GSBRNA2T00028790001_assembled_CDS	48.75	1	8.50419	4.88135	1.20865	0.286026	1.31983	0.0178478	2.29521	3.5154e-13	0.994173	0.917936	1.47858	2.02069e-05	0.958858	0.743297
GSBRNA2T00086344001_assembled_CDS	GSBRNA2T00086344001_assembled_CDS	17.83	1	14.935	8.06006	1.48985	0.0233985	1.32034	0.0178478	1.65185	1.10842e-05	1.1688	0.0447682	1.30823	0.00348964	1.46723	0.000123974
GSBRNA2T00063964001_assembled_CDS	GSBRNA2T00063964001_assembled_CDS	31.19	1	12.55	10.1548	0.812381	0.151163	0.755915	0.0179939	0.860971	0.262377	0.954633	0.5369	0.986178	0.868113	1.08012	0.440824
GSBRNA2T00033403001_assembled_CDS	GSBRNA2T00033403001_assembled_CDS	11.42	3	32.2045	7.18115	1.2651	0.184552	1.31922	0.0181633	1.38711	0.0041817	0.982468	0.795518	1.07825	0.41839	1.21671	0.0491913
GSBRNA2T00105357001_assembled_CDS	GSBRNA2T00105357001_assembled_CDS	21.43	1	8.65135	5.45264	1.21978	0.263188	1.31819	0.018484	1.18204	0.143222	1.03711	0.65489	1.02565	0.78765	1.17991	0.0973765
GSBRNA2T00044314001_assembled_CDS	GSBRNA2T00044314001_assembled_CDS	8.36	3	32.8406	5.12256	0.913785	0.525322	0.756876	0.0185425	0.71543	0.0119942	0.952817	0.519281	0.947331	0.541921	0.92549	0.541949
GSBRNA2T00121653001_assembled_CDS	GSBRNA2T00121653001_assembled_CDS	8.62	1	76.5572	7.10791	1.18237	0.34866	1.31653	0.0188098	1.14893	0.223988	1.05823	0.478957	1.06883	0.47296	1.11628	0.271677
GSBRNA2T00078413001_assembled_CDS	GSBRNA2T00078413001_assembled_CDS	8.7	2	39.9477	5.94775	1.00878	0.977244	1.3173	0.0188098	1.43843	0.00147142	1.03128	0.710312	0.977118	0.789542	1.24165	0.0299624
GSBRNA2T00041680001_assembled_CDS	GSBRNA2T00041680001_assembled_CDS	26.18	3	36.3993	8.93896	0.991433	0.929765	0.757804	0.0191049	0.786044	0.0713396	0.884971	0.110497	0.828543	0.0381225	0.602808	7.58934e-05
GSBRNA2T00123051001_assembled_CDS	GSBRNA2T00123051001_assembled_CDS	35.88	2	18.9232	10.2427	0.744894	0.0436076	0.758444	0.0191049	0.859174	0.255034	1.16897	0.0447682	0.938793	0.481922	0.905981	0.439982
GSBRNA2T00114120001_assembled_CDS	GSBRNA2T00114120001_assembled_CDS	39.88	1	54.594	5.5542	1.02475	0.905383	0.758284	0.0191049	0.678725	0.00374117	1.05894	0.471352	1.09211	0.342053	0.944441	0.652123
GSBRNA2T00041834001_assembled_CDS	GSBRNA2T00041834001_assembled_CDS	8.72	2	19.183	9.94971	0.950335	0.708481	0.757519	0.0191049	0.77782	0.0601185	0.990386	0.876929	1.06715	0.485663	1.06452	0.528221
GSBRNA2T00033176001_assembled_CDS	GSBRNA2T00033176001_assembled_CDS	1.16	1	174.152	7.43018	1.98188	9.41312e-05	1.31622	0.019141	1.4419	0.00135259	1.24737	0.00440334	1.19928	0.0487428	0.867029	0.26424
GSBRNA2T00035579001_assembled_CDS	GSBRNA2T00035579001_assembled_CDS	6.02	1	55.0383	7.47412	1.24093	0.223648	1.3153	0.0194774	1.18942	0.129623	1.15881	0.0580949	0.978622	0.80691	1.17936	0.0991032
GSBRNA2T00153143001_assembled_CDS	GSBRNA2T00153143001_assembled_CDS	42.08	2	28.9845	4.71631	1.06505	0.734849	1.31493	0.0194774	1.53899	0.000160301	1.20328	0.0173096	1.37041	0.000611081	1.71048	7.73328e-08
GSBRNA2T00141273001_assembled_CDS	GSBRNA2T00141273001_assembled_CDS	32.65	3	10.7354	9.40771	0.891359	0.419363	0.758881	0.0196814	0.913509	0.50067	0.968899	0.66687	0.890875	0.200439	0.761088	0.0326349
GSBRNA2T00052829001_assembled_CDS	GSBRNA2T00052829001_assembled_CDS	26.29	3	40.5547	6.7124	0.856936	0.284325	0.758815	0.0196814	0.864599	0.277444	0.868182	0.0649981	0.890192	0.196132	0.911836	0.471163
GSBRNA2T00054277001_assembled_CDS	GSBRNA2T00054277001_assembled_CDS	19.57	1	79.73	7.51807	0.943411	0.671628	0.758575	0.0196814	0.841703	0.19778	1.01345	0.886969	0.932115	0.432154	0.929435	0.564539
GSBRNA2T00135421001_assembled_CDS	GSBRNA2T00135421001_assembled_CDS	53.45	1	38.3773	5.07178	0.670639	0.00642314	0.759447	0.0196814	0.761123	0.0408178	0.860208	0.049497	0.868156	0.116897	0.947994	0.676139
GSBRNA2T00031036001_assembled_CDS	GSBRNA2T00031036001_assembled_CDS	28.82	2	25.341	5.47803	0.927159	0.589439	0.758977	0.0196814	0.795071	0.0857881	1.07622	0.353612	1.06682	0.485663	1.03073	0.759784
GSBRNA2T00119622001_assembled_CDS	GSBRNA2T00119622001_assembled_CDS	43.85	21	63.6873	7.75244	1.05642	0.771854	1.31356	0.0198194	1.15558	0.204381	1.06329	0.441679	1.10323	0.289344	1.17517	0.106272
GSBRNA2T00059533001_assembled_CDS	GSBRNA2T00059533001_assembled_CDS	10.1	2	33.3487	8.74854	1.16959	0.379619	1.31296	0.0201667	1.20889	0.0965866	0.88613	0.113775	1.05698	0.552243	1.02128	0.835114
GSBRNA2T00123212001_assembled_CDS	GSBRNA2T00123212001_assembled_CDS	11.34	3	53.8182	5.31299	1.63134	0.00533556	1.31338	0.0201667	1.1407	0.248163	1.04903	0.550665	1.23468	0.0217982	1.0553	0.591795
GSBRNA2T00008519001_assembled_CDS	GSBRNA2T00008519001_assembled_CDS	24.86	17	96.4015	4.75439	1.03429	0.865748	1.31315	0.0201667	1.41129	0.0025756	1.0865	0.294621	1.23602	0.0212955	1.50894	3.77487e-05
GSBRNA2T00043172001_assembled_CDS	GSBRNA2T00043172001_assembled_CDS	18.12	5	151.36	4.69092	0.742369	0.0408418	0.760408	0.0202722	0.715929	0.0123547	0.979682	0.775371	0.929194	0.411664	0.698715	0.00508911
GSBRNA2T00031564001_assembled_CDS	GSBRNA2T00031564001_assembled_CDS	18.09	3	33.9839	8.90967	0.943963	0.676864	0.760433	0.0202722	0.863695	0.273629	0.905167	0.190628	0.920848	0.35962	0.95116	0.694304
GSBRNA2T00012422001_assembled_CDS	GSBRNA2T00012422001_assembled_CDS	37.37	1	41.3786	5.8335	0.995274	0.951441	0.760892	0.0208777	0.669817	0.00270755	0.762327	0.000432558	0.832586	0.0433217	0.539269	1.33327e-06
GSBRNA2T00032458001_assembled_CDS	GSBRNA2T00032458001_assembled_CDS	1.07	1	112.595	6.55127	1.56651	0.0105826	0.760799	0.0208777	0.740509	0.0247793	0.96124	0.591264	1.0712	0.460465	0.870353	0.275976
GSBRNA2T00062102001_assembled_CDS	GSBRNA2T00062102001_assembled_CDS	2.83	1	199.499	5.13525	1.77214	0.00110572	1.31131	0.0208783	1.23775	0.0616011	1.26782	0.00217572	1.30992	0.00330726	0.953986	0.712588
GSBRNA2T00085933001_assembled_CDS	GSBRNA2T00085933001_assembled_CDS	44.23	2	29.1386	4.79248	1.27141	0.175723	1.31051	0.0208783	1.59132	4.79359e-05	1.14063	0.0907971	1.45979	3.76566e-05	1.74765	2.227e-08
GSBRNA2T00149521001_assembled_CDS	GSBRNA2T00149521001_assembled_CDS	4.53	1	46.0153	6.30322	0.761705	0.062146	0.761963	0.021498	0.613335	0.000247354	1.03012	0.719743	0.890719	0.200439	0.675771	0.00219081
GSBRNA2T00093020001_assembled_CDS	GSBRNA2T00093020001_assembled_CDS	7.02	2	58.5831	4.38623	0.764883	0.0659624	0.762185	0.021498	1.01911	0.869114	0.72331	2.7327e-05	0.908927	0.288994	0.751569	0.0257731
GSBRNA2T00078864001_assembled_CDS	GSBRNA2T00078864001_assembled_CDS	27.81	6	70.0278	9.05615	0.782269	0.0910213	0.762011	0.021498	0.779293	0.0614416	0.979392	0.765337	0.843159	0.0588448	0.808435	0.0953668
GSBRNA2T00065245001_assembled_CDS	GSBRNA2T00065245001_assembled_CDS	2.45	1	67.446	5.69385	1.14191	0.459596	0.762481	0.021498	0.60266	0.000151768	0.700069	4.02263e-06	0.598245	1.4629e-08	0.942057	0.64021
GSBRNA2T00069706001_assembled_CDS	GSBRNA2T00069706001_assembled_CDS	5.68	1	105.791	7.73779	0.928067	0.594479	0.761926	0.021498	0.869403	0.293016	0.962893	0.609853	0.960839	0.653786	0.953548	0.712588
GSBRNA2T00018627001_assembled_CDS	GSBRNA2T00018627001_assembled_CDS	63.95	1	89.5674	5.17334	0.747255	0.0455314	0.761673	0.021498	0.743579	0.0267898	0.959962	0.582054	0.93202	0.432154	0.980173	0.874426
GSBRNA2T00132618001_assembled_CDS	GSBRNA2T00132618001_assembled_CDS	17.62	1	54.5671	5.37646	0.923551	0.574409	0.761509	0.021498	0.679579	0.0038748	0.948151	0.476422	0.972991	0.755021	1.02985	0.767195
GSBRNA2T00019176001_assembled_CDS	GSBRNA2T00019176001_assembled_CDS	24.17	1	68.2273	8.51416	0.800299	0.124507	0.761714	0.021498	0.880467	0.338402	0.946121	0.459776	1.00406	0.973933	1.17882	0.0991032
GSBRNA2T00109063001_assembled_CDS	GSBRNA2T00109063001_assembled_CDS	66.67	1	7.29291	9.77393	1.00639	0.990882	1.3092	0.0216128	1.35363	0.00797088	1.0162	0.856652	0.903345	0.257145	0.962267	0.761846
GSBRNA2T00071839001_assembled_CDS	GSBRNA2T00071839001_assembled_CDS	29.11	2	43.0062	7.84033	1.69588	0.00260871	1.3077	0.0219888	1.36728	0.00620103	0.964776	0.628658	1.14419	0.144816	1.14635	0.172289
GSBRNA2T00014963001_assembled_CDS	GSBRNA2T00014963001_assembled_CDS	32.14	1	9.17439	5.94775	1.00827	0.981785	0.762826	0.0221335	1.02828	0.808959	1.01384	0.876832	0.791851	0.0100038	0.704318	0.00604038
GSBRNA2T00114070001_assembled_CDS	GSBRNA2T00114070001_assembled_CDS	7.03	1	54.2584	9.05615	1.39971	0.0562474	1.30555	0.0227589	1.18716	0.133394	0.988902	0.866699	0.974859	0.772243	1.01109	0.912751
GSBRNA2T00140898001_assembled_CDS	GSBRNA2T00140898001_assembled_CDS	13.94	1	58.4426	5.60498	0.843975	0.240383	0.764077	0.0227844	0.61833	0.000313179	0.753627	0.000257144	0.747057	0.00128617	0.499277	5.39027e-08
GSBRNA2T00059850001_assembled_CDS	GSBRNA2T00059850001_assembled_CDS	16.95	4	59.539	5.99854	0.848664	0.25676	0.764069	0.0227844	0.737448	0.0222917	0.828086	0.014219	0.658028	3.94464e-06	0.693627	0.00426998
GSBRNA2T00099281001_assembled_CDS	GSBRNA2T00099281001_assembled_CDS	22.4	3	13.778	8.49951	0.797991	0.120409	0.764184	0.0227844	0.664478	0.00216585	0.936018	0.381133	0.795192	0.0112731	0.710161	0.00737997
GSBRNA2T00127853001_assembled_CDS	GSBRNA2T00127853001_assembled_CDS	59.74	1	16.6293	10.0229	0.608671	0.000722112	0.763567	0.0227844	0.854105	0.237235	1.04234	0.610332	0.809395	0.0191744	0.851487	0.2069
GSBRNA2T00068647001_assembled_CDS	GSBRNA2T00068647001_assembled_CDS	48.65	3	35.7605	9.01221	0.865674	0.317311	0.764108	0.0227844	0.801631	0.0984539	0.896369	0.150665	0.898182	0.232387	0.895675	0.390315
GSBRNA2T00138354001_assembled_CDS	GSBRNA2T00138354001_assembled_CDS	2.75	1	50.0289	6.63916	0.927032	0.589439	0.763928	0.0227844	0.917344	0.516406	0.792609	0.00263992	1.11279	0.246818	1.01989	0.842785
GSBRNA2T00033845001_assembled_CDS	GSBRNA2T00033845001_assembled_CDS	12.08	1	32.7555	7.1665	2.2785	2.54508e-06	1.30465	0.0231531	1.17085	0.16696	1.04901	0.550665	1.13734	0.164204	1.06071	0.553157
GSBRNA2T00117118001_assembled_CDS	GSBRNA2T00117118001_assembled_CDS	12.7	1	46.5785	9.64209	1.0188	0.932139	0.765375	0.0234509	0.696131	0.00664739	1.34206	0.000142636	0.961198	0.653786	0.776594	0.0484068
GSBRNA2T00046898001_assembled_CDS	GSBRNA2T00046898001_assembled_CDS	15.32	2	12.2486	8.93896	0.945176	0.68211	0.765143	0.0234509	1.02316	0.842198	0.915985	0.248732	0.988983	0.894476	0.959031	0.743297
GSBRNA2T00082981001_assembled_CDS	GSBRNA2T00082981001_assembled_CDS	72.73	1	33.1559	6.25244	1.36136	0.080657	1.30264	0.0239603	0.968107	0.80757	0.910235	0.215751	0.873535	0.135655	0.901828	0.41976
GSBRNA2T00013229001_assembled_CDS	GSBRNA2T00013229001_assembled_CDS	9.21	2	25.3813	8.33838	1.30534	0.132163	1.30301	0.0239603	1.46652	0.000793463	1.07827	0.341208	1.13291	0.176188	1.44771	0.000209261
GSBRNA2T00139028001_assembled_CDS	GSBRNA2T00139028001_assembled_CDS	3.42	1	72.2835	6.59521	1.04559	0.813963	0.7659	0.0241334	0.657801	0.00172164	1.20233	0.0178247	0.813358	0.0221446	0.757434	0.029423
GSBRNA2T00022306001_assembled_CDS	GSBRNA2T00022306001_assembled_CDS	47.77	1	44.5397	5.8208	0.713433	0.0206261	0.7656	0.0241334	0.687016	0.00493139	0.97669	0.745359	0.88002	0.156505	0.835838	0.161139
GSBRNA2T00003463001_assembled_CDS	GSBRNA2T00003463001_assembled_CDS	3.99	2	56.58	8.35303	0.927247	0.589439	0.765851	0.0241334	0.816927	0.130121	1.06473	0.427293	1.06029	0.531742	0.986891	0.91847
GSBRNA2T00011205001_assembled_CDS	GSBRNA2T00011205001_assembled_CDS	2.38	1	52.4867	8.49951	0.961179	0.767201	1.30227	0.0243734	1.5806	6.06499e-05	1.07076	0.385958	1.12893	0.188857	1.1982	0.0703993
GSBRNA2T00114413001_assembled_CDS	GSBRNA2T00114413001_assembled_CDS	2.9	1	49.6595	5.92236	1.37032	0.0743047	1.30111	0.024793	1.03578	0.756837	1.06926	0.399432	0.982484	0.833072	0.988876	0.931048
GSBRNA2T00143966001_assembled_CDS	GSBRNA2T00143966001_assembled_CDS	14.05	1	42.5656	6.1001	1.42264	0.0452116	1.3007	0.024793	1.06174	0.59844	1.22501	0.00889683	1.09946	0.307781	1.08961	0.388076
GSBRNA2T00114103001_assembled_CDS	GSBRNA2T00114103001_assembled_CDS	42.72	1	46.6939	5.56689	1.28182	0.160461	1.30078	0.024793	1.46399	0.000846444	1.21787	0.0110413	1.41097	0.000177796	1.10474	0.317311
GSBRNA2T00063111001_assembled_CDS	GSBRNA2T00063111001_assembled_CDS	17	2	10.5526	10.1401	0.772018	0.0755556	0.767412	0.0248322	0.812475	0.118855	0.920932	0.278602	0.982815	0.841817	0.98559	0.912178
GSBRNA2T00047334001_assembled_CDS	GSBRNA2T00047334001_assembled_CDS	2.37	2	92.0759	7.38623	0.804386	0.132995	0.767458	0.0248322	0.928691	0.581271	0.941881	0.427382	0.898498	0.232387	1.00224	0.984035
GSBRNA2T00032356001_assembled_CDS	GSBRNA2T00032356001_assembled_CDS	35.26	1	17.9872	10.7993	0.766772	0.0686037	0.767107	0.0248322	0.89107	0.387424	1.05008	0.542413	0.971696	0.746441	1.03081	0.759784
GSBRNA2T00050939001_assembled_CDS	GSBRNA2T00050939001_assembled_CDS	55.94	1	22.3091	5.42725	0.794386	0.112503	0.766561	0.0248322	0.789184	0.075934	0.837955	0.0215973	0.98344	0.841817	1.05286	0.604994
GSBRNA2T00103255001_assembled_CDS	GSBRNA2T00103255001_assembled_CDS	2.46	1	31.9283	6.80029	0.795561	0.116409	0.767134	0.0248322	0.774142	0.0550444	1.03346	0.691614	1.10271	0.289344	1.16237	0.132645
GSBRNA2T00101941001_assembled_CDS	GSBRNA2T00101941001_assembled_CDS	26.28	2	16.9875	5.22412	0.905537	0.487294	0.768132	0.0255475	0.65848	0.00172164	0.978521	0.765337	0.821726	0.0302504	0.713146	0.00813994
GSBRNA2T00139821001_assembled_CDS	GSBRNA2T00139821001_assembled_CDS	2.7	1	56.8045	8.38232	0.840469	0.227756	0.768061	0.0255475	0.704524	0.00885005	1.02042	0.8167	0.928093	0.404949	0.899937	0.409825
GSBRNA2T00157627001_assembled_CDS	GSBRNA2T00157627001_assembled_CDS	3.7	1	40.2307	5.71924	1.06984	0.714681	0.767915	0.0255475	0.810662	0.116689	1.07313	0.37279	1.12815	0.192134	1.04692	0.645515
GSBRNA2T00113866001_assembled_CDS	GSBRNA2T00113866001_assembled_CDS	10.34	1	98.8683	7.07861	1.04592	0.813963	0.768254	0.0255475	0.828048	0.157519	1.02105	0.806806	1.06809	0.479286	1.08175	0.429918
GSBRNA2T00109010001_assembled_CDS	GSBRNA2T00109010001_assembled_CDS	25.3	1	46.2974	6.1001	1.87873	0.000319679	1.29944	0.0256521	1.01175	0.916825	1.03493	0.673137	1.0278	0.771336	0.950059	0.688235
GSBRNA2T00053930001_assembled_CDS	GSBRNA2T00053930001_assembled_CDS	4.07	6	216.59	8.17725	1.05826	0.763555	1.29896	0.0256521	1.21224	0.0923113	0.977526	0.755333	1.1014	0.298459	1.16045	0.137147
GSBRNA2T00071666001_assembled_CDS	GSBRNA2T00071666001_assembled_CDS	6.23	1	32.0471	6.90283	1.26779	0.180092	1.2977	0.0260917	1.23213	0.0677567	1.16418	0.0510542	1.09162	0.342053	1.13632	0.201564
GSBRNA2T00157045001_assembled_CDS	GSBRNA2T00157045001_assembled_CDS	3.98	1	34.4105	6.80029	0.946107	0.687365	0.768519	0.0262795	0.571419	2.71057e-05	0.81171	0.00688222	0.875969	0.142368	0.71309	0.00813994
GSBRNA2T00029843001_assembled_CDS	GSBRNA2T00029843001_assembled_CDS	28.94	3	35.1638	7.97217	0.811241	0.148804	0.769448	0.0262795	0.775256	0.0562806	0.775716	0.00101849	0.838246	0.0506093	0.772932	0.0439933
GSBRNA2T00109108001_assembled_CDS	GSBRNA2T00109108001_assembled_CDS	9.17	1	25.2195	9.59814	0.804938	0.135178	0.76888	0.0262795	0.785023	0.0698559	1.08668	0.289135	0.882637	0.167742	0.919276	0.508756
GSBRNA2T00119794001_assembled_CDS	GSBRNA2T00119794001_assembled_CDS	7.63	2	41.556	7.56201	0.741766	0.0408418	0.76918	0.0262795	0.792062	0.0807484	1.01104	0.907326	0.926793	0.398293	0.998136	0.987505
GSBRNA2T00014354001_assembled_CDS	GSBRNA2T00014354001_assembled_CDS	63.99	1	89.4574	5.19873	0.706716	0.0176963	0.769107	0.0262795	0.813781	0.123275	0.95016	0.493356	0.939814	0.489246	1.00214	0.984035
GSBRNA2T00102931001_assembled_CDS	GSBRNA2T00102931001_assembled_CDS	41.88	3	26.0364	10.1694	0.751926	0.0506309	0.76921	0.0262795	0.928947	0.581271	1.0072	0.948332	1.01627	0.87098	1.0634	0.540606
GSBRNA2T00000203001_assembled_CDS	GSBRNA2T00000203001_assembled_CDS	40.14	1	15.8773	9.11475	1.31734	0.119189	1.29729	0.0265381	1.01315	0.909966	1.04791	0.558987	1.04663	0.623706	0.974124	0.836728
GSBRNA2T00062600001_assembled_CDS	GSBRNA2T00062600001_assembled_CDS	24.76	1	22.8138	5.78271	1.6764	0.0032576	1.29704	0.0265381	1.23252	0.0666948	0.966427	0.638139	0.961279	0.653786	0.995357	0.968722
GSBRNA2T00006449001_assembled_CDS	GSBRNA2T00006449001_assembled_CDS	11.94	1	15.0596	5.30029	1.35454	0.0851571	1.29594	0.0269915	1.2668	0.0382772	1.05238	0.526118	1.22462	0.0274478	0.950163	0.688235
GSBRNA2T00146645001_assembled_CDS	GSBRNA2T00146645001_assembled_CDS	7.38	1	50.267	6.97607	1.26181	0.189103	1.29629	0.0269915	1.21711	0.0855465	0.927082	0.317311	0.992647	0.929677	0.978046	0.861849
GSBRNA2T00100921001_assembled_CDS	GSBRNA2T00100921001_assembled_CDS	7.37	1	108.147	6.771	1.54517	0.0133236	1.29633	0.0269915	1.10031	0.404036	1.16387	0.0510542	1.1713	0.0867475	1.03104	0.759784
GSBRNA2T00000221001_assembled_CDS	GSBRNA2T00000221001_assembled_CDS	8.1	4	52.6997	9.0708	0.779109	0.0861566	0.769668	0.0270286	0.644874	0.00102378	0.772474	0.000802894	0.849193	0.0700867	0.872836	0.28802
GSBRNA2T00123970001_assembled_CDS	GSBRNA2T00123970001_assembled_CDS	30.14	2	38.7616	7.1665	0.703703	0.016365	0.769993	0.0270286	0.834994	0.176881	0.901966	0.176567	0.896591	0.22763	0.925149	0.541949
GSBRNA2T00031581001_assembled_CDS	GSBRNA2T00031581001_assembled_CDS	30.1	1	21.2966	9.87646	1.51274	0.0185315	0.77009	0.0270286	0.954599	0.730232	1.19495	0.0218364	0.978964	0.80691	1.11254	0.283608
GSBRNA2T00100751001_assembled_CDS	GSBRNA2T00100751001_assembled_CDS	17.66	1	46.7195	7.38623	1.37127	0.0736273	1.29477	0.027452	1.38937	0.00401813	1.07132	0.385958	1.41247	0.000172392	0.852446	0.210224
GSBRNA2T00055068001_assembled_CDS	GSBRNA2T00055068001_assembled_CDS	1.81	1	45.428	9.12939	1.65299	0.00419679	1.29534	0.027452	1.74335	1.14854e-06	0.830456	0.0154918	1.05888	0.538525	0.960178	0.74947
GSBRNA2T00027734001_assembled_CDS	GSBRNA2T00027734001_assembled_CDS	5.83	1	46.709	4.64014	0.989621	0.92434	1.2953	0.027452	1.14381	0.238872	1.00525	0.968954	1.04984	0.601777	1.00375	0.968108
GSBRNA2T00140412001_assembled_CDS	GSBRNA2T00140412001_assembled_CDS	21.19	1	67.364	8.55811	1.41216	0.0502158	1.29488	0.027452	1.44288	0.00132435	0.689877	1.62549e-06	0.997217	0.964875	1.0358	0.723174
GSBRNA2T00149543001_assembled_CDS	GSBRNA2T00149543001_assembled_CDS	9.29	1	25.767	4.93213	1.27984	0.163149	1.29526	0.027452	1.10825	0.369251	1.0867	0.289135	1.35492	0.00094492	1.32046	0.00542555
GSBRNA2T00054652001_assembled_CDS	GSBRNA2T00054652001_assembled_CDS	26.09	1	29.215	8.66064	0.811109	0.148804	0.771497	0.0277951	0.919689	0.532342	1.06783	0.406283	1.14552	0.139632	1.12084	0.252632
GSBRNA2T00087744001_assembled_CDS	GSBRNA2T00087744001_assembled_CDS	34.46	1	59.2299	5.26221	0.716375	0.022233	1.2941	0.0279195	1.47155	0.000712161	1.05484	0.502212	1.17544	0.0801104	1.27485	0.014965
GSBRNA2T00114502001_assembled_CDS	GSBRNA2T00114502001_assembled_CDS	8.46	2	27.9134	10.4624	1.52076	0.0170743	1.29323	0.0283943	1.01828	0.875885	1.58296	2.62129e-09	1.18159	0.0695384	0.949968	0.688235
GSBRNA2T00024798001_assembled_CDS	GSBRNA2T00024798001_assembled_CDS	5.29	1	45.9903	6.7124	1.49749	0.0218033	1.29311	0.0283943	1.11615	0.336621	1.24134	0.0053539	1.14859	0.132141	0.979297	0.868136
GSBRNA2T00149482001_assembled_CDS	GSBRNA2T00149482001_assembled_CDS	33.33	2	14.1951	8.76318	0.900099	0.459569	0.771804	0.0285792	0.716762	0.0127243	0.986535	0.846276	0.804974	0.0165463	0.765037	0.0361234
GSBRNA2T00094109001_assembled_CDS	GSBRNA2T00094109001_assembled_CDS	9.16	1	117.908	6.39209	0.715178	0.0216864	0.772257	0.0285792	0.692646	0.00602606	0.928353	0.324063	0.943788	0.519052	1.02713	0.789599
GSBRNA2T00016281001_assembled_CDS	GSBRNA2T00016281001_assembled_CDS	4.38	1	36.3793	4.85596	1.00682	0.986331	1.29076	0.0293658	0.949336	0.695046	0.934511	0.373708	0.884062	0.171611	0.982472	0.887008
GSBRNA2T00050427001_assembled_CDS	GSBRNA2T00050427001_assembled_CDS	25.1	1	56.6725	7.92822	1.65228	0.00424305	1.29101	0.0293658	1.07503	0.526627	1.16644	0.0484531	1.37739	0.000497129	1.09375	0.368228
GSBRNA2T00086070001_assembled_CDS	GSBRNA2T00086070001_assembled_CDS	18.33	4	27.6521	5.87158	1.04025	0.839694	1.2907	0.0293658	1.17309	0.16242	1.00096	0.989761	1.12864	0.188857	1.12207	0.248947
GSBRNA2T00091735001_assembled_CDS	GSBRNA2T00091735001_assembled_CDS	6.84	1	53.5461	5.61768	0.873918	0.348342	0.772905	0.0293812	0.768111	0.0480637	0.92798	0.324063	0.853365	0.0784664	0.641382	0.000503383
GSBRNA2T00047351001_assembled_CDS	GSBRNA2T00047351001_assembled_CDS	37.48	1	64.0743	6.17627	0.760141	0.0596967	0.773161	0.0293812	0.783077	0.0669591	0.818768	0.00953758	0.690594	4.58004e-05	0.738514	0.0179801
GSBRNA2T00145943001_assembled_CDS	GSBRNA2T00145943001_assembled_CDS	46.36	1	39.1591	8.79248	0.779859	0.0877563	0.773169	0.0293812	0.787063	0.072847	0.874753	0.0815033	0.858405	0.0900043	0.864849	0.256589
GSBRNA2T00127999001_assembled_CDS	GSBRNA2T00127999001_assembled_CDS	35.08	1	54.8557	9.01221	0.675938	0.00746955	0.772663	0.0293812	0.809191	0.112441	0.87665	0.0867708	0.894426	0.213746	0.965143	0.780475
GSBRNA2T00049484001_assembled_CDS	GSBRNA2T00049484001_assembled_CDS	40.63	2	7.10777	8.646	1.86159	0.000390205	1.29042	0.0298628	0.962955	0.777679	0.987177	0.846276	1.24943	0.0156511	1.02889	0.774635
GSBRNA2T00112264001_assembled_CDS	GSBRNA2T00112264001_assembled_CDS	52.02	1	55.14	5.24951	0.77614	0.0814865	0.774259	0.0302015	0.818412	0.132462	0.888893	0.124048	0.871086	0.12602	0.702843	0.00583878
GSBRNA2T00141636001_assembled_CDS	GSBRNA2T00141636001_assembled_CDS	23.01	2	40.3663	5.73193	0.700444	0.0147195	0.773711	0.0302015	0.858762	0.255034	0.933205	0.359104	0.836339	0.0475849	0.90226	0.41976
GSBRNA2T00066277001_assembled_CDS	GSBRNA2T00066277001_assembled_CDS	9.79	1	96.928	6.91748	0.903514	0.477974	0.774348	0.0302015	0.969459	0.813565	0.975925	0.735418	1.06171	0.518322	0.994547	0.968722
GSBRNA2T00021782001_assembled_CDS	GSBRNA2T00021782001_assembled_CDS	34.33	3	7.70698	9.18799	1.29705	0.141476	1.28766	0.0308797	1.31723	0.0159206	0.999671	0.979512	1.36311	0.000749741	1.42212	0.000421733
GSBRNA2T00115818001_assembled_CDS	GSBRNA2T00115818001_assembled_CDS	18.66	1	42.3656	7.98682	0.987357	0.908054	0.774547	0.0310402	0.906883	0.464773	1.13413	0.10716	1.03355	0.723207	0.957101	0.730981
GSBRNA2T00017935001_assembled_CDS	GSBRNA2T00017935001_assembled_CDS	26.67	2	11.2748	5.10986	0.912261	0.515707	0.774845	0.0310402	0.810201	0.114551	1.13304	0.109686	1.16118	0.105413	1.04277	0.673271
GSBRNA2T00150782001_assembled_CDS	GSBRNA2T00150782001_assembled_CDS	14.52	1	67.1206	7.66455	1.40637	0.0531537	1.28707	0.0313999	1.16617	0.178762	1.00478	0.968954	1.2969	0.00467326	0.88894	0.357363
GSBRNA2T00088938001_assembled_CDS	GSBRNA2T00088938001_assembled_CDS	4.59	2	75.8169	8.42627	1.05265	0.78438	1.28675	0.0313999	1.0369	0.750422	0.984741	0.825915	1.00232	0.991301	0.97803	0.861849
GSBRNA2T00008338001_assembled_CDS	GSBRNA2T00008338001_assembled_CDS	46.43	2	25.2369	4.58936	1.43924	0.0387452	1.28706	0.0313999	1.10165	0.395137	1.26111	0.00276189	1.25239	0.0145597	1.33944	0.0034584
GSBRNA2T00132259001_assembled_CDS	GSBRNA2T00132259001_assembled_CDS	27.93	1	24.9728	8.89502	0.678292	0.00792679	0.775537	0.0318978	0.781908	0.0655456	0.8537	0.039949	0.846346	0.0642731	0.84804	0.197133
GSBRNA2T00047027001_assembled_CDS	GSBRNA2T00047027001_assembled_CDS	4.93	1	41.1486	9.33447	0.774052	0.0784793	0.775891	0.0318978	0.809843	0.114551	0.911497	0.221032	0.863707	0.105505	0.883473	0.330366
GSBRNA2T00055310001_assembled_CDS	GSBRNA2T00055310001_assembled_CDS	30.33	3	58.4298	9.37842	0.879094	0.36853	0.776049	0.0318978	0.740083	0.0241372	0.901484	0.172046	0.977963	0.798218	0.939257	0.622466
GSBRNA2T00001849001_assembled_CDS	GSBRNA2T00001849001_assembled_CDS	4.45	2	94.8887	6.06201	0.914916	0.530156	0.776085	0.0318978	0.814769	0.125528	1.15509	0.0643175	1.06716	0.485663	0.950514	0.694304
GSBRNA2T00063259001_assembled_CDS	GSBRNA2T00063259001_assembled_CDS	2.16	1	57.0751	8.54346	1.37093	0.0736273	1.2859	0.0319279	1.31571	0.0162132	0.968371	0.657246	0.870115	0.122923	0.861843	0.24537
GSBRNA2T00144161001_assembled_CDS	GSBRNA2T00144161001_assembled_CDS	14.8	3	65.8714	5.33838	1.23	0.243711	1.28596	0.0319279	1.07977	0.500445	1.04422	0.592952	1.04353	0.646039	0.954749	0.718707
GSBRNA2T00148062001_assembled_CDS	GSBRNA2T00148062001_assembled_CDS	9.25	2	95.0711	8.70459	1.17399	0.369081	1.286	0.0319279	1.19895	0.112079	0.969114	0.66687	1.03639	0.707455	1.04532	0.659321
GSBRNA2T00125290001_assembled_CDS	GSBRNA2T00125290001_assembled_CDS	5.04	1	98.1706	5.2749	1.51606	0.0179719	1.28497	0.0324639	1.07356	0.531961	0.971404	0.686253	0.917355	0.335066	1.03062	0.759784
GSBRNA2T00012318001_assembled_CDS	GSBRNA2T00012318001_assembled_CDS	11.94	1	71.066	5.13525	1.10078	0.59641	1.28474	0.0324639	1.13537	0.267576	1.02774	0.738757	0.987731	0.885682	1.04595	0.6524
GSBRNA2T00004202001_assembled_CDS	GSBRNA2T00004202001_assembled_CDS	15.12	2	159.302	5.63037	0.902721	0.473343	0.777495	0.0327744	0.759803	0.0398574	0.82602	0.0130366	0.813955	0.0229444	0.884719	0.339235
GSBRNA2T00131184001_assembled_CDS	GSBRNA2T00131184001_assembled_CDS	44.55	1	70.3701	6.771	0.701573	0.0155243	0.777492	0.0327744	0.860643	0.262377	1.05262	0.518078	1.02017	0.837323	1.16317	0.13044
GSBRNA2T00132246001_assembled_CDS	GSBRNA2T00132246001_assembled_CDS	6.23	2	83.2681	5.35107	1.2026	0.299125	1.28419	0.0330081	1.33875	0.0105953	1.10282	0.211208	1.05301	0.580263	1.15988	0.137147
GSBRNA2T00133458001_assembled_CDS	GSBRNA2T00133458001_assembled_CDS	3.92	2	81.8373	5.32568	1.39764	0.0573144	1.28309	0.0335605	1.01265	0.909966	1.18976	0.0251809	1.03818	0.691858	0.877398	0.304555
GSBRNA2T00065766001_assembled_CDS	GSBRNA2T00065766001_assembled_CDS	11.95	5	64.817	6.3667	1.16271	0.39859	1.2834	0.0335605	1.16505	0.181202	1.07164	0.379336	1.07732	0.424241	1.15496	0.148954
GSBRNA2T00031483001_assembled_CDS	GSBRNA2T00031483001_assembled_CDS	12.18	5	60.0893	6.48096	1.18141	0.351165	1.28323	0.0335605	1.2007	0.108823	1.14015	0.0929977	1.24128	0.018936	1.24668	0.0270479
GSBRNA2T00096872001_assembled_CDS	GSBRNA2T00096872001_assembled_CDS	7.28	2	39.6731	8.1333	1.23123	0.241829	1.28186	0.0341212	0.820207	0.137233	0.933317	0.359104	0.941387	0.496622	0.935736	0.604883
GSBRNA2T00140824001_assembled_CDS	GSBRNA2T00140824001_assembled_CDS	5.88	1	29.7527	7.35693	1.10182	0.5928	1.28245	0.0341212	1.11378	0.344578	1.0951	0.247893	0.982792	0.841817	1.00528	0.96016
GSBRNA2T00101411001_assembled_CDS	GSBRNA2T00101411001_assembled_CDS	20.98	2	23.0317	6.88818	1.21776	0.267229	1.28181	0.0341212	1.12163	0.313548	1.15647	0.0627103	1.15489	0.118151	1.16769	0.119867
GSBRNA2T00088931001_assembled_CDS	GSBRNA2T00088931001_assembled_CDS	23.51	6	36.3994	5.23682	1.22611	0.251358	1.28171	0.0341212	1.29402	0.0240404	1.07913	0.335119	1.18205	0.0695384	1.2561	0.0224391
GSBRNA2T00009198001_assembled_CDS	GSBRNA2T00009198001_assembled_CDS	36.36	7	21.7254	4.00537	0.930542	0.609681	0.779026	0.0345861	0.774715	0.0562806	1.13852	0.0952426	1.05095	0.594558	0.86266	0.249075
GSBRNA2T00082424001_assembled_CDS	GSBRNA2T00082424001_assembled_CDS	17.92	1	71.7037	5.60498	0.805224	0.135178	0.778905	0.0345861	0.902299	0.439873	0.944197	0.443428	0.924097	0.378684	0.872179	0.283971
GSBRNA2T00005813001_assembled_CDS	GSBRNA2T00005813001_assembled_CDS	5.15	2	47.4399	5.38916	1.87658	0.000327278	1.28078	0.0346903	1.07357	0.531961	0.97058	0.686253	1.10754	0.267453	0.942314	0.64021
GSBRNA2T00045246001_assembled_CDS	GSBRNA2T00045246001_assembled_CDS	13.88	3	45.5801	7.35693	1.81613	0.000666539	1.28056	0.0346903	1.15327	0.212611	1.07103	0.385958	1.19973	0.0477104	1.06799	0.509963
GSBRNA2T00081602001_assembled_CDS	GSBRNA2T00081602001_assembled_CDS	8.66	2	37.1407	8.5874	1.17758	0.358762	1.28054	0.0346903	1.28466	0.0281365	1.03281	0.691614	1.16906	0.0902378	1.07893	0.446344
GSBRNA2T00138831001_assembled_CDS	GSBRNA2T00138831001_assembled_CDS	44.85	1	61.4546	5.10986	1.06589	0.730793	1.28076	0.0346903	1.31152	0.0174338	1.07809	0.341208	1.10363	0.284864	1.16816	0.119867
GSBRNA2T00100524001_assembled_CDS	GSBRNA2T00100524001_assembled_CDS	5.97	1	33.5077	6.65381	1.61554	0.0062762	1.27968	0.035268	1.0631	0.59273	0.931197	0.344834	0.982786	0.841817	0.637088	0.000418843
GSBRNA2T00137660001_assembled_CDS	GSBRNA2T00137660001_assembled_CDS	45.98	2	60.4687	5.94775	0.938034	0.64561	1.28041	0.035268	1.287	0.0271751	1.01934	0.826632	1.0059	0.956611	1.15403	0.151412
GSBRNA2T00037452001_assembled_CDS	GSBRNA2T00037452001_assembled_CDS	22.76	4	27.8304	9.17334	0.978112	0.859158	1.27986	0.035268	1.31092	0.0177519	1.04843	0.558987	1.09514	0.32705	1.21343	0.0531183
GSBRNA2T00106211001_assembled_CDS	GSBRNA2T00106211001_assembled_CDS	16.67	3	21.0599	8.27979	1.00229	0.98924	0.779822	0.0355218	0.749449	0.0304331	1.04372	0.592952	0.82114	0.0292438	0.704951	0.00624793
GSBRNA2T00077290001_assembled_CDS	GSBRNA2T00077290001_assembled_CDS	15.38	3	18.2111	7.6499	0.854708	0.277278	0.780115	0.0355218	0.906782	0.464773	0.917041	0.254532	0.782528	0.00690499	0.746953	0.0225012
GSBRNA2T00000695001_assembled_CDS	GSBRNA2T00000695001_assembled_CDS	27.33	3	72.8162	6.31592	0.860668	0.29873	0.779657	0.0355218	0.786517	0.072847	0.961369	0.591264	0.882352	0.163935	0.946213	0.664101
GSBRNA2T00158075001_assembled_CDS	GSBRNA2T00158075001_assembled_CDS	6.09	1	12.5335	8.67529	1.71772	0.00203934	1.27868	0.0358543	1.10204	0.395137	1.00923	0.927785	1.12124	0.21634	1.15838	0.141774
GSBRNA2T00009566001_assembled_CDS	GSBRNA2T00009566001_assembled_CDS	6.63	1	21.5103	10.272	2.31004	1.71343e-06	1.27907	0.0358543	1.27182	0.0351735	1.1647	0.0497389	1.27351	0.0084545	1.17333	0.110017
GSBRNA2T00110103001_assembled_CDS	GSBRNA2T00110103001_assembled_CDS	49.23	3	29.1247	4.81787	1.15456	0.421104	1.27899	0.0358543	1.94032	6.56084e-09	1.13396	0.10716	1.59183	4.0512e-07	1.92717	5.03815e-11
GSBRNA2T00019691001_assembled_CDS	GSBRNA2T00019691001_assembled_CDS	47.47	2	17.2235	5.75732	1.0219	0.91873	1.27814	0.0364494	0.937849	0.631705	0.964012	0.61923	0.976444	0.780883	1.08178	0.429918
GSBRNA2T00081599001_assembled_CDS	GSBRNA2T00081599001_assembled_CDS	8.51	2	63.971	7.18115	1.25195	0.204957	1.27803	0.0364494	1.01509	0.89629	0.965668	0.638139	1.11183	0.250846	1.17524	0.106272
GSBRNA2T00009190001_assembled_CDS	GSBRNA2T00009190001_assembled_CDS	5.74	1	82.9794	8.19189	1.08271	0.663621	1.27809	0.0364494	1.72131	2.00315e-06	1.18968	0.0251809	1.1163	0.235028	1.46523	0.000131055
GSBRNA2T00066812001_assembled_CDS	GSBRNA2T00066812001_assembled_CDS	6.84	3	48.0423	8.89502	0.787741	0.10135	0.781408	0.0364778	0.991115	0.94602	0.752226	0.00022498	0.741702	0.000991557	0.807955	0.0953668
GSBRNA2T00004735001_assembled_CDS	GSBRNA2T00004735001_assembled_CDS	4.79	1	37.9959	6.15088	0.876012	0.356345	0.781003	0.0364778	0.754986	0.0353213	0.938222	0.396229	0.840355	0.0537854	0.878199	0.308774
GSBRNA2T00049854001_assembled_CDS	GSBRNA2T00049854001_assembled_CDS	1.38	3	291.302	4.29736	1.00313	0.994623	0.78137	0.0364778	0.720762	0.0142963	1.07746	0.347371	1.0178	0.854101	0.908745	0.455448
GSBRNA2T00140958001_assembled_CDS	GSBRNA2T00140958001_assembled_CDS	49.3	1	15.4195	10.0815	0.748438	0.0465178	0.780768	0.0364778	1.01523	0.89629	1.03398	0.682346	0.906185	0.272778	0.924937	0.541949
GSBRNA2T00027928001_assembled_CDS	GSBRNA2T00027928001_assembled_CDS	26.65	1	40.0996	5.10986	0.630014	0.00162287	0.780522	0.0364778	0.83472	0.176881	0.94238	0.427382	0.84855	0.0700867	0.948832	0.68218
GSBRNA2T00154951001_assembled_CDS	GSBRNA2T00154951001_assembled_CDS	16.09	4	63.6638	8.92432	0.746512	0.0455314	0.781441	0.0364778	0.893076	0.396713	0.986933	0.846276	0.994671	0.947281	1.05042	0.625085
GSBRNA2T00103111001_assembled_CDS	GSBRNA2T00103111001_assembled_CDS	6.82	2	63.6903	8.08936	1.61883	0.0060762	1.27705	0.0370534	1.06973	0.553618	0.900769	0.172046	0.926035	0.391697	0.912075	0.471163
GSBRNA2T00124972001_assembled_CDS	GSBRNA2T00124972001_assembled_CDS	37.54	2	32.8938	8.22119	0.734094	0.0341374	0.781949	0.0374543	0.738854	0.0235087	0.927102	0.317311	0.810199	0.0198836	0.812276	0.103289
GSBRNA2T00153863001_assembled_CDS	GSBRNA2T00153863001_assembled_CDS	42.23	2	47.1485	6.37939	0.665428	0.00533454	0.781811	0.0374543	0.854512	0.240731	0.875514	0.0841052	0.800934	0.0142293	0.89689	0.395147
GSBRNA2T00156808001_assembled_CDS	GSBRNA2T00156808001_assembled_CDS	8.24	2	20.3276	9.39307	0.799176	0.122446	0.782178	0.0374543	0.904316	0.449756	0.805955	0.00514489	0.970791	0.737885	0.91238	0.471163
GSBRNA2T00122620001_assembled_CDS	GSBRNA2T00122620001_assembled_CDS	16.27	1	17.6339	5.32568	0.772665	0.0770071	0.781533	0.0374543	0.796934	0.0892758	0.997265	0.948731	0.959942	0.645545	0.922986	0.53079
GSBRNA2T00014550001_assembled_CDS	GSBRNA2T00014550001_assembled_CDS	22.16	2	20.9207	9.26123	0.846384	0.246855	0.782445	0.0374543	0.807526	0.11036	1.04759	0.558987	0.911329	0.300128	0.938705	0.622466
GSBRNA2T00001883001_assembled_CDS	GSBRNA2T00001883001_assembled_CDS	30.56	1	20.0892	6.90283	0.730752	0.0318615	0.782033	0.0374543	0.868651	0.293016	0.89698	0.154779	0.970695	0.737885	1.05218	0.611652
GSBRNA2T00121982001_assembled_CDS	GSBRNA2T00121982001_assembled_CDS	9.75	1	104.859	5.89697	1.11723	0.540264	1.27621	0.0376663	1.14558	0.232829	1.07645	0.353612	0.926223	0.391697	1.12689	0.231134
GSBRNA2T00094039001_assembled_CDS	GSBRNA2T00094039001_assembled_CDS	1.79	1	87.7536	9.45166	1.54311	0.0136036	1.27596	0.0376663	1.34036	0.010398	1.30548	0.000582623	1.07445	0.442116	1.23444	0.035216
GSBRNA2T00019131001_assembled_CDS	GSBRNA2T00019131001_assembled_CDS	6.96	1	26.0971	5.77002	1.06537	0.734849	1.27496	0.0382884	1.09757	0.41307	1.09154	0.262813	1.04136	0.668761	1.06625	0.522093
GSBRNA2T00135838001_assembled_CDS	GSBRNA2T00135838001_assembled_CDS	4.45	2	64.7086	4.94482	1.23238	0.239959	1.27488	0.0382884	1.23231	0.0677567	0.890304	0.127621	1.2007	0.0466975	1.14642	0.172289
GSBRNA2T00148088001_assembled_CDS	GSBRNA2T00148088001_assembled_CDS	29.83	10	44.722	4.84326	0.801688	0.128702	0.783382	0.0384516	0.761172	0.0408178	0.83785	0.0215973	0.794107	0.0108355	0.772335	0.0429412
GSBRNA2T00031903001_assembled_CDS	GSBRNA2T00031903001_assembled_CDS	15.62	2	46.7361	4.70361	0.819339	0.168394	0.783497	0.0384516	0.710486	0.0103215	0.890719	0.131269	0.857059	0.0875991	0.775759	0.0472721
GSBRNA2T00087151001_assembled_CDS	GSBRNA2T00087151001_assembled_CDS	42.67	1	15.2403	6.7124	0.694187	0.0125098	0.782904	0.0384516	0.767812	0.0480637	0.996058	0.938466	0.87785	0.149317	0.800684	0.0825976
GSBRNA2T00085961001_assembled_CDS	GSBRNA2T00085961001_assembled_CDS	28.32	2	20.12	8.1333	0.868519	0.328761	0.78272	0.0384516	0.807231	0.108306	0.992144	0.897419	0.771319	0.00408851	0.845689	0.190794
GSBRNA2T00012361001_assembled_CDS	GSBRNA2T00012361001_assembled_CDS	65.39	4	46.8708	7.43018	0.821965	0.176166	0.782512	0.0384516	0.84383	0.204037	1.02763	0.738757	0.960755	0.653786	0.920267	0.514228
GSBRNA2T00059712001_assembled_CDS	GSBRNA2T00059712001_assembled_CDS	31.96	3	11.1674	7.25439	0.74165	0.0408418	0.782733	0.0384516	0.997786	0.988038	1.02178	0.796953	1.01751	0.854101	1.01591	0.873685
GSBRNA2T00032591001_assembled_CDS	GSBRNA2T00032591001_assembled_CDS	4.89	6	195.965	6.52197	1.05993	0.755299	1.2745	0.0389196	1.21634	0.0868643	1.00782	0.938048	1.07691	0.424241	1.13284	0.211072
GSBRNA2T00008784001_assembled_CDS	GSBRNA2T00008784001_assembled_CDS	12.18	1	17.2955	8.42627	0.805633	0.137386	0.784324	0.0394701	0.764592	0.0448439	0.985872	0.836087	0.982055	0.833072	0.909366	0.455448
GSBRNA2T00002586001_assembled_CDS	GSBRNA2T00002586001_assembled_CDS	22.51	1	29.1003	7.63525	1.7301	0.00178161	1.27254	0.0395603	0.924215	0.553888	1.27632	0.00164947	1.33851	0.00148947	0.90684	0.445109
GSBRNA2T00034636001_assembled_CDS	GSBRNA2T00034636001_assembled_CDS	3.49	1	49.9951	5.26221	1.13246	0.490817	1.2716	0.0402103	0.900081	0.430093	0.847481	0.0307675	0.821185	0.0292438	0.791749	0.0681215
GSBRNA2T00143017001_assembled_CDS	GSBRNA2T00143017001_assembled_CDS	9.58	1	28.6202	8.19189	1.23068	0.241829	1.27225	0.0402103	1.13663	0.260981	1.05743	0.486635	1.08214	0.395514	1.10036	0.339791
GSBRNA2T00000188001_assembled_CDS	GSBRNA2T00000188001_assembled_CDS	13.66	3	34.7723	7.03467	0.937586	0.64561	0.785067	0.0405102	0.586483	6.27242e-05	0.72078	2.33407e-05	0.664171	6.34826e-06	0.516951	2.46001e-07
GSBRNA2T00084817001_assembled_CDS	GSBRNA2T00084817001_assembled_CDS	23.27	4	27.9411	8.38232	0.8362	0.215553	0.785215	0.0405102	0.850778	0.22694	0.928921	0.330902	0.857496	0.0875991	1.005	0.96016
GSBRNA2T00121272001_assembled_CDS	GSBRNA2T00121272001_assembled_CDS	18.28	2	48.5672	5.08447	1.06806	0.722714	1.27077	0.0408698	1.28617	0.027652	1.08867	0.278386	1.09081	0.34716	1.07212	0.486217
GSBRNA2T00003040001_assembled_CDS	GSBRNA2T00003040001_assembled_CDS	5.46	1	25.9971	9.59814	1.00545	0.995439	1.27097	0.0408698	1.1635	0.183668	1.05366	0.510108	1.29534	0.00492526	1.64486	6.19256e-07
GSBRNA2T00121396001_assembled_CDS	GSBRNA2T00121396001_assembled_CDS	0.71	1	187.809	6.01123	1.11244	0.557436	1.26969	0.0415391	1.19513	0.11884	0.908483	0.205447	1.13622	0.167137	1.06182	0.54686
GSBRNA2T00154943001_assembled_CDS	GSBRNA2T00154943001_assembled_CDS	5.77	1	22.7808	8.98291	0.96548	0.788741	0.786074	0.041572	0.623336	0.000394402	0.893989	0.142672	0.790171	0.00922758	0.65636	0.000973761
GSBRNA2T00152377001_assembled_CDS	GSBRNA2T00152377001_assembled_CDS	21.48	1	15.7014	9.99365	0.949872	0.708481	0.785874	0.041572	0.957171	0.742042	0.842103	0.0253408	0.895606	0.222937	0.80622	0.0915784
GSBRNA2T00102411001_assembled_CDS	GSBRNA2T00102411001_assembled_CDS	39.23	1	65.7904	9.02686	0.718204	0.0233598	0.786158	0.041572	0.82854	0.160192	0.884763	0.110497	0.907963	0.283524	0.912133	0.471163
GSBRNA2T00060604001_assembled_CDS	GSBRNA2T00060604001_assembled_CDS	21.26	1	39.2234	6.31592	0.953068	0.724408	0.785712	0.041572	0.922699	0.54847	1.00295	0.989638	1.14298	0.147466	1.18151	0.0939991
GSBRNA2T00134907001_assembled_CDS	GSBRNA2T00134907001_assembled_CDS	25.51	2	60.3669	9.27588	1.31912	0.117139	1.2695	0.0422182	1.25817	0.0444881	0.996596	0.948731	1.05694	0.552243	0.960646	0.755654
GSBRNA2T00134136001_assembled_CDS	GSBRNA2T00134136001_assembled_CDS	2.15	1	60.2144	6.97607	1.05259	0.78438	1.26897	0.0422182	1.32611	0.0134979	1.13853	0.0952426	1.00689	0.947971	1.03058	0.759784
GSBRNA2T00006038001_assembled_CDS	GSBRNA2T00006038001_assembled_CDS	8.29	1	121.859	5.79541	0.917107	0.539876	1.26941	0.0422182	1.39969	0.00322126	0.866142	0.0608035	1.01405	0.88795	1.1234	0.245303
GSBRNA2T00081505001_assembled_CDS	GSBRNA2T00081505001_assembled_CDS	11.72	1	16.6364	8.80713	0.775457	0.0799724	0.787279	0.0426558	0.824623	0.149684	0.85708	0.0445157	0.789868	0.00922758	0.746799	0.0225012
GSBRNA2T00021615001_assembled_CDS	GSBRNA2T00021615001_assembled_CDS	8.84	2	24.6807	7.53271	0.70602	0.017243	0.786904	0.0426558	0.807824	0.11036	0.962633	0.609853	0.838787	0.0521781	0.822773	0.127546
GSBRNA2T00110205001_assembled_CDS	GSBRNA2T00110205001_assembled_CDS	12.9	2	71.1931	9.12939	1.19529	0.317311	1.26757	0.0429072	1.24372	0.0559424	1.01734	0.846611	1.05969	0.531742	0.97216	0.824189
GSBRNA2T00120832001_assembled_CDS	GSBRNA2T00120832001_assembled_CDS	57.81	1	7.30284	9.45166	2.02542	5.61375e-05	1.26757	0.0429072	1.51559	0.000269777	1.10875	0.186543	1.5477	1.93121e-06	1.00809	0.936392
GSBRNA2T00097275001_assembled_CDS	GSBRNA2T00097275001_assembled_CDS	18.58	3	28.6054	5.03369	1.07889	0.679114	1.2684	0.0429072	1.24022	0.0596613	1.07366	0.366321	1.15908	0.109524	1.1858	0.0875427
GSBRNA2T00046055001_assembled_CDS	GSBRNA2T00046055001_assembled_CDS	29.85	5	22.3014	9.34912	0.913506	0.525322	0.788423	0.0437621	0.701533	0.00805566	0.855058	0.0414267	0.766344	0.0032525	0.776997	0.0484068
GSBRNA2T00026345001_assembled_CDS	GSBRNA2T00026345001_assembled_CDS	37.5	3	9.69982	5.52881	0.973231	0.832021	0.787508	0.0437621	1.00205	0.986044	0.950128	0.493356	0.938082	0.47465	0.783199	0.0556706
GSBRNA2T00040781001_assembled_CDS	GSBRNA2T00040781001_assembled_CDS	5.4	2	43.2582	5.16064	0.763903	0.064671	0.788306	0.0437621	0.719027	0.0134911	0.857997	0.0461288	0.819913	0.028265	0.830982	0.147567
GSBRNA2T00124480001_assembled_CDS	GSBRNA2T00124480001_assembled_CDS	20.26	1	25.4038	4.89404	0.744529	0.0436076	0.788435	0.0437621	0.843404	0.200893	0.935519	0.381133	0.890023	0.196132	0.895413	0.385513
GSBRNA2T00039577001_assembled_CDS	GSBRNA2T00039577001_assembled_CDS	14.8	2	32.3976	9.49561	0.841099	0.230874	0.788087	0.0437621	0.801398	0.0965651	0.925253	0.304062	0.899218	0.237209	0.916208	0.49249
GSBRNA2T00089258001_assembled_CDS	GSBRNA2T00089258001_assembled_CDS	1.48	1	113.48	7.73779	0.88381	0.38931	0.787809	0.0437621	0.827693	0.157519	0.9111	0.221032	1.13706	0.164204	1.02369	0.812243
GSBRNA2T00052057001_assembled_CDS	GSBRNA2T00052057001_assembled_CDS	21.57	1	27.8911	6.02393	0.958146	0.751105	1.26616	0.0443153	1.36019	0.00710225	0.993553	0.917936	0.883297	0.167742	0.994345	0.962452
GSBRNA2T00128368001_assembled_CDS	GSBRNA2T00128368001_assembled_CDS	19.68	5	35.6472	9.68604	1.28792	0.152621	1.26633	0.0443153	1.20307	0.105647	1.01615	0.856652	1.06028	0.531742	1.07304	0.48039
GSBRNA2T00067850001_assembled_CDS	GSBRNA2T00067850001_assembled_CDS	13.49	1	28.3996	8.01611	1.07842	0.683019	1.26594	0.0443153	1.18864	0.129623	0.937994	0.396229	0.960873	0.653786	1.12758	0.227691
GSBRNA2T00046645001_assembled_CDS	GSBRNA2T00046645001_assembled_CDS	11.04	5	70.9431	7.26904	1.17019	0.379619	1.26581	0.0443153	1.17053	0.16696	0.982491	0.795518	1.23517	0.0217982	1.15341	0.153904
GSBRNA2T00096132001_assembled_CDS	GSBRNA2T00096132001_assembled_CDS	0.56	1	118.243	7.1665	1.03273	0.87012	0.788599	0.044891	0.62002	0.000343659	0.899538	0.167607	0.723068	0.000345963	0.665805	0.00147452
GSBRNA2T00139779001_assembled_CDS	GSBRNA2T00139779001_assembled_CDS	15.5	4	36.1827	4.75439	0.917045	0.539876	0.789234	0.044891	0.767419	0.0469709	1.0005	0.989761	0.834385	0.044707	0.743364	0.0201362
GSBRNA2T00006474001_assembled_CDS	GSBRNA2T00006474001_assembled_CDS	18.75	2	21.5358	6.17627	0.983489	0.886323	0.788728	0.044891	0.773051	0.0538293	0.908571	0.210556	0.95015	0.565207	0.815752	0.111683
GSBRNA2T00023953001_assembled_CDS	GSBRNA2T00023953001_assembled_CDS	22.01	2	120.25	9.27588	0.981521	0.880889	0.788663	0.044891	0.730959	0.0189467	1.04485	0.584361	0.817108	0.0254896	0.8317	0.150216
GSBRNA2T00150056001_assembled_CDS	GSBRNA2T00150056001_assembled_CDS	15.15	3	67.0713	7.79639	0.879911	0.372639	0.789197	0.044891	0.790278	0.0775142	1.0082	0.938048	0.923399	0.372268	0.913781	0.481774
GSBRNA2T00151802001_assembled_CDS	GSBRNA2T00151802001_assembled_CDS	7.16	1	73.0666	9.46631	0.934527	0.630137	0.789144	0.044891	0.811492	0.116689	1.02937	0.729224	1.07664	0.424241	1.04097	0.68736
GSBRNA2T00143015001_assembled_CDS	GSBRNA2T00143015001_assembled_CDS	3.4	1	69.8176	5.63037	1.67236	0.0034049	1.26515	0.0450348	0.924192	0.553888	1.22262	0.00946676	1.11666	0.231195	1.02871	0.774635
GSBRNA2T00065562001_assembled_CDS	GSBRNA2T00065562001_assembled_CDS	63.64	2	28.7624	4.79248	1.1659	0.390377	1.26366	0.0457646	1.44999	0.00114186	1.10667	0.194502	1.20706	0.0410079	1.36641	0.00178593
GSBRNA2T00123625001_assembled_CDS	GSBRNA2T00123625001_assembled_CDS	9.15	2	68.6998	5.74463	0.943679	0.676864	0.78979	0.0460429	0.821718	0.142123	0.847803	0.0319608	0.958508	0.637339	0.809386	0.0973039
GSBRNA2T00109776001_assembled_CDS	GSBRNA2T00109776001_assembled_CDS	33.83	3	61.1495	4.83057	0.829963	0.198041	0.790271	0.0460429	0.860556	0.262377	0.833101	0.0175824	0.919716	0.353388	0.934841	0.59906
GSBRNA2T00091415001_assembled_CDS	GSBRNA2T00091415001_assembled_CDS	53.43	1	21.775	6.94678	0.805457	0.135178	0.79019	0.0460429	0.756474	0.0361939	1.04982	0.542413	1.06122	0.525007	0.940174	0.628363
GSBRNA2T00157764001_assembled_CDS	GSBRNA2T00157764001_assembled_CDS	10.48	1	11.6398	4.41162	1.68641	0.00291577	1.26341	0.046505	1.02446	0.835512	0.935995	0.381133	0.992619	0.929677	0.585552	2.90588e-05
GSBRNA2T00123809001_assembled_CDS	GSBRNA2T00123809001_assembled_CDS	50	6	21.0351	8.66064	0.81947	0.168394	0.791107	0.0472181	0.821572	0.142123	1.03334	0.691614	0.849674	0.0721132	0.672208	0.00187409
GSBRNA2T00075450001_assembled_CDS	GSBRNA2T00075450001_assembled_CDS	51.84	1	48.2043	4.60205	0.672943	0.00682567	0.790678	0.0472181	0.923873	0.553888	0.713166	1.22164e-05	0.896046	0.222937	0.719017	0.00986128
GSBRNA2T00080907001_assembled_CDS	GSBRNA2T00080907001_assembled_CDS	46.75	1	36.4131	6.27783	0.731799	0.0326063	0.79069	0.0472181	0.889811	0.382823	0.884917	0.110497	0.822519	0.0312853	0.769817	0.0408969
GSBRNA2T00037117001_assembled_CDS	GSBRNA2T00037117001_assembled_CDS	14.44	1	28.5715	7.86963	0.838309	0.221602	0.790628	0.0472181	0.764898	0.0448439	1.05062	0.53423	1.04683	0.623706	0.800114	0.0808837
GSBRNA2T00034120001_assembled_CDS	GSBRNA2T00034120001_assembled_CDS	16.9	3	14.7935	9.5249	0.897425	0.445978	0.791405	0.0472181	0.889548	0.382823	0.954752	0.5369	0.817702	0.0263885	0.819891	0.120562
GSBRNA2T00146368001_assembled_CDS	GSBRNA2T00146368001_assembled_CDS	7.08	1	237.239	4.94482	0.850016	0.260114	0.790833	0.0472181	0.754177	0.0344657	1.04094	0.619119	0.918186	0.341111	0.831091	0.147567
GSBRNA2T00014014001_assembled_CDS	GSBRNA2T00014014001_assembled_CDS	5.59	1	62.0538	6.0874	1.02439	0.909825	0.791029	0.0472181	0.758773	0.0389151	0.876394	0.0841052	0.937277	0.467431	0.989086	0.931048
GSBRNA2T00100888001_assembled_CDS	GSBRNA2T00100888001_assembled_CDS	3.82	1	28.8131	4.94482	0.783772	0.0943745	0.790543	0.0472181	0.845384	0.207213	1.02088	0.806806	0.954566	0.604882	1.00732	0.944302
GSBRNA2T00097143001_assembled_CDS	GSBRNA2T00097143001_assembled_CDS	6.18	1	29.0768	6.78564	0.907552	0.496691	0.790859	0.0472181	0.82353	0.147133	1.05264	0.518078	0.987051	0.876895	1.0382	0.70875
GSBRNA2T00024819001_assembled_CDS	GSBRNA2T00024819001_assembled_CDS	13.73	1	11.1853	4.97021	1.22459	0.2533	0.790582	0.0472181	0.835715	0.179772	0.958748	0.572901	0.958332	0.629169	1.05209	0.611652
GSBRNA2T00155197001_assembled_CDS	GSBRNA2T00155197001_assembled_CDS	11.63	1	9.99739	10.1841	1.38349	0.0659207	1.26167	0.0472561	0.905291	0.454736	1.06605	0.420214	1.09364	0.331998	0.792058	0.0681215
GSBRNA2T00100010001_assembled_CDS	GSBRNA2T00100010001_assembled_CDS	6.98	1	18.928	6.1001	1.07579	0.690863	1.26164	0.0472561	1.24415	0.0559424	1.00477	0.968954	1.11513	0.23891	1.18409	0.090722
GSBRNA2T00113718001_assembled_CDS	GSBRNA2T00113718001_assembled_CDS	5.96	1	57.0753	7.32764	1.49852	0.0213666	1.26113	0.0480178	1.31776	0.0156329	1.36893	4.84719e-05	1.1042	0.284864	0.830565	0.147567
GSBRNA2T00077812001_assembled_CDS	GSBRNA2T00077812001_assembled_CDS	21.63	1	54.8857	6.40479	1.34068	0.0965367	1.26106	0.0480178	1.06759	0.564637	0.978402	0.755333	0.803266	0.0153508	0.860211	0.238064
GSBRNA2T00109538001_assembled_CDS	GSBRNA2T00109538001_assembled_CDS	4.28	1	33.9291	7.23975	1.34593	0.0923266	1.26139	0.0480178	0.967193	0.80158	0.940487	0.411648	0.904392	0.262291	0.9319	0.581707
GSBRNA2T00151605001_assembled_CDS	GSBRNA2T00151605001_assembled_CDS	33.33	2	51.8901	5.16064	1.30511	0.132163	1.26134	0.0480178	2.32848	1.3824e-13	1.1141	0.16776	1.16696	0.0938465	1.06019	0.559495
GSBRNA2T00110027001_assembled_CDS	GSBRNA2T00110027001_assembled_CDS	39.22	1	22.7965	5.46533	1.2849	0.156499	1.2613	0.0480178	1.16472	0.181202	0.944927	0.451565	1.09244	0.342053	1.09564	0.358571
GSBRNA2T00109342001_assembled_CDS	GSBRNA2T00109342001_assembled_CDS	51.2	1	27.3084	7.94287	1.05957	0.755299	1.26096	0.0480178	1.25154	0.0491134	0.928325	0.324063	1.02451	0.795855	1.22735	0.0404728
GSBRNA2T00062148001_assembled_CDS	GSBRNA2T00062148001_assembled_CDS	27.76	6	78.1486	5.84619	0.865326	0.313544	0.79231	0.0484169	0.726143	0.0164859	0.869513	0.0694181	0.84637	0.0642731	0.738057	0.017472
GSBRNA2T00048239001_assembled_CDS	GSBRNA2T00048239001_assembled_CDS	31.63	1	24.7877	11.3413	0.998992	0.973065	0.792259	0.0484169	0.888618	0.378249	1.0287	0.729224	0.928475	0.404949	0.784241	0.0569596
GSBRNA2T00012601001_assembled_CDS	GSBRNA2T00012601001_assembled_CDS	12.5	2	21.8896	8.60205	0.787793	0.10135	0.79236	0.0484169	0.918358	0.521696	0.91488	0.243019	0.92215	0.365913	0.845922	0.190794
GSBRNA2T00084802001_assembled_CDS	GSBRNA2T00084802001_assembled_CDS	28.78	4	15.9543	9.26123	0.750247	0.0485405	0.792144	0.0484169	0.825456	0.149684	1.02261	0.787141	0.973592	0.763621	0.988206	0.92476
GSBRNA2T00135814001_assembled_CDS	GSBRNA2T00135814001_assembled_CDS	24.29	1	22.9333	9.89111	1.26562	0.183055	1.25913	0.0495744	1.05294	0.651173	1.01022	0.917544	1.07666	0.424241	0.799879	0.0808837
GSBRNA2T00112700001_assembled_CDS	GSBRNA2T00112700001_assembled_CDS	15	3	34.2972	9.77393	1.21788	0.267229	1.25934	0.0495744	0.962028	0.77172	1.10944	0.186543	1.17588	0.0785205	0.96249	0.761846
GSBRNA2T00048849001_assembled_CDS	GSBRNA2T00048849001_assembled_CDS	7.59	1	15.3868	5.60498	1.33479	0.101812	1.25942	0.0495744	1.1817	0.143222	1.2811	0.00138419	1.06825	0.479286	0.998031	0.987505
GSBRNA2T00008286001_assembled_CDS	GSBRNA2T00008286001_assembled_CDS	3.7	1	42.4653	8.32373	1.19125	0.326717	1.25916	0.0495744	0.96795	0.80757	1.0863	0.294621	0.994154	0.93848	1.00531	0.96016
GSBRNA2T00076168001_assembled_CDS	GSBRNA2T00076168001_assembled_CDS	12.42	2	17.0787	9.01221	1.25793	0.195317	1.2588	0.0495744	0.971886	0.831576	0.972035	0.696009	0.976804	0.789542	1.04589	0.6524
GSBRNA2T00093526001_assembled_CDS	GSBRNA2T00093526001_assembled_CDS	17.02	2	66.2275	8.23584	0.823859	0.181477	0.793338	0.0496395	0.787498	0.072847	1.05978	0.463822	0.940645	0.496622	0.796747	0.0759026
GSBRNA2T00052119001_assembled_CDS	GSBRNA2T00052119001_assembled_CDS	49.51	1	23.6241	11.019	0.624133	0.00129772	0.793176	0.0496395	0.967792	0.80757	0.961642	0.600531	0.847684	0.068105	0.906799	0.445109
GSBRNA2T00057372001_assembled_CDS	GSBRNA2T00057372001_assembled_CDS	17.3	1	49.4801	6.56592	0.972918	0.832021	0.792889	0.0496395	0.795705	0.087519	0.953728	0.528058	1.02026	0.837323	0.937445	0.610726
GSBRNA2T00031304001_assembled_CDS	GSBRNA2T00031304001_assembled_CDS	9.67	1	33.9334	6.68311	0.79667	0.118397	0.793125	0.0496395	0.843939	0.204037	1.09936	0.228995	0.912483	0.305792	0.938232	0.616587
GSBRNA2T00138720001_assembled_CDS	GSBRNA2T00138720001_assembled_CDS	27.91	1	8.47332	7.32764	1.2508	0.206601	0.792895	0.0496395	1.01158	0.916825	0.971939	0.696009	1.26983	0.00934902	0.958395	0.737133
GSBRNA2T00002318001_assembled_CDS	GSBRNA2T00002318001_assembled_CDS	6.35	1	21.43	6.40479	1.16142	0.404135	1.25838	0.0503693	1.10879	0.365055	1.06542	0.427293	1.0946	0.32705	1.08352	0.419189
GSBRNA2T00034940001_assembled_CDS	GSBRNA2T00034940001_assembled_CDS	13.24	1	25.1729	5.5542	1.34176	0.0956813	1.25771	0.0503693	1.14538	0.235836	1.05883	0.471352	1.17779	0.0754219	1.28816	0.0112503
GSBRNA2T00122674001_assembled_CDS	GSBRNA2T00122674001_assembled_CDS	26.25	1	8.38707	8.85107	0.869317	0.328761	0.793633	0.0508865	0.728886	0.0179283	0.825593	0.0130366	0.780108	0.00607673	0.741383	0.0190329
GSBRNA2T00132165001_assembled_CDS	GSBRNA2T00132165001_assembled_CDS	23.81	2	11.376	8.14795	0.784692	0.0960847	0.794171	0.0508865	0.673085	0.00302025	1.02556	0.75797	1.04725	0.623706	0.921236	0.519725
GSBRNA2T00007883001_assembled_CDS	GSBRNA2T00007883001_assembled_CDS	21.85	3	16.3986	4.95752	0.723187	0.0263804	0.793708	0.0508865	0.80242	0.0984539	0.976311	0.735418	0.954491	0.596865	0.940394	0.628363
GSBRNA2T00156163001_assembled_CDS	GSBRNA2T00156163001_assembled_CDS	53.51	4	46.3686	5.87158	0.739687	0.039076	0.794154	0.0508865	0.935275	0.614741	0.918391	0.260419	0.940845	0.496622	0.941493	0.634278
GSBRNA2T00086091001_assembled_CDS	GSBRNA2T00086091001_assembled_CDS	29.96	2	84.9164	8.01611	1.29526	0.14389	1.25707	0.0511756	1.30222	0.0208636	1.0332	0.691614	1.05082	0.594558	0.926303	0.547563
GSBRNA2T00016232001_assembled_CDS	GSBRNA2T00016232001_assembled_CDS	7.87	1	28.4389	7.06396	1.36839	0.0756762	1.25718	0.0511756	1.09586	0.42224	0.911304	0.221032	1.20015	0.0477104	0.949617	0.688235
GSBRNA2T00081638001_assembled_CDS	GSBRNA2T00081638001_assembled_CDS	5.79	1	209.771	5.69385	1.1193	0.533491	1.25709	0.0511756	1.21828	0.084246	1.1113	0.178841	1.24828	0.0160311	1.39074	0.00094861
GSBRNA2T00105777001_assembled_CDS	GSBRNA2T00105777001_assembled_CDS	13.56	3	64.7352	6.13818	1.35134	0.0882801	1.25638	0.0519932	0.887072	0.369189	0.935416	0.373708	0.909299	0.288994	0.932861	0.587472
GSBRNA2T00018164001_assembled_CDS	GSBRNA2T00018164001_assembled_CDS	10.37	1	17.6148	8.25049	1.48772	0.0238739	1.25616	0.0519932	1.24351	0.0559424	0.95823	0.563809	1.01939	0.845699	0.938179	0.616587
GSBRNA2T00119557001_assembled_CDS	GSBRNA2T00119557001_assembled_CDS	14.51	1	35.302	8.08936	1.25109	0.206601	1.25572	0.0519932	1.0632	0.59273	0.926021	0.310643	1.04699	0.623706	1.07805	0.451908
GSBRNA2T00095566001_assembled_CDS	GSBRNA2T00095566001_assembled_CDS	4.71	1	30.0779	5.2876	0.799896	0.124507	0.795056	0.0521579	0.814995	0.125528	0.790376	0.00224654	0.853929	0.0806775	0.806732	0.0934583
GSBRNA2T00037367001_assembled_CDS	GSBRNA2T00037367001_assembled_CDS	33.2	3	26.4842	5.37646	0.720248	0.0245325	0.794947	0.0521579	0.901607	0.439873	0.984398	0.815761	0.78806	0.00850377	0.831741	0.150216
GSBRNA2T00108723001_assembled_CDS	GSBRNA2T00108723001_assembled_CDS	30.08	1	13.8135	9.71533	0.753099	0.051702	0.794542	0.0521579	0.878932	0.334123	1.03608	0.663984	0.967038	0.703904	0.933393	0.587472
GSBRNA2T00120472001_assembled_CDS	GSBRNA2T00120472001_assembled_CDS	30.43	1	33.8724	5.98584	0.721268	0.0251364	0.794578	0.0521579	0.83976	0.191651	0.919048	0.266393	0.894836	0.218309	0.985215	0.905886
GSBRNA2T00068418001_assembled_CDS	GSBRNA2T00068418001_assembled_CDS	6.83	1	22.4955	5.36377	0.992677	0.940608	0.79503	0.0521579	0.930932	0.592356	1.0759	0.353612	1.09722	0.317311	1.0131	0.897071
GSBRNA2T00139628001_assembled_CDS	GSBRNA2T00139628001_assembled_CDS	18.88	1	32.8579	7.63525	0.91628	0.535008	0.794965	0.0521579	0.837566	0.185648	0.960996	0.591264	0.93375	0.446099	1.01891	0.850477
GSBRNA2T00090713001_assembled_CDS	GSBRNA2T00090713001_assembled_CDS	23.04	2	20.6435	5.70654	0.843748	0.240383	0.794994	0.0521579	0.866206	0.281289	1.01871	0.826632	1.00394	0.973933	1.08637	0.40864
GSBRNA2T00004433001_assembled_CDS	GSBRNA2T00004433001_assembled_CDS	41.47	2	29.0058	5.38916	0.930011	0.6046	0.794687	0.0521579	0.828718	0.160192	1.03499	0.673137	1.08268	0.389928	1.13119	0.217602
GSBRNA2T00103038001_assembled_CDS	GSBRNA2T00103038001_assembled_CDS	2.32	1	52.7453	8.79248	1.61974	0.00601089	1.25521	0.0528224	1.02415	0.835512	1.604	9.0524e-10	1.17007	0.0884781	0.70644	0.00646158
GSBRNA2T00071300001_assembled_CDS	GSBRNA2T00071300001_assembled_CDS	7.58	1	90.9179	6.45557	2.04523	4.40923e-05	1.25529	0.0528224	0.932357	0.597926	0.920865	0.278602	0.914502	0.323166	1.0114	0.912751
GSBRNA2T00093445001_assembled_CDS	GSBRNA2T00093445001_assembled_CDS	30.1	4	21.5218	4.75439	1.1077	0.57142	1.25519	0.0528224	1.17599	0.1558	1.06562	0.420214	1.20324	0.0447281	1.06841	0.509963
GSBRNA2T00145424001_assembled_CDS	GSBRNA2T00145424001_assembled_CDS	4.51	1	26.7399	9.02686	1.08995	0.636988	1.25481	0.0528224	1.06825	0.564637	1.17922	0.034199	1.17111	0.0867475	1.11354	0.279589
GSBRNA2T00005248001_assembled_CDS	GSBRNA2T00005248001_assembled_CDS	26.56	2	14.6625	4.95752	1.24724	0.213287	1.25528	0.0528224	1.28471	0.0281365	1.05174	0.526118	1.26664	0.0100764	1.19634	0.0730371
GSBRNA2T00009896001_assembled_CDS	GSBRNA2T00009896001_assembled_CDS	37.77	3	30.312	7.57666	1.18673	0.336336	1.25547	0.0528224	1.33538	0.01142	1.03578	0.663984	1.15268	0.122671	1.20928	0.0573183
GSBRNA2T00092695001_assembled_CDS	GSBRNA2T00092695001_assembled_CDS	35.11	5	51.1469	6.69775	1.12296	0.52011	1.25457	0.0528224	1.29398	0.0240404	1.0606	0.456366	1.10091	0.298459	1.29751	0.0089939
GSBRNA2T00104780001_assembled_CDS	GSBRNA2T00104780001_assembled_CDS	14.13	1	10.3842	9.53955	1.29604	0.142679	0.796407	0.0534541	0.803205	0.10037	0.753819	0.000257144	0.67858	1.96565e-05	0.469235	3.1619e-09
GSBRNA2T00101970001_assembled_CDS	GSBRNA2T00101970001_assembled_CDS	16.03	3	50.3897	8.95361	0.830836	0.200893	0.795603	0.0534541	0.806565	0.108306	0.96378	0.61923	0.863195	0.102791	0.864001	0.252815
GSBRNA2T00102770001_assembled_CDS	GSBRNA2T00102770001_assembled_CDS	61.08	2	55.7021	4.94482	0.690055	0.0111961	0.796237	0.0534541	0.864801	0.277444	0.925237	0.304062	0.840287	0.0537854	0.929037	0.564539
GSBRNA2T00015979001_assembled_CDS	GSBRNA2T00015979001_assembled_CDS	31.7	1	36.1536	8.42627	0.731297	0.0318615	0.796049	0.0534541	0.797541	0.0910586	0.997313	0.948731	0.924716	0.385161	0.956439	0.724838
GSBRNA2T00091362001_assembled_CDS	GSBRNA2T00091362001_assembled_CDS	11.21	2	51.8242	6.97607	1.2864	0.155197	1.25413	0.0536634	1.48621	0.00052488	0.959892	0.582054	0.928524	0.411664	0.823489	0.127546
GSBRNA2T00153727001_assembled_CDS	GSBRNA2T00153727001_assembled_CDS	76.72	2	37.8476	6.88818	1.39244	0.0606267	1.2543	0.0536634	0.901819	0.439873	1.00034	0.979512	0.971227	0.737885	0.90634	0.439982
GSBRNA2T00124772001_assembled_CDS	GSBRNA2T00124772001_assembled_CDS	12.17	1	132.781	5.68115	1.0624	0.747086	1.25434	0.0536634	1.05199	0.657176	1.10824	0.19049	0.990524	0.912072	1.04277	0.673271
GSBRNA2T00083472001_assembled_CDS	GSBRNA2T00083472001_assembled_CDS	17.39	2	35.8133	6.27783	1.19694	0.312686	1.2534	0.0545161	0.953797	0.724341	0.898753	0.16325	0.85469	0.0829363	0.864403	0.252815
GSBRNA2T00151908001_assembled_CDS	GSBRNA2T00151908001_assembled_CDS	26.94	1	29.7623	7.81104	1.54205	0.0137457	1.25304	0.0545161	1.54471	0.00013975	0.936697	0.38864	1.08549	0.378916	1.05494	0.591795
GSBRNA2T00115923001_assembled_CDS	GSBRNA2T00115923001_assembled_CDS	20.84	1	54.0056	5.41455	1.10755	0.57142	1.25259	0.0545161	1.16667	0.176349	0.945001	0.451565	0.980423	0.815617	1.06873	0.503961
GSBRNA2T00001465001_assembled_CDS	GSBRNA2T00001465001_assembled_CDS	6.69	1	39.1254	6.06201	0.845762	0.246855	0.796567	0.0547754	0.73699	0.0222917	0.975726	0.735418	0.984668	0.859339	0.858082	0.230896
GSBRNA2T00018205001_assembled_CDS	GSBRNA2T00018205001_assembled_CDS	47.85	5	84.6319	4.84326	0.809235	0.144161	0.796551	0.0547754	0.791592	0.0807484	0.966603	0.647668	0.984366	0.850574	0.908424	0.450264
GSBRNA2T00103339001_assembled_CDS	GSBRNA2T00103339001_assembled_CDS	4.31	2	57.2171	6.21436	0.895381	0.437021	0.797343	0.0547754	0.866145	0.281289	0.850502	0.0357721	0.893197	0.209246	0.938364	0.616587
GSBRNA2T00116075001_assembled_CDS	GSBRNA2T00116075001_assembled_CDS	3.33	1	53.1	5.26221	1.13658	0.475032	1.25217	0.0553808	1.13928	0.25451	0.885268	0.110497	1.04287	0.653571	1.00738	0.944302
GSBRNA2T00046217001_assembled_CDS	GSBRNA2T00046217001_assembled_CDS	5.79	1	209.966	5.68115	1.45958	0.0315494	1.2524	0.0553808	1.1756	0.1558	1.17571	0.0371103	1.07655	0.424241	1.03677	0.715947
GSBRNA2T00121552001_assembled_CDS	GSBRNA2T00121552001_assembled_CDS	14.44	3	41.3163	6.11279	1.04451	0.818228	0.79798	0.0561221	0.711	0.0106393	0.869198	0.0671795	0.866773	0.113967	0.721567	0.0108317
GSBRNA2T00022867001_assembled_CDS	GSBRNA2T00022867001_assembled_CDS	8.41	3	50.4002	8.60205	0.75431	0.0527904	0.79761	0.0561221	0.923107	0.54847	0.898461	0.158974	0.820638	0.0292438	0.851868	0.210224
GSBRNA2T00123915001_assembled_CDS	GSBRNA2T00123915001_assembled_CDS	23.08	2	10.5335	9.90576	0.95387	0.729733	0.79779	0.0561221	0.700083	0.00756043	0.945267	0.451565	0.906447	0.272778	0.880906	0.321629
GSBRNA2T00137758001_assembled_CDS	GSBRNA2T00137758001_assembled_CDS	10.59	1	93.1648	6.44287	0.948122	0.697905	0.797709	0.0561221	0.80571	0.106281	1.036	0.663984	1.07268	0.44818	0.993752	0.962452
GSBRNA2T00056752001_assembled_CDS	GSBRNA2T00056752001_assembled_CDS	6.88	1	31.2008	6.11279	1.16205	0.401356	1.25065	0.0562576	1.12954	0.284616	0.996743	0.948731	1.04997	0.601777	1.09044	0.388076
GSBRNA2T00054220001_assembled_CDS	GSBRNA2T00054220001_assembled_CDS	7.23	3	46.2781	5.60498	1.14809	0.441536	1.25081	0.0562576	1.42718	0.00185175	0.992355	0.897419	1.08743	0.368118	1.2554	0.0229135
GSBRNA2T00032138001_assembled_CDS	GSBRNA2T00032138001_assembled_CDS	5.72	2	42.2667	7.86963	1.03946	0.844015	1.25035	0.0571467	1.16564	0.178762	0.973552	0.715638	0.933545	0.446099	0.955405	0.718707
GSBRNA2T00046974001_assembled_CDS	GSBRNA2T00046974001_assembled_CDS	22.64	1	79.5895	5.56689	1.3555	0.0851571	1.24996	0.0571467	1.04175	0.718701	1.06407	0.434448	0.986041	0.868113	1.01426	0.889257
GSBRNA2T00146086001_assembled_CDS	GSBRNA2T00146086001_assembled_CDS	7.84	1	54.9125	5.52881	1.0909	0.633235	1.25029	0.0571467	1.29276	0.0244671	1.08415	0.305816	1.03689	0.699638	1.1646	0.126122
GSBRNA2T00036156001_assembled_CDS	GSBRNA2T00036156001_assembled_CDS	1.73	1	59.233	7.13721	1.16096	0.404135	1.2497	0.0571467	1.0391	0.73766	0.908136	0.205447	1.08963	0.35232	1.19486	0.0743877
GSBRNA2T00072354001_assembled_CDS	GSBRNA2T00072354001_assembled_CDS	15.79	3	18.599	10.1841	0.998333	0.967665	0.79899	0.0574946	0.727053	0.0169556	0.636006	5.13838e-09	0.581489	2.19003e-09	0.543641	1.91213e-06
GSBRNA2T00069555001_assembled_CDS	GSBRNA2T00069555001_assembled_CDS	20.22	4	29.2794	9.86182	0.783024	0.0926868	0.799222	0.0574946	0.722335	0.0147136	0.926448	0.310643	0.838793	0.0521781	0.702178	0.00564298
GSBRNA2T00014828001_assembled_CDS	GSBRNA2T00014828001_assembled_CDS	2.55	1	52.4142	7.82568	1.09828	0.60732	0.799309	0.0574946	0.623742	0.000412756	0.838495	0.0215973	1.0536	0.573185	0.762479	0.0334805
GSBRNA2T00055185001_assembled_CDS	GSBRNA2T00055185001_assembled_CDS	5.36	1	53.2716	6.07471	0.906409	0.487294	0.798885	0.0574946	0.786487	0.0713396	0.887495	0.117126	0.898616	0.237209	0.82779	0.139818
GSBRNA2T00137169001_assembled_CDS	GSBRNA2T00137169001_assembled_CDS	2.47	1	38.4924	5.60498	0.907323	0.491983	0.799342	0.0574946	0.894942	0.406113	0.728002	4.02421e-05	0.942924	0.511526	0.849037	0.200354
GSBRNA2T00083314001_assembled_CDS	GSBRNA2T00083314001_assembled_CDS	2.48	1	44.7151	7.09326	0.725794	0.028339	0.799485	0.0574946	0.848846	0.220236	0.903691	0.185857	0.864101	0.105505	0.917478	0.497887
GSBRNA2T00040333001_assembled_CDS	GSBRNA2T00040333001_assembled_CDS	37.76	1	21.5741	5.64307	0.789721	0.104975	0.799033	0.0574946	0.757049	0.0370835	1.07391	0.366321	1.05453	0.566157	1.05568	0.585254
GSBRNA2T00002652001_assembled_CDS	GSBRNA2T00002652001_assembled_CDS	9.05	1	23.7053	6.69775	1.5008	0.020938	1.24854	0.0580482	1.07332	0.537327	1.092	0.262813	1.20926	0.0392527	0.867298	0.26424
GSBRNA2T00078863001_assembled_CDS	GSBRNA2T00078863001_assembled_CDS	11.57	1	12.7181	5.88428	0.949498	0.703189	0.79959	0.0588931	0.826824	0.154876	0.937829	0.396229	0.924493	0.378684	0.557649	5.02541e-06
GSBRNA2T00118758001_assembled_CDS	GSBRNA2T00118758001_assembled_CDS	32.62	3	52.086	6.40479	1.0902	0.636988	0.800186	0.0588931	0.67439	0.00313126	0.982442	0.795518	0.806793	0.0178195	0.812034	0.103289
GSBRNA2T00029563001_assembled_CDS	GSBRNA2T00029563001_assembled_CDS	15.46	1	19.9852	6.50732	0.778825	0.0861566	0.799771	0.0588931	0.810106	0.114551	0.992811	0.907674	0.910405	0.294529	0.879837	0.317311
GSBRNA2T00002588001_assembled_CDS	GSBRNA2T00002588001_assembled_CDS	6.84	2	33.7543	8.33838	0.91079	0.510925	0.800128	0.0588931	0.956978	0.742042	1.02969	0.719743	0.98166	0.833072	0.910329	0.460659
GSBRNA2T00075296001_assembled_CDS	GSBRNA2T00075296001_assembled_CDS	7.8	1	16.0632	7.23975	0.815592	0.160855	0.799871	0.0588931	0.782037	0.0655456	1.04404	0.592952	0.936561	0.467431	0.931691	0.581707
GSBRNA2T00020220001_assembled_CDS	GSBRNA2T00020220001_assembled_CDS	21.54	1	6.81276	8.92432	0.893646	0.432574	0.799931	0.0588931	0.84442	0.204037	0.980978	0.785432	0.907761	0.283524	0.954988	0.718707
GSBRNA2T00013036001_assembled_CDS	GSBRNA2T00013036001_assembled_CDS	4.92	2	68.4336	5.64307	0.829243	0.195214	0.79978	0.0588931	0.894703	0.406113	1.0161	0.856652	0.974478	0.763621	1.02495	0.80467
GSBRNA2T00110968001_assembled_CDS	GSBRNA2T00110968001_assembled_CDS	67.11	4	8.14118	7.95752	0.924099	0.574409	0.799516	0.0588931	0.847727	0.216933	1.09231	0.262813	1.08183	0.395514	1.03839	0.70875
GSBRNA2T00002760001_assembled_CDS	GSBRNA2T00002760001_assembled_CDS	62.95	1	35.7054	6.55127	1.33965	0.0973987	1.24786	0.0589622	0.962323	0.77172	0.908116	0.205447	0.902037	0.252063	0.768401	0.0389307
GSBRNA2T00049726001_assembled_CDS	GSBRNA2T00049726001_assembled_CDS	5.08	1	47.1119	5.50342	1.33618	0.100916	1.24781	0.0589622	1.04765	0.681466	1.06412	0.434448	1.20097	0.0466975	0.915338	0.487119
GSBRNA2T00142199001_assembled_CDS	GSBRNA2T00142199001_assembled_CDS	2.24	1	85.0286	6.81494	1.04338	0.826787	1.24802	0.0589622	0.994404	0.964053	0.959953	0.582054	1.10366	0.284864	0.945447	0.658104
GSBRNA2T00140368001_assembled_CDS	GSBRNA2T00140368001_assembled_CDS	13.71	2	21.3375	9.94971	0.991768	0.935188	1.24826	0.0589622	1.02328	0.842198	0.962555	0.609853	1.19577	0.0519583	1.18662	0.0859889
GSBRNA2T00111460001_assembled_CDS	GSBRNA2T00111460001_assembled_CDS	16.88	3	42.8852	8.33838	1.15585	0.418241	1.24774	0.0589622	0.968929	0.813565	1.0322	0.700936	1.1686	0.0902378	1.21308	0.0531183
GSBRNA2T00119152001_assembled_CDS	GSBRNA2T00119152001_assembled_CDS	6.45	1	40.6005	5.13525	1.11226	0.557436	1.24746	0.0598888	1.13986	0.251322	1.09102	0.267931	1.01481	0.879454	0.970824	0.817927
GSBRNA2T00102868001_assembled_CDS	GSBRNA2T00102868001_assembled_CDS	25.93	1	20.88	8.35303	0.906478	0.487294	1.24704	0.0598888	1.42878	0.00177627	0.985739	0.836087	1.00465	0.965266	1.07801	0.451908
GSBRNA2T00126465001_assembled_CDS	GSBRNA2T00126465001_assembled_CDS	2.62	1	73.4215	8.45557	1.36339	0.0792048	1.2467	0.0598888	1.17509	0.157981	0.963554	0.61923	1.18341	0.068131	1.0832	0.424532
GSBRNA2T00023687001_assembled_CDS	GSBRNA2T00023687001_assembled_CDS	10.48	1	23.8989	5.35107	1.24584	0.214986	1.24692	0.0598888	1.301	0.0212386	1.12631	0.128781	1.27165	0.00889138	1.30625	0.00749915
GSBRNA2T00132011001_assembled_CDS	GSBRNA2T00132011001_assembled_CDS	11.86	2	41.8837	4.62744	0.829913	0.198041	0.800688	0.0603179	0.952486	0.71259	2.02525	5.21318e-20	0.745705	0.00122163	0.673758	0.00202702
GSBRNA2T00113830001_assembled_CDS	GSBRNA2T00113830001_assembled_CDS	24.21	3	38.4855	7.31299	0.752873	0.051702	0.800908	0.0603179	0.829422	0.160192	0.781003	0.00136091	0.860557	0.0975222	0.789156	0.0637549
GSBRNA2T00013010001_assembled_CDS	GSBRNA2T00013010001_assembled_CDS	1.83	1	61.0606	5.2876	1.03629	0.857029	0.801467	0.0603179	0.895788	0.410855	1.30851	0.000502499	1.19464	0.0530706	0.966606	0.792933
GSBRNA2T00019561001_assembled_CDS	GSBRNA2T00019561001_assembled_CDS	9.64	1	60.6093	5.69385	1.21219	0.279648	1.24611	0.0608282	1.26551	0.0389266	0.993823	0.917936	0.990473	0.903273	1.02653	0.789599
GSBRNA2T00056284001_assembled_CDS	GSBRNA2T00056284001_assembled_CDS	12.1	2	18.0449	7.75244	0.913508	0.525322	1.24604	0.0608282	1.37526	0.00530273	0.984226	0.815761	1.11014	0.25905	1.34056	0.00329591
GSBRNA2T00038961001_assembled_CDS	GSBRNA2T00038961001_assembled_CDS	2.47	1	50.0631	6.93213	0.977926	0.859158	1.24572	0.0608282	1.27587	0.0328555	1.24811	0.00426108	1.36132	0.000794576	1.5877	3.62296e-06
GSBRNA2T00131279001_assembled_CDS	GSBRNA2T00131279001_assembled_CDS	6.91	1	42.2038	8.90967	0.948693	0.703189	0.802463	0.0617693	0.650423	0.00125498	0.958114	0.563809	0.851343	0.0741849	0.694477	0.00426998
GSBRNA2T00079411001_assembled_CDS	GSBRNA2T00079411001_assembled_CDS	26.39	2	134.821	6.07471	0.935038	0.630137	0.801971	0.0617693	0.71024	0.0103215	1.04962	0.542413	0.947824	0.549637	0.809174	0.0973039
GSBRNA2T00084701001_assembled_CDS	GSBRNA2T00084701001_assembled_CDS	17.86	2	12.3253	8.88037	0.795907	0.116409	0.801763	0.0617693	0.904436	0.449756	1.00334	0.989638	0.960283	0.645545	0.870353	0.275976
GSBRNA2T00067386001_assembled_CDS	GSBRNA2T00067386001_assembled_CDS	31.78	1	48.9146	8.95361	0.983006	0.886323	0.801976	0.0617693	0.675334	0.00324579	1.17469	0.0381283	1.02193	0.82065	0.926793	0.553199
GSBRNA2T00102692001_assembled_CDS	GSBRNA2T00102692001_assembled_CDS	35.62	1	25.9523	10.1548	1.04943	0.801225	0.80178	0.0617693	0.99913	0.994022	1.04738	0.567376	1.13825	0.161313	0.992809	0.956177
GSBRNA2T00148826001_assembled_CDS	GSBRNA2T00148826001_assembled_CDS	30.09	1	76.8421	6.72705	1.58125	0.00912698	1.24402	0.0627462	1.10141	0.39957	1.03666	0.65489	1.17472	0.0801104	0.874001	0.292103
GSBRNA2T00111539001_assembled_CDS	GSBRNA2T00111539001_assembled_CDS	6.41	3	74.7143	5.88428	1.44526	0.0365482	1.24407	0.0627462	1.2952	0.0236205	0.973858	0.715638	1.03508	0.715313	0.998839	0.993755
GSBRNA2T00103845001_assembled_CDS	GSBRNA2T00103845001_assembled_CDS	1.79	1	87.1894	5.99854	1.0033	0.994623	1.24356	0.0627462	1.07651	0.516056	0.960443	0.582054	0.919329	0.347218	1.00841	0.936392
GSBRNA2T00106176001_assembled_CDS	GSBRNA2T00106176001_assembled_CDS	23.12	2	56.7352	5.49072	1.28997	0.150082	1.24413	0.0627462	1.34047	0.010398	1.06827	0.406283	1.20423	0.0437712	1.2625	0.0197754
GSBRNA2T00067328001_assembled_CDS	GSBRNA2T00067328001_assembled_CDS	4.8	1	30.1515	8.98291	1.09562	0.614659	0.802722	0.0632477	0.871223	0.30099	0.800448	0.00380537	0.766368	0.0032525	0.814872	0.10954
GSBRNA2T00069370001_assembled_CDS	GSBRNA2T00069370001_assembled_CDS	15.25	1	24.2643	4.85596	0.712776	0.0206261	0.80316	0.0632477	0.712603	0.0112997	0.921398	0.278602	0.852108	0.0763024	0.837434	0.163953
GSBRNA2T00010006001_assembled_CDS	GSBRNA2T00010006001_assembled_CDS	26.35	1	18.4623	6.93213	0.881072	0.376772	0.803108	0.0632477	0.865047	0.277444	0.911775	0.226399	0.833749	0.044707	0.859392	0.234463
GSBRNA2T00083375001_assembled_CDS	GSBRNA2T00083375001_assembled_CDS	19.57	6	41.4855	5.12256	0.818492	0.165855	0.803018	0.0632477	0.835747	0.179772	0.942349	0.427382	0.923859	0.378684	0.883224	0.330366
GSBRNA2T00116375001_assembled_CDS	GSBRNA2T00116375001_assembled_CDS	6.15	2	38.2122	8.36768	0.95257	0.724408	0.803222	0.0632477	0.757207	0.0370835	1.05063	0.53423	0.937771	0.47465	1.00171	0.984035
GSBRNA2T00087086001_assembled_CDS	GSBRNA2T00087086001_assembled_CDS	18.07	2	62.6599	5.65576	0.79953	0.124507	0.803049	0.0632477	0.861458	0.262377	1.97597	9.51876e-19	1.08055	0.401153	1.02303	0.819843
GSBRNA2T00012589001_assembled_CDS	GSBRNA2T00012589001_assembled_CDS	28.34	1	35.6027	5.45264	0.805946	0.137386	0.802627	0.0632477	0.843352	0.200893	1.10944	0.186543	0.966529	0.703904	1.32666	0.00460284
GSBRNA2T00084601001_assembled_CDS	GSBRNA2T00084601001_assembled_CDS	16.28	1	14.7256	9.30518	1.73964	0.00159125	1.24297	0.0637248	1.05278	0.651173	1.20857	0.0144919	1.20054	0.0466975	0.925071	0.541949
GSBRNA2T00079385001_assembled_CDS	GSBRNA2T00079385001_assembled_CDS	4.21	1	34.5217	4.32275	1.18719	0.336336	1.24299	0.0637248	0.969104	0.813565	1.11512	0.164189	1.0518	0.587386	0.954107	0.712588
GSBRNA2T00067562001_assembled_CDS	GSBRNA2T00067562001_assembled_CDS	4.39	1	38.1318	8.77783	1.34778	0.0906886	1.24347	0.0637248	1.19516	0.11884	1.02546	0.767649	1.06845	0.479286	0.982521	0.8933
GSBRNA2T00052903001_assembled_CDS	GSBRNA2T00052903001_assembled_CDS	2.15	1	65.9394	6.63916	1.33587	0.100916	1.2429	0.0637248	1.33684	0.0110005	1.08552	0.294621	1.61406	1.82434e-07	0.985445	0.905886
GSBRNA2T00046120001_assembled_CDS	GSBRNA2T00046120001_assembled_CDS	19.07	1	52.9345	6.66846	1.4544	0.0334677	1.2415	0.064717	0.923672	0.553888	0.984442	0.815761	1.08166	0.395514	0.888113	0.352782
GSBRNA2T00002534001_assembled_CDS	GSBRNA2T00002534001_assembled_CDS	2.86	1	46.937	8.03076	1.32137	0.115119	1.24184	0.064717	1.10757	0.369251	0.969023	0.66687	0.943235	0.511526	0.976689	0.855565
GSBRNA2T00143102001_assembled_CDS	GSBRNA2T00143102001_assembled_CDS	14.55	1	12.0719	4.50049	1.58117	0.00912698	1.24213	0.064717	1.11347	0.348606	1.02427	0.777372	1.0121	0.905007	1.02655	0.789599
GSBRNA2T00134604001_assembled_CDS	GSBRNA2T00134604001_assembled_CDS	18.73	2	42.5798	8.03076	0.987892	0.913484	1.24218	0.064717	1.24098	0.0587117	1.04041	0.627969	1.04855	0.609041	1.06299	0.540606
GSBRNA2T00051560001_assembled_CDS	GSBRNA2T00051560001_assembled_CDS	23.71	1	47.0883	5.47803	0.99081	0.929765	1.24213	0.064717	1.29607	0.0232073	0.92341	0.291159	0.948767	0.5574	1.10123	0.335207
GSBRNA2T00109284001_assembled_CDS	GSBRNA2T00109284001_assembled_CDS	5.56	1	27.9858	9.70068	1.0499	0.796999	1.24181	0.064717	1.18538	0.137256	0.938095	0.396229	1.0532	0.580263	1.13101	0.217602
GSBRNA2T00040715001_assembled_CDS	GSBRNA2T00040715001_assembled_CDS	8.18	2	36.0287	8.48486	1.2051	0.294707	1.24203	0.064717	1.21543	0.0881994	1.00813	0.938048	1.22265	0.0287244	1.15624	0.146529
GSBRNA2T00105111001_assembled_CDS	GSBRNA2T00105111001_assembled_CDS	12.13	2	28.4427	10.9312	0.745076	0.0436076	0.804564	0.0662864	1.0879	0.46027	1.07779	0.341208	0.82322	0.0312853	0.779538	0.0519395
GSBRNA2T00071945001_assembled_CDS	GSBRNA2T00071945001_assembled_CDS	14.39	3	45.8271	8.6167	0.793619	0.112503	0.805179	0.0662864	0.825164	0.149684	0.965195	0.628658	0.952713	0.588888	0.843773	0.184592
GSBRNA2T00032849001_assembled_CDS	GSBRNA2T00032849001_assembled_CDS	1.31	1	110.893	5.66846	1.28886	0.151347	0.804568	0.0662864	0.857483	0.247819	1.28065	0.00138419	0.847138	0.0661673	0.930818	0.575963
GSBRNA2T00000220001_assembled_CDS	GSBRNA2T00000220001_assembled_CDS	13.11	3	25.3551	9.45166	0.841319	0.230874	0.804761	0.0662864	0.820546	0.139663	1.01949	0.826632	1.01952	0.837323	0.936384	0.604883
GSBRNA2T00000081001_assembled_CDS	GSBRNA2T00000081001_assembled_CDS	47.92	2	27.6343	6.1001	0.964944	0.788741	1.23958	0.0667418	1.23963	0.0596613	1.05609	0.494387	1.1191	0.223673	1.25532	0.0229135
GSBRNA2T00055659001_assembled_CDS	GSBRNA2T00055659001_assembled_CDS	9.52	3	62.769	6.771	1.48534	0.024604	1.23853	0.067775	0.973847	0.843603	0.989282	0.866699	1.07111	0.460465	1.00432	0.968108
GSBRNA2T00069394001_assembled_CDS	GSBRNA2T00069394001_assembled_CDS	15.1	2	26.3623	4.80518	1.07466	0.694803	1.23894	0.067775	1.32125	0.0147982	1.02866	0.729224	1.01958	0.837323	1.09	0.388076
GSBRNA2T00024492001_assembled_CDS	GSBRNA2T00024492001_assembled_CDS	35.35	2	24.2046	6.65381	1.07666	0.686934	1.23897	0.067775	1.20401	0.104088	1.04528	0.584361	1.14346	0.147466	1.09617	0.358571
GSBRNA2T00023648001_assembled_CDS	GSBRNA2T00023648001_assembled_CDS	26.36	2	75.1162	7.06396	1.28701	0.153905	1.23917	0.067775	1.12776	0.291654	1.05103	0.53423	1.11599	0.235028	1.14727	0.169559
GSBRNA2T00142119001_assembled_CDS	GSBRNA2T00142119001_assembled_CDS	22.79	3	24.3427	5.35107	1.02816	0.892102	1.23947	0.067775	1.18141	0.145258	0.979533	0.775371	0.961362	0.653786	1.14889	0.164204
GSBRNA2T00035489001_assembled_CDS	GSBRNA2T00035489001_assembled_CDS	8.79	2	56.4833	6.60986	1.03528	0.861385	1.23911	0.067775	1.27581	0.0328555	1.05851	0.471352	1.10194	0.293876	1.27374	0.0152929
GSBRNA2T00138828001_assembled_CDS	GSBRNA2T00138828001_assembled_CDS	78.95	2	11.4458	4.61475	1.07833	0.683019	0.805535	0.0678473	0.859221	0.255034	1.11802	0.153839	0.960955	0.653786	0.875503	0.300371
GSBRNA2T00098515001_assembled_CDS	GSBRNA2T00098515001_assembled_CDS	7.79	1	51.6405	6.48096	0.999572	0.978461	0.806173	0.0678473	0.827172	0.154876	0.900387	0.167607	0.910329	0.294529	0.962277	0.761846
GSBRNA2T00054031001_assembled_CDS	GSBRNA2T00054031001_assembled_CDS	44.78	1	43.1913	6.69775	0.627467	0.00145231	0.806198	0.0678473	0.959663	0.759825	1.01516	0.866727	1.00767	0.939345	0.982847	0.8933
GSBRNA2T00087819001_assembled_CDS	GSBRNA2T00087819001_assembled_CDS	8.33	1	38.3095	6.62451	1.47399	0.0274631	1.23804	0.068822	1.00657	0.951303	1.06264	0.441679	0.91158	0.305792	0.805355	0.0897266
GSBRNA2T00019333001_assembled_CDS	GSBRNA2T00019333001_assembled_CDS	45.26	1	19.5186	6.90283	1.33531	0.101812	1.23773	0.068822	1.01408	0.903121	1.02378	0.777372	1.01592	0.87098	0.911555	0.471163
GSBRNA2T00084227001_assembled_CDS	GSBRNA2T00084227001_assembled_CDS	55.51	1	49.8607	4.83057	1.33612	0.100916	1.23776	0.068822	1.2396	0.0596613	0.949329	0.484854	0.856885	0.0875991	0.96641	0.7867
GSBRNA2T00120214001_assembled_CDS	GSBRNA2T00120214001_assembled_CDS	34.96	2	14.6157	9.68604	1.25924	0.193748	1.23849	0.068822	1.32653	0.0132508	1.03053	0.710312	1.0974	0.317311	1.17037	0.115842
GSBRNA2T00136749001_assembled_CDS	GSBRNA2T00136749001_assembled_CDS	10.09	2	25.1421	5.75732	1.12345	0.52011	1.23792	0.068822	1.25303	0.048314	0.997148	0.948731	1.14095	0.152884	1.20442	0.0629749
GSBRNA2T00021923001_assembled_CDS	GSBRNA2T00021923001_assembled_CDS	19.03	1	34.2031	5.2749	0.84124	0.230874	0.807001	0.0694363	0.979037	0.873715	0.775743	0.00101849	0.734427	0.000644566	0.650476	0.000752013
GSBRNA2T00133422001_assembled_CDS	GSBRNA2T00133422001_assembled_CDS	12.2	2	17.6854	4.77979	0.881008	0.376772	0.807202	0.0694363	0.851108	0.22694	2.11479	2.34452e-22	0.840847	0.055432	0.677684	0.00236611
GSBRNA2T00077300001_assembled_CDS	GSBRNA2T00077300001_assembled_CDS	8	2	24.843	5.45264	1.05117	0.792783	0.806842	0.0694363	0.719828	0.0138888	1.32157	0.000308478	1.11038	0.25905	0.771822	0.0429412
GSBRNA2T00033313001_assembled_CDS	GSBRNA2T00033313001_assembled_CDS	63.64	1	35.7068	8.35303	0.759177	0.0585001	0.80737	0.0694363	0.806938	0.108306	1.20247	0.0178247	0.836427	0.0475849	0.777719	0.0495628
GSBRNA2T00048341001_assembled_CDS	GSBRNA2T00048341001_assembled_CDS	70.86	1	46.0784	5.5415	0.88712	0.402055	0.806735	0.0694363	0.773006	0.0538293	1.0358	0.663984	0.915956	0.329084	0.882815	0.330366
GSBRNA2T00109188001_assembled_CDS	GSBRNA2T00109188001_assembled_CDS	12.99	1	36.9077	7.03467	1.09495	0.618348	1.23652	0.0698832	1.17851	0.149402	0.973181	0.705804	0.876771	0.145812	0.913853	0.481774
GSBRNA2T00074610001_assembled_CDS	GSBRNA2T00074610001_assembled_CDS	3.98	1	182.33	4.67822	1.18746	0.336336	1.23657	0.0698832	1.20288	0.105647	0.942767	0.435367	0.948146	0.549637	1.02653	0.789599
GSBRNA2T00058098001_assembled_CDS	GSBRNA2T00058098001_assembled_CDS	22.76	1	32.0292	9.45166	0.989142	0.918913	1.23661	0.0698832	1.11877	0.324936	0.917093	0.254532	1.04937	0.609041	1.24287	0.0293579
GSBRNA2T00154218001_assembled_CDS	GSBRNA2T00154218001_assembled_CDS	7.35	1	58.1868	9.23193	1.65464	0.00410574	1.23576	0.0709588	1.13082	0.281144	1.14345	0.0865274	1.3241	0.00226028	0.929583	0.57024
GSBRNA2T00092118001_assembled_CDS	GSBRNA2T00092118001_assembled_CDS	20.48	1	75.4818	5.98584	1.40375	0.0541673	1.23555	0.0709588	1.13028	0.284616	1.09555	0.243062	1.11078	0.254923	1.01869	0.850477
GSBRNA2T00063595001_assembled_CDS	GSBRNA2T00063595001_assembled_CDS	1.79	2	135.671	6.15088	1.02582	0.900949	1.23579	0.0709588	1.27397	0.0339967	1.05406	0.510108	1.04186	0.661144	1.15065	0.158986
GSBRNA2T00103706001_assembled_CDS	GSBRNA2T00103706001_assembled_CDS	36.65	1	17.9068	4.58936	1.13202	0.490817	1.23649	0.0709588	1.24261	0.0568524	1.10825	0.19049	1.25094	0.0149155	1.21526	0.0511216
GSBRNA2T00131235001_assembled_CDS	GSBRNA2T00131235001_assembled_CDS	16.22	1	31.7499	8.07471	0.805748	0.137386	0.807611	0.0710539	0.580942	4.77258e-05	0.87487	0.0815033	0.774873	0.00488775	0.472536	4.72641e-09
GSBRNA2T00147980001_assembled_CDS	GSBRNA2T00147980001_assembled_CDS	9.63	1	25.0056	5.24951	1.09592	0.614659	0.807677	0.0710539	0.960763	0.765769	0.792986	0.00263992	0.81758	0.0263885	0.755313	0.0279158
GSBRNA2T00015664001_assembled_CDS	GSBRNA2T00015664001_assembled_CDS	28.15	1	55.3079	5.18604	0.910458	0.506162	0.808215	0.0710539	0.77649	0.0575383	0.681218	6.9087e-07	0.773539	0.00467609	0.760069	0.0318066
GSBRNA2T00014765001_assembled_CDS	GSBRNA2T00014765001_assembled_CDS	59.6	10	17.5515	6.20166	0.865209	0.313544	0.807513	0.0710539	0.764107	0.0438092	0.947438	0.468063	0.871552	0.129174	0.809246	0.0973039
GSBRNA2T00050544001_assembled_CDS	GSBRNA2T00050544001_assembled_CDS	41.99	9	63.5087	6.30322	0.895702	0.441489	0.808412	0.0710539	0.795066	0.0857881	0.961878	0.600531	0.911507	0.305792	0.812144	0.103289
GSBRNA2T00032919001_assembled_CDS	GSBRNA2T00032919001_assembled_CDS	5.86	1	56.939	4.36084	1.09899	0.60367	0.808028	0.0710539	0.916231	0.511139	0.826469	0.0130366	0.863352	0.102791	0.867527	0.268118
GSBRNA2T00002775001_assembled_CDS	GSBRNA2T00002775001_assembled_CDS	8.65	1	19.7905	9.99365	0.916828	0.539876	0.807675	0.0710539	0.934559	0.614741	1.00349	0.989638	0.975798	0.780883	0.955992	0.724838
GSBRNA2T00006524001_assembled_CDS	GSBRNA2T00006524001_assembled_CDS	44.44	2	25.9834	10.1694	0.667157	0.00567839	0.807594	0.0710539	1.0277	0.808959	0.931176	0.344834	0.897849	0.232387	1.00527	0.96016
GSBRNA2T00048871001_assembled_CDS	GSBRNA2T00048871001_assembled_CDS	9.3	2	38.704	5.52881	1.05566	0.771854	0.808335	0.0710539	0.859146	0.255034	0.984251	0.815761	1.02924	0.763227	1.02227	0.827467
GSBRNA2T00086288001_assembled_CDS	GSBRNA2T00086288001_assembled_CDS	17.45	3	35.3135	9.31982	0.818002	0.165855	0.807581	0.0710539	0.897676	0.42042	1.03022	0.719743	1.0012	1	1.03202	0.752402
GSBRNA2T00121679001_assembled_CDS	GSBRNA2T00121679001_assembled_CDS	18.92	1	24.408	4.51318	1.83451	0.000534686	1.23543	0.0720485	1.0443	0.706186	0.993499	0.907674	1.0747	0.436104	0.924428	0.536358
GSBRNA2T00069067001_assembled_CDS	GSBRNA2T00069067001_assembled_CDS	4.84	2	41.6809	8.77783	0.796169	0.116409	0.809071	0.0727	0.791344	0.0791188	0.82696	0.0136169	0.758525	0.0023363	0.770547	0.0419092
GSBRNA2T00125205001_assembled_CDS	GSBRNA2T00125205001_assembled_CDS	5.04	1	26.2916	5.87158	0.971831	0.8266	0.809405	0.0727	0.817064	0.130121	0.95262	0.519281	1.02237	0.82065	0.965887	0.7867
GSBRNA2T00059420001_assembled_CDS	GSBRNA2T00059420001_assembled_CDS	41.96	2	16.0088	10.5063	0.918924	0.549662	0.809325	0.0727	0.95248	0.71259	1.07798	0.341208	1.27847	0.00763977	0.967228	0.792933
GSBRNA2T00105851001_assembled_CDS	GSBRNA2T00105851001_assembled_CDS	29.03	1	63.6353	7.03467	0.8774	0.360383	0.809112	0.0727	0.797832	0.0910586	0.949658	0.493356	0.873409	0.132386	0.967617	0.799172
GSBRNA2T00002404001_assembled_CDS	GSBRNA2T00002404001_assembled_CDS	29.58	3	24.2197	7.1665	0.939436	0.650792	1.23419	0.0731531	0.934151	0.609119	1.07026	0.392656	1.06568	0.492093	1.02876	0.774635
GSBRNA2T00023582001_assembled_CDS	GSBRNA2T00023582001_assembled_CDS	8.7	3	53.9276	9.14404	1.19942	0.308114	1.23395	0.0731531	1.00809	0.944384	1.08137	0.323171	1.05819	0.54536	1.09933	0.34442
GSBRNA2T00149707001_assembled_CDS	GSBRNA2T00149707001_assembled_CDS	1.36	1	114.845	5.66846	1.17354	0.369081	1.23401	0.0731531	1.06371	0.58705	0.804226	0.00465839	1.22871	0.0250464	1.17132	0.113872
GSBRNA2T00003861001_assembled_CDS	GSBRNA2T00003861001_assembled_CDS	10.65	1	99.0143	7.21045	1.58861	0.00838297	1.23281	0.0742722	0.825111	0.149684	0.85506	0.0414267	0.99104	0.912072	0.756693	0.029423
GSBRNA2T00154859001_assembled_CDS	GSBRNA2T00154859001_assembled_CDS	14.44	2	21.6144	9.46631	1.60496	0.00706485	1.23292	0.0742722	1.14158	0.245036	1.06777	0.406283	1.10254	0.289344	0.861311	0.2417
GSBRNA2T00055914001_assembled_CDS	GSBRNA2T00055914001_assembled_CDS	15.84	2	75.5382	5.08447	1.56713	0.0105826	1.23311	0.0742722	1.02335	0.842198	1.04692	0.567376	1.08299	0.389928	0.968852	0.805418
GSBRNA2T00135584001_assembled_CDS	GSBRNA2T00135584001_assembled_CDS	9.74	8	105.985	6.41748	1.42416	0.0447801	1.23264	0.0742722	1.07016	0.553618	1.05289	0.518078	1.07972	0.406845	1.001	0.992013
GSBRNA2T00060302001_assembled_CDS	GSBRNA2T00060302001_assembled_CDS	15.84	1	131.671	5.43994	1.20019	0.305847	1.23275	0.0742722	1.26302	0.0409347	1.06697	0.41321	0.992081	0.920874	1.05571	0.585254
GSBRNA2T00099645001_assembled_CDS	GSBRNA2T00099645001_assembled_CDS	35.16	1	20.6858	6.80029	0.963562	0.783348	1.23295	0.0742722	1.27175	0.0351735	1.02856	0.729224	1.19189	0.0565338	1.28022	0.01342
GSBRNA2T00103744001_assembled_CDS	GSBRNA2T00103744001_assembled_CDS	37.31	2	7.32451	8.89502	0.82259	0.178808	0.810197	0.0743751	0.819898	0.137233	0.912041	0.226399	0.841193	0.055432	0.80118	0.0825976
GSBRNA2T00103401001_assembled_CDS	GSBRNA2T00103401001_assembled_CDS	14.95	2	23.2407	5.03369	0.865148	0.313544	0.809609	0.0743751	0.878568	0.334123	0.972813	0.705804	0.844136	0.0606124	0.850674	0.2069
GSBRNA2T00101894001_assembled_CDS	GSBRNA2T00101894001_assembled_CDS	4.22	3	62.7499	8.01611	0.868584	0.328761	0.809963	0.0743751	0.950655	0.706731	0.88742	0.117126	0.928697	0.411664	0.929961	0.57024
GSBRNA2T00106010001_assembled_CDS	GSBRNA2T00106010001_assembled_CDS	5.84	2	45.3733	8.06006	0.947029	0.692631	0.809852	0.0743751	0.841784	0.19778	0.973165	0.705804	1.08211	0.395514	1.04054	0.68736
GSBRNA2T00082662001_assembled_CDS	GSBRNA2T00082662001_assembled_CDS	12.59	1	16.0212	4.58936	1.2408	0.223648	1.23176	0.0754063	1.09926	0.408536	0.936687	0.38864	1.0726	0.44818	0.958136	0.737133
GSBRNA2T00082920001_assembled_CDS	GSBRNA2T00082920001_assembled_CDS	40.1	2	95.6103	6.17627	1.16716	0.387666	1.23165	0.0754063	1.14862	0.223988	0.899768	0.167607	0.958806	0.637339	1.02172	0.827467
GSBRNA2T00147780001_assembled_CDS	GSBRNA2T00147780001_assembled_CDS	10.53	2	36.3005	6.69775	1.07165	0.706694	1.23201	0.0754063	1.01848	0.875885	1.019	0.826632	1.0216	0.82065	1.10856	0.300114
GSBRNA2T00064523001_assembled_CDS	GSBRNA2T00064523001_assembled_CDS	3.99	1	30.5777	7.29834	1.2545	0.201701	1.23177	0.0754063	1.19515	0.11884	0.96629	0.638139	1.04516	0.638551	1.12057	0.252632
GSBRNA2T00140946001_assembled_CDS	GSBRNA2T00140946001_assembled_CDS	10.39	4	58.9479	9.14404	1.31287	0.123385	1.23225	0.0754063	1.11681	0.332693	1.07888	0.335119	1.15728	0.11377	1.24319	0.0293579
GSBRNA2T00046266001_assembled_CDS	GSBRNA2T00046266001_assembled_CDS	8.57	1	27.5159	5.13525	2.95691	5.55904e-10	0.8109	0.0760796	0.6799	0.0038748	0.936255	0.381133	0.855281	0.0829363	0.678039	0.00236611
GSBRNA2T00096394001_assembled_CDS	GSBRNA2T00096394001_assembled_CDS	17.46	2	44.9636	6.06201	0.797128	0.118397	0.811313	0.0760796	0.772936	0.0538293	0.910911	0.221032	0.898495	0.232387	0.755552	0.0286613
GSBRNA2T00068648001_assembled_CDS	GSBRNA2T00068648001_assembled_CDS	6.21	1	17.845	7.25439	0.855612	0.280789	0.810955	0.0760796	0.88072	0.342711	1.09769	0.233613	0.900161	0.242095	0.885512	0.343718
GSBRNA2T00053204001_assembled_CDS	GSBRNA2T00053204001_assembled_CDS	55.21	1	32.6735	9.99365	0.732229	0.0326063	0.811252	0.0760796	0.888913	0.378249	0.942489	0.427382	0.923918	0.378684	0.982941	0.8933
GSBRNA2T00102502001_assembled_CDS	GSBRNA2T00102502001_assembled_CDS	11.28	1	42.6009	4.4751	0.793862	0.112503	0.810793	0.0760796	0.941384	0.648811	0.897598	0.158974	0.879628	0.156505	0.98651	0.91847
GSBRNA2T00157182001_assembled_CDS	GSBRNA2T00157182001_assembled_CDS	43.48	3	25.9394	5.23682	1.10039	0.600033	1.23084	0.0765554	1.08226	0.490202	1.00038	0.979512	1.02446	0.80409	1.0014	0.992013
GSBRNA2T00107934001_assembled_CDS	GSBRNA2T00107934001_assembled_CDS	15.12	2	28.7274	7.15186	1.20888	0.286026	1.23101	0.0765554	1.60223	3.69461e-05	1.08713	0.289135	1.3062	0.00368143	1.18176	0.0939991
GSBRNA2T00151309001_assembled_CDS	GSBRNA2T00151309001_assembled_CDS	51.2	1	27.3383	7.94287	0.955735	0.740405	1.23133	0.0765554	1.36587	0.00632285	1.05328	0.518078	1.0556	0.559175	1.27632	0.0146435
GSBRNA2T00146443001_assembled_CDS	GSBRNA2T00146443001_assembled_CDS	9.88	1	74.5185	7.44482	1.42095	0.046086	1.23031	0.0777196	0.951542	0.71259	0.860548	0.0512538	1.16776	0.0920273	0.907579	0.450264
GSBRNA2T00077465001_assembled_CDS	GSBRNA2T00077465001_assembled_CDS	5.56	1	51.4543	5.05908	1.24923	0.209922	1.22984	0.0777196	1.228	0.0721532	1.00619	0.958634	1.0485	0.609041	1.19963	0.0678442
GSBRNA2T00091223001_assembled_CDS	GSBRNA2T00091223001_assembled_CDS	6.13	2	48.3935	7.75244	0.904136	0.477974	1.22961	0.0777196	1.42129	0.00209696	0.984119	0.815761	1.24589	0.0168165	1.47148	0.000110906
GSBRNA2T00127032001_assembled_CDS	GSBRNA2T00127032001_assembled_CDS	9.65	2	36.5472	8.92432	0.997004	0.96226	0.812139	0.0778136	0.71545	0.0119942	1.02668	0.74834	0.928285	0.404949	0.66113	0.00120117
GSBRNA2T00118692001_assembled_CDS	GSBRNA2T00118692001_assembled_CDS	29.09	2	17.9439	4.1958	1.0472	0.809707	0.811641	0.0778136	0.792448	0.0807484	0.790831	0.00237142	0.740348	0.000891841	0.697838	0.00491523
GSBRNA2T00080634001_assembled_CDS	GSBRNA2T00080634001_assembled_CDS	25	4	14.5289	7.37158	1.08518	0.655949	0.812244	0.0778136	0.732211	0.0194735	1.03405	0.682346	0.949355	0.5574	0.789585	0.0651859
GSBRNA2T00047149001_assembled_CDS	GSBRNA2T00047149001_assembled_CDS	51.46	2	46.5014	5.69385	0.68879	0.0108863	0.811968	0.0778136	0.869375	0.293016	0.912178	0.226399	0.846739	0.0661673	0.826856	0.137299
GSBRNA2T00125003001_assembled_CDS	GSBRNA2T00125003001_assembled_CDS	36.63	4	35.6833	6.25244	0.935732	0.635283	0.811687	0.0778136	0.812579	0.121051	0.979813	0.775371	0.972738	0.755021	0.948357	0.676139
GSBRNA2T00033044001_assembled_CDS	GSBRNA2T00033044001_assembled_CDS	23.85	1	14.6047	10.9604	0.815276	0.158393	0.811968	0.0778136	0.968548	0.813565	0.914666	0.243019	1.06232	0.518322	0.952263	0.700386
GSBRNA2T00126945001_assembled_CDS	GSBRNA2T00126945001_assembled_CDS	10.17	1	57.9552	6.81494	0.929303	0.599533	1.22876	0.0788993	1.38142	0.0047109	0.931281	0.344834	1.10359	0.284864	1.27549	0.014965
GSBRNA2T00126096001_assembled_CDS	GSBRNA2T00126096001_assembled_CDS	28.01	3	31.763	10.3452	0.819247	0.168394	0.812526	0.0795775	0.998268	0.988038	1.03118	0.710312	1.03428	0.723207	1.0349	0.730435
GSBRNA2T00011105001_assembled_CDS	GSBRNA2T00011105001_assembled_CDS	9.65	2	27.1399	7.32764	1.96166	0.00011957	1.22802	0.0800944	1.02308	0.842198	1.0601	0.463822	1.09077	0.34716	0.845793	0.190794
GSBRNA2T00038054001_assembled_CDS	GSBRNA2T00038054001_assembled_CDS	5.37	1	26.4551	9.71533	1.18808	0.333911	1.22773	0.0800944	1.06341	0.59273	0.968722	0.66687	1.08579	0.373491	0.951444	0.694304
GSBRNA2T00037054001_assembled_CDS	GSBRNA2T00037054001_assembled_CDS	12.92	1	47.8756	5.79541	1.0828	0.663621	1.22828	0.0800944	1.26552	0.0389266	0.927141	0.317311	0.934809	0.453155	1.07306	0.48039
GSBRNA2T00120614001_assembled_CDS	GSBRNA2T00120614001_assembled_CDS	12.18	1	83.2931	8.22119	1.4072	0.0526535	1.22802	0.0800944	1.04074	0.724996	1.14905	0.0747218	1.18093	0.0709709	1.10872	0.300114
GSBRNA2T00149567001_assembled_CDS	GSBRNA2T00149567001_assembled_CDS	20.31	4	29.0239	8.1333	1.01209	0.963651	1.2281	0.0800944	1.26902	0.0370073	1.04108	0.619119	1.08152	0.395514	1.18281	0.0923483
GSBRNA2T00002397001_assembled_CDS	GSBRNA2T00002397001_assembled_CDS	23.44	2	14.2544	6.56592	1.1071	0.57495	1.22804	0.0800944	1.40762	0.00273833	1.0627	0.441679	1.07644	0.430147	1.27463	0.014965
GSBRNA2T00079068001_assembled_CDS	GSBRNA2T00079068001_assembled_CDS	0.84	2	275.051	5.66846	1.60241	0.00729587	1.22749	0.0813052	0.900523	0.43497	1.06946	0.399432	0.940437	0.489246	0.90149	0.414778
GSBRNA2T00119394001_assembled_CDS	GSBRNA2T00119394001_assembled_CDS	31.52	3	65.8353	9.1001	0.874441	0.348342	0.813547	0.0813715	0.7346	0.0211268	0.807524	0.00567549	0.778778	0.00582058	0.61763	0.000166684
GSBRNA2T00005939001_assembled_CDS	GSBRNA2T00005939001_assembled_CDS	20.34	4	26.2568	8.73389	0.833081	0.206678	0.813862	0.0813715	0.771511	0.0526352	0.870147	0.0694181	0.857122	0.0875991	0.624021	0.000224947
GSBRNA2T00037553001_assembled_CDS	GSBRNA2T00037553001_assembled_CDS	23.18	1	17.4536	6.85889	1.09179	0.629494	0.813555	0.0813715	1.07243	0.542725	0.583146	3.37795e-12	0.865525	0.111092	0.722455	0.0108317
GSBRNA2T00064721001_assembled_CDS	GSBRNA2T00064721001_assembled_CDS	9.54	2	27.3182	6.41748	0.86356	0.309802	0.813658	0.0813715	0.73688	0.0222917	0.968411	0.657246	0.873658	0.135655	0.770394	0.0408969
GSBRNA2T00001315001_assembled_CDS	GSBRNA2T00001315001_assembled_CDS	7.37	3	63.2886	7.03467	0.928771	0.599533	0.813644	0.0813715	0.801224	0.0965651	0.864706	0.0587884	0.910751	0.300128	0.84078	0.175544
GSBRNA2T00013915001_assembled_CDS	GSBRNA2T00013915001_assembled_CDS	19.03	5	38.7845	8.67529	0.854824	0.277278	0.813949	0.0813715	0.969606	0.819565	0.982241	0.795518	0.980397	0.815617	0.964771	0.780475
GSBRNA2T00018526001_assembled_CDS	GSBRNA2T00018526001_assembled_CDS	12.76	1	50.228	8.54346	0.928954	0.599533	0.813587	0.0813715	0.744921	0.0274886	0.888492	0.12055	1.0245	0.80409	1.00965	0.920616
GSBRNA2T00036709001_assembled_CDS	GSBRNA2T00036709001_assembled_CDS	5.46	2	45.0137	5.71924	0.853104	0.270334	0.813847	0.0813715	0.808082	0.11036	0.937215	0.38864	0.980997	0.824338	1.04159	0.680297
GSBRNA2T00097780001_assembled_CDS	GSBRNA2T00097780001_assembled_CDS	6.18	1	47.4632	9.39307	0.855433	0.277278	0.814303	0.0813715	0.814306	0.123275	1.07414	0.366321	1.32544	0.00219895	1.11235	0.28767
GSBRNA2T00038951001_assembled_CDS	GSBRNA2T00038951001_assembled_CDS	25.29	2	89.1871	5.61768	1.80743	0.000739614	1.2257	0.0825318	1.10747	0.373481	1.01129	0.907326	1.0836	0.384396	1.08072	0.435349
GSBRNA2T00047195001_assembled_CDS	GSBRNA2T00047195001_assembled_CDS	13.93	4	35.3833	8.49951	1.2295	0.245605	1.22628	0.0825318	1.23134	0.0688334	1.06413	0.434448	1.14627	0.139632	1.18248	0.0939991
GSBRNA2T00047830001_assembled_CDS	GSBRNA2T00047830001_assembled_CDS	8.68	2	26.9872	9.56885	1.49361	0.0224741	1.2261	0.0825318	1.14652	0.229853	1.04059	0.619119	1.26353	0.0108557	1.66573	3.18494e-07
GSBRNA2T00078190001_assembled_CDS	GSBRNA2T00078190001_assembled_CDS	21.9	6	32.6723	5.5415	0.947001	0.692631	0.815151	0.0831959	0.783911	0.0683958	0.989282	0.866699	0.985124	0.859339	0.815609	0.111683
GSBRNA2T00068769001_assembled_CDS	GSBRNA2T00068769001_assembled_CDS	2.96	1	42.0128	9.05615	0.821901	0.176166	0.814743	0.0831959	0.82986	0.162895	1.1537	0.0659598	1.01767	0.854101	0.970571	0.817927
GSBRNA2T00016136001_assembled_CDS	GSBRNA2T00016136001_assembled_CDS	34.97	3	15.9557	10.4771	0.738503	0.0382159	0.815386	0.0831959	0.801703	0.0984539	1.09566	0.243062	0.938064	0.47465	1.01803	0.858192
GSBRNA2T00042579001_assembled_CDS	GSBRNA2T00042579001_assembled_CDS	43.4	1	17.6676	10.7261	0.916648	0.539876	0.815147	0.0831959	0.850753	0.22694	1.01873	0.826632	0.960499	0.645545	1.063	0.540606
GSBRNA2T00057514001_assembled_CDS	GSBRNA2T00057514001_assembled_CDS	5.54	1	97.3787	5.32568	1.64654	0.00448177	1.22469	0.0837744	1.05761	0.621584	1.04365	0.592952	1.11261	0.246818	0.893983	0.380743
GSBRNA2T00071211001_assembled_CDS	GSBRNA2T00071211001_assembled_CDS	8.83	2	34.6365	6.85889	1.38495	0.0647095	1.22495	0.0837744	1.53477	0.000175598	0.963625	0.61923	1.17963	0.0724288	1.05183	0.611652
GSBRNA2T00081294001_assembled_CDS	GSBRNA2T00081294001_assembled_CDS	13.23	1	71.0357	5.49072	1.57563	0.00962348	1.22467	0.0837744	1.12659	0.295222	1.06785	0.406283	1.01664	0.862529	1.14979	0.161578
GSBRNA2T00154845001_assembled_CDS	GSBRNA2T00154845001_assembled_CDS	18.09	2	63.7014	6.21436	1.38396	0.0653126	1.22526	0.0837744	1.22436	0.0767962	1.0529	0.518078	1.11915	0.223673	1.19827	0.0703993
GSBRNA2T00097721001_assembled_CDS	GSBRNA2T00097721001_assembled_CDS	30.88	2	24.1063	6.59521	0.991088	0.929765	1.22522	0.0837744	1.12844	0.291654	1.02682	0.74834	1.12045	0.219983	1.22473	0.0420978
GSBRNA2T00154317001_assembled_CDS	GSBRNA2T00154317001_assembled_CDS	2.39	2	114.969	6.68311	1.25952	0.192189	1.22396	0.0850332	1.031	0.789252	0.940257	0.411648	0.854092	0.0806775	0.887465	0.348234
GSBRNA2T00064644001_assembled_CDS	GSBRNA2T00064644001_assembled_CDS	21.79	1	8.26225	5.45264	1.54559	0.0131856	1.22437	0.0850332	1.12876	0.288119	1.12147	0.144019	0.882005	0.163935	0.896887	0.395147
GSBRNA2T00109682001_assembled_CDS	GSBRNA2T00109682001_assembled_CDS	7.52	2	39.8655	8.68994	1.05096	0.792783	1.2244	0.0850332	1.04677	0.687606	0.950506	0.501929	0.996749	0.964875	0.932332	0.581707
GSBRNA2T00102193001_assembled_CDS	GSBRNA2T00102193001_assembled_CDS	29.97	1	37.0737	4.58936	1.12835	0.503697	1.22362	0.0850332	1.24757	0.0524295	0.978292	0.755333	1.17452	0.0801104	0.988799	0.931048
GSBRNA2T00149687001_assembled_CDS	GSBRNA2T00149687001_assembled_CDS	4.55	1	38.7007	6.66846	2.34369	1.12458e-06	1.22433	0.0850332	1.20057	0.108823	1.04581	0.575835	1.00725	0.947971	1.03504	0.730435
GSBRNA2T00130095001_assembled_CDS	GSBRNA2T00130095001_assembled_CDS	52.9	1	58.8747	6.02393	0.90424	0.477974	1.22417	0.0850332	1.30249	0.0208636	0.898936	0.16325	0.986908	0.876895	1.0789	0.446344
GSBRNA2T00129838001_assembled_CDS	GSBRNA2T00129838001_assembled_CDS	27.18	3	54.2878	6.7124	1.18854	0.3315	1.22416	0.0850332	1.18983	0.127771	1.09328	0.257767	1.30328	0.00398773	1.16462	0.126122
GSBRNA2T00130788001_assembled_CDS	GSBRNA2T00130788001_assembled_CDS	37.83	2	51.1188	7.03467	1.61449	0.00641303	0.816358	0.085051	1.23259	0.0666948	0.967699	0.657246	0.895511	0.222937	0.715178	0.0086828
GSBRNA2T00135696001_assembled_CDS	GSBRNA2T00135696001_assembled_CDS	22.2	1	67.6805	8.26514	1.03657	0.852682	0.815966	0.085051	0.779605	0.062787	1.05852	0.471352	0.939571	0.489246	0.863288	0.249075
GSBRNA2T00097315001_assembled_CDS	GSBRNA2T00097315001_assembled_CDS	18.87	1	59.8569	4.85596	0.734269	0.0341374	0.815882	0.085051	0.869939	0.296987	0.988175	0.85648	0.91998	0.353388	0.891774	0.371296
GSBRNA2T00037081001_assembled_CDS	GSBRNA2T00037081001_assembled_CDS	39.53	2	14.1565	6.37939	0.823817	0.181477	0.816187	0.085051	0.872649	0.309088	1.05332	0.518078	0.954139	0.596865	0.939939	0.628363
GSBRNA2T00121171001_assembled_CDS	GSBRNA2T00121171001_assembled_CDS	22.16	1	18.4797	4.83057	0.78505	0.0960847	0.815855	0.085051	0.934166	0.609119	1.1464	0.0804411	0.995972	0.956079	1.01967	0.842785
GSBRNA2T00017186001_assembled_CDS	GSBRNA2T00017186001_assembled_CDS	31.96	1	41.6675	5.51611	0.890548	0.419363	0.815897	0.085051	0.964217	0.783645	0.909177	0.210556	0.921432	0.35962	1.09213	0.378062
GSBRNA2T00069361001_assembled_CDS	GSBRNA2T00069361001_assembled_CDS	22.26	1	35.7765	9.5249	0.746793	0.0455314	0.816173	0.085051	0.883759	0.355817	0.988051	0.85648	1.02638	0.78765	1.14652	0.169559
GSBRNA2T00002749001_assembled_CDS	GSBRNA2T00002749001_assembled_CDS	6.79	1	17.5195	9.77393	0.929991	0.6046	0.816308	0.085051	0.903276	0.444801	1.03683	0.65489	1.13344	0.176188	1.24972	0.0254245
GSBRNA2T00136199001_assembled_CDS	GSBRNA2T00136199001_assembled_CDS	2.04	1	55.7284	6.34131	0.789708	0.104975	1.22276	0.0863081	1.20457	0.102549	0.886064	0.113775	0.819079	0.0273134	0.781081	0.0531609
GSBRNA2T00061768001_assembled_CDS	GSBRNA2T00061768001_assembled_CDS	23.33	4	25.6654	8.39697	1.10732	0.57495	1.22256	0.0863081	1.16192	0.188681	1.05593	0.494387	1.05832	0.54536	1.30306	0.00803033
GSBRNA2T00068899001_assembled_CDS	GSBRNA2T00068899001_assembled_CDS	40.75	1	75.1819	6.58057	1.18138	0.351165	0.816733	0.0869371	0.962288	0.77172	0.705387	6.22131e-06	0.619752	1.37536e-07	0.796511	0.0759026
GSBRNA2T00150858001_assembled_CDS	GSBRNA2T00150858001_assembled_CDS	7.42	3	94.2416	6.82959	0.797293	0.118397	0.817396	0.0869371	0.887792	0.373705	1.02747	0.74834	0.874229	0.135655	0.961389	0.755654
GSBRNA2T00104186001_assembled_CDS	GSBRNA2T00104186001_assembled_CDS	13.29	2	97.2375	6.20166	0.919326	0.549662	0.817378	0.0869371	0.846211	0.210421	1.00555	0.958634	0.959874	0.645545	0.967655	0.799172
GSBRNA2T00006091001_assembled_CDS	GSBRNA2T00006091001_assembled_CDS	4.71	1	38.9856	8.01611	0.833321	0.206678	0.816816	0.0869371	0.93381	0.609119	0.801396	0.00400454	0.945747	0.53425	0.978991	0.868136
GSBRNA2T00067818001_assembled_CDS	GSBRNA2T00067818001_assembled_CDS	77	1	23.4992	6.15088	0.919002	0.549662	0.817017	0.0869371	0.814054	0.123275	1.02121	0.806806	1.30635	0.00368143	0.991268	0.943618
GSBRNA2T00139042001_assembled_CDS	GSBRNA2T00139042001_assembled_CDS	30.65	1	45.3189	6.07471	0.699174	0.0143303	0.817155	0.0869371	1.02279	0.842198	0.987802	0.85648	1.10334	0.289344	1.04169	0.680297
GSBRNA2T00112089001_assembled_CDS	GSBRNA2T00112089001_assembled_CDS	5.15	1	116.868	6.22705	0.84519	0.243606	0.817139	0.0869371	0.891559	0.392055	1.02967	0.719743	0.969126	0.720843	1.04596	0.6524
GSBRNA2T00003276001_assembled_CDS	GSBRNA2T00003276001_assembled_CDS	14.22	3	25.6706	5.2749	1.31403	0.122325	1.22244	0.0875996	1.34015	0.010398	1.05173	0.526118	1.32517	0.00219895	1.03051	0.759784
GSBRNA2T00135657001_assembled_CDS	GSBRNA2T00135657001_assembled_CDS	43.28	9	40.594	9.78857	1.01447	0.954617	1.22197	0.0875996	1.22275	0.0779966	1.00335	0.989638	1.09023	0.35232	1.15166	0.156428
GSBRNA2T00105531001_assembled_CDS	GSBRNA2T00105531001_assembled_CDS	3.87	3	162.351	5.85889	1.25969	0.192189	1.22159	0.0875996	1.21128	0.0937181	1.12662	0.125898	1.17277	0.0833727	1.18271	0.0923483
GSBRNA2T00091664001_assembled_CDS	GSBRNA2T00091664001_assembled_CDS	6.4	1	19.1467	5.09717	0.788966	0.103151	0.818164	0.0888546	0.634741	0.000671582	0.806879	0.00540447	0.764419	0.0029629	0.704259	0.00604038
GSBRNA2T00102637001_assembled_CDS	GSBRNA2T00102637001_assembled_CDS	31.1	3	17.864	5.07178	0.774907	0.0799724	0.817986	0.0888546	0.740969	0.0247793	1.02791	0.738757	0.946153	0.53425	0.780117	0.0519395
GSBRNA2T00120782001_assembled_CDS	GSBRNA2T00120782001_assembled_CDS	22.55	1	42.1179	5.18604	1.38203	0.066534	1.22118	0.0889078	1.16842	0.173963	0.898346	0.158974	0.99906	0.982451	0.971469	0.817927
GSBRNA2T00149157001_assembled_CDS	GSBRNA2T00149157001_assembled_CDS	50.68	2	49.6389	5.74463	1.17134	0.376964	1.22065	0.0889078	0.895384	0.406113	1.11178	0.175085	1.06142	0.525007	1.03917	0.701586
GSBRNA2T00124638001_assembled_CDS	GSBRNA2T00124638001_assembled_CDS	66.04	1	17.6402	6.34131	1.07412	0.698755	1.22056	0.0889078	1.1951	0.11884	1.16391	0.0510542	1.17302	0.0833727	1.24637	0.0276095
GSBRNA2T00049527001_assembled_CDS	GSBRNA2T00049527001_assembled_CDS	14.49	1	7.83284	6.55127	1.12851	0.500456	1.21954	0.0902326	1.31166	0.0174338	1.04147	0.619119	0.921538	0.365913	0.912218	0.471163
GSBRNA2T00093206001_assembled_CDS	GSBRNA2T00093206001_assembled_CDS	9.2	1	35.2029	8.60205	1.26268	0.187576	1.22013	0.0902326	1.13767	0.25773	0.926518	0.317311	0.990656	0.912072	1.10755	0.304348
GSBRNA2T00149712001_assembled_CDS	GSBRNA2T00149712001_assembled_CDS	8.63	2	48.4563	9.24658	0.910456	0.506162	0.819149	0.0908034	0.928053	0.575755	1.03418	0.682346	0.981903	0.833072	1.07897	0.446344
GSBRNA2T00145408001_assembled_CDS	GSBRNA2T00145408001_assembled_CDS	6.86	1	19.8973	9.27588	1.57095	0.0101456	1.21887	0.0915745	0.430315	2.60909e-10	1.13296	0.109686	1.02397	0.80409	0.870968	0.279957
GSBRNA2T00002228001_assembled_CDS	GSBRNA2T00002228001_assembled_CDS	45.05	1	49.5469	6.06201	1.28897	0.151347	1.21917	0.0915745	1.18903	0.129623	1.01381	0.876832	0.964102	0.678706	0.964787	0.780475
GSBRNA2T00031281001_assembled_CDS	GSBRNA2T00031281001_assembled_CDS	21.14	1	37.4977	6.22705	1.11137	0.560912	1.21864	0.0915745	1.15291	0.212611	0.90234	0.176567	0.967052	0.703904	0.993731	0.962452
GSBRNA2T00065845001_assembled_CDS	GSBRNA2T00065845001_assembled_CDS	2.55	1	56.5095	6.354	1.15802	0.412557	1.2191	0.0915745	1.07725	0.516056	0.977193	0.745359	1.02109	0.828972	1.00103	0.992013
GSBRNA2T00031280001_assembled_CDS	GSBRNA2T00031280001_assembled_CDS	10.03	1	39.0946	8.52881	1.26546	0.184552	1.21923	0.0915745	1.26111	0.0423244	1.17867	0.034199	1.02572	0.78765	1.22477	0.0420978
GSBRNA2T00121432001_assembled_CDS	GSBRNA2T00121432001_assembled_CDS	23.82	1	50.5824	7.6792	0.959409	0.756464	1.21892	0.0915745	1.43504	0.00156702	0.983679	0.815761	1.04984	0.601777	1.46669	0.000123974
GSBRNA2T00089659001_assembled_CDS	GSBRNA2T00089659001_assembled_CDS	26.59	1	37.38	8.86572	1.52731	0.0160529	1.21919	0.0915745	1.07226	0.542725	1.05461	0.502212	1.12212	0.212744	1.57042	6.25023e-06
GSBRNA2T00008897001_assembled_CDS	GSBRNA2T00008897001_assembled_CDS	7.83	1	23.9137	9.64209	1.14931	0.438575	0.820074	0.0927841	0.68048	0.0038748	1.16903	0.0447682	0.884538	0.175541	0.683886	0.00296799
GSBRNA2T00017213001_assembled_CDS	GSBRNA2T00017213001_assembled_CDS	14.68	1	24.03	8.51416	0.808958	0.144161	0.819711	0.0927841	0.738959	0.0235087	0.832562	0.0175824	0.798832	0.0131781	0.705381	0.00624793
GSBRNA2T00141737001_assembled_CDS	GSBRNA2T00141737001_assembled_CDS	14.8	2	32.5978	9.36377	0.705189	0.0167993	0.819658	0.0927841	0.901727	0.439873	0.952746	0.519281	0.84771	0.068105	0.884358	0.334784
GSBRNA2T00041282001_assembled_CDS	GSBRNA2T00041282001_assembled_CDS	24.8	1	41.9222	6.21436	0.872408	0.340436	0.82038	0.0927841	0.850624	0.22694	0.988905	0.866699	0.923204	0.372268	0.946541	0.670113
GSBRNA2T00093670001_assembled_CDS	GSBRNA2T00093670001_assembled_CDS	2.71	1	71.6226	5.2876	0.819949	0.170958	0.819957	0.0927841	0.824149	0.147133	0.795573	0.00309351	0.862585	0.102791	0.954197	0.712588
GSBRNA2T00060385001_assembled_CDS	GSBRNA2T00060385001_assembled_CDS	8.86	4	56.4332	8.08936	0.854679	0.277278	0.819889	0.0927841	0.939084	0.637392	0.964751	0.628658	0.920872	0.35962	0.983703	0.899594
GSBRNA2T00089365001_assembled_CDS	GSBRNA2T00089365001_assembled_CDS	36.87	3	79.229	6.39209	0.703194	0.0159401	0.82042	0.0927841	0.963124	0.777679	0.940857	0.419476	0.919255	0.347218	0.99412	0.962452
GSBRNA2T00112348001_assembled_CDS	GSBRNA2T00112348001_assembled_CDS	5.27	1	59.7609	7.97217	0.940608	0.661188	0.820291	0.0927841	0.964205	0.783645	1.23925	0.00571093	1.15138	0.127334	1.57816	4.90883e-06
GSBRNA2T00087148001_assembled_CDS	GSBRNA2T00087148001_assembled_CDS	44.44	1	14.8051	6.7124	0.814406	0.155958	1.2177	0.0929333	1.1681	0.173963	1.02053	0.806806	1.00229	0.991301	0.828496	0.139818
GSBRNA2T00104856001_assembled_CDS	GSBRNA2T00104856001_assembled_CDS	19.27	1	70.0801	9.42236	1.58882	0.00838297	1.21755	0.0929333	1.52904	0.000201227	1.1287	0.120288	1.27525	0.00824361	0.831823	0.150216
GSBRNA2T00019792001_assembled_CDS	GSBRNA2T00019792001_assembled_CDS	66.46	4	35.077	5.47803	1.05758	0.763555	1.21842	0.0929333	1.16524	0.181202	0.976144	0.735418	1.05504	0.566157	0.920409	0.514228
GSBRNA2T00089711001_assembled_CDS	GSBRNA2T00089711001_assembled_CDS	34.43	4	23.1614	9.48096	1.25618	0.198488	1.21819	0.0929333	1.07754	0.51082	0.908444	0.205447	1.07246	0.454296	0.956864	0.730981
GSBRNA2T00033551001_assembled_CDS	GSBRNA2T00033551001_assembled_CDS	7.27	1	30.7393	8.54346	1.8242	0.000607542	1.21825	0.0929333	1.0961	0.42224	1.22296	0.00946676	1.08503	0.378916	1.09678	0.353809
GSBRNA2T00001324001_assembled_CDS	GSBRNA2T00001324001_assembled_CDS	45.64	1	16.8229	4.27197	1.09498	0.618348	1.21847	0.0929333	1.54	0.000156683	1.02906	0.729224	1.16464	0.0975768	1.14664	0.169559
GSBRNA2T00034269001_assembled_CDS	GSBRNA2T00034269001_assembled_CDS	37.31	1	15.0936	6.37939	1.50362	0.0203103	1.21728	0.0943096	0.910861	0.485142	0.913054	0.231852	0.829202	0.0381225	0.846011	0.190794
GSBRNA2T00018828001_assembled_CDS	GSBRNA2T00018828001_assembled_CDS	1.63	1	69.2146	6.45557	1.30646	0.131037	1.21691	0.0943096	1.03718	0.750422	1.02987	0.719743	0.991226	0.912072	0.884267	0.334784
GSBRNA2T00002484001_assembled_CDS	GSBRNA2T00002484001_assembled_CDS	74.8	1	27.3098	5.85889	1.33025	0.1064	1.21684	0.0943096	1.15865	0.196406	0.892546	0.138794	0.909668	0.294529	0.982152	0.887008
GSBRNA2T00099526001_assembled_CDS	GSBRNA2T00099526001_assembled_CDS	4.41	2	75.9288	8.55811	1.16582	0.390377	1.21731	0.0943096	1.05932	0.615753	1.04668	0.567376	0.984923	0.859339	0.993254	0.956177
GSBRNA2T00130017001_assembled_CDS	GSBRNA2T00130017001_assembled_CDS	0.96	1	152.872	5.41455	1.35468	0.0851571	1.21692	0.0943096	1.04335	0.712431	1.10635	0.198579	1.05289	0.580263	1.07722	0.457516
GSBRNA2T00151278001_assembled_CDS	GSBRNA2T00151278001_assembled_CDS	8.18	1	23.709	4.98291	1.3938	0.0595038	1.2174	0.0943096	1.0834	0.48513	1.04339	0.60161	1.04233	0.661144	1.1057	0.312946
GSBRNA2T00154505001_assembled_CDS	GSBRNA2T00154505001_assembled_CDS	10.19	1	12.7939	5.2876	1.05615	0.771854	1.21654	0.0943096	1.23357	0.0656476	1.0415	0.619119	1.08741	0.368118	1.17282	0.110017
GSBRNA2T00123502001_assembled_CDS	GSBRNA2T00123502001_assembled_CDS	4.44	1	57.6134	4.56396	0.989959	0.92434	1.21688	0.0943096	1.2056	0.10103	1.16472	0.0497389	1.51135	6.91369e-06	1.35336	0.00246238
GSBRNA2T00067624001_assembled_CDS	GSBRNA2T00067624001_assembled_CDS	9.97	1	39.2826	7.88428	0.848426	0.253432	0.821466	0.0947968	0.736309	0.0217028	1.01015	0.917544	0.876479	0.142368	0.615263	0.000143033
GSBRNA2T00029013001_assembled_CDS	GSBRNA2T00029013001_assembled_CDS	46.22	3	13.0227	9.08545	1.01974	0.927663	0.821031	0.0947968	0.779165	0.0614416	0.846876	0.0307675	0.817727	0.0263885	0.790387	0.0651859
GSBRNA2T00087786001_assembled_CDS	GSBRNA2T00087786001_assembled_CDS	15.5	1	28.5225	6.85889	0.876292	0.356345	0.820755	0.0947968	0.619575	0.000343659	0.893598	0.142672	0.797874	0.0126779	0.82222	0.125187
GSBRNA2T00058672001_assembled_CDS	GSBRNA2T00058672001_assembled_CDS	6.77	1	34.2286	8.82178	0.941134	0.661188	0.820866	0.0947968	0.913707	0.50067	0.904874	0.190628	0.953613	0.596865	0.933879	0.593256
GSBRNA2T00112148001_assembled_CDS	GSBRNA2T00112148001_assembled_CDS	16.5	1	55.1513	6.1001	0.729963	0.0311304	0.821035	0.0947968	0.885891	0.364702	1.00428	0.97929	0.981797	0.833072	1.07578	0.463169
GSBRNA2T00098526001_assembled_CDS	GSBRNA2T00098526001_assembled_CDS	4.62	1	183.92	5.78271	0.789772	0.104975	0.820543	0.0947968	0.874756	0.317311	1.04097	0.619119	0.909525	0.294529	1.14742	0.169559
GSBRNA2T00156193001_assembled_CDS	GSBRNA2T00156193001_assembled_CDS	12.19	2	53.1513	6.91748	1.91909	0.000199411	1.21628	0.0957034	1.07653	0.516056	1.16259	0.0523999	1.12513	0.202234	0.869104	0.27203
GSBRNA2T00032350001_assembled_CDS	GSBRNA2T00032350001_assembled_CDS	25.42	2	26.1676	9.90576	1.16145	0.404135	1.21632	0.0957034	1.33745	0.0110005	1.0039	0.97929	1.17721	0.0769578	0.989959	0.937334
GSBRNA2T00077106001_assembled_CDS	GSBRNA2T00077106001_assembled_CDS	22.27	3	27.4737	6.78564	1.19621	0.314992	1.21595	0.0957034	1.07836	0.51082	1.04334	0.60161	1.04675	0.623706	1.00405	0.968108
GSBRNA2T00028954001_assembled_CDS	GSBRNA2T00028954001_assembled_CDS	7.33	1	21.9301	5.10986	2.09651	2.34628e-05	1.21594	0.0957034	0.884657	0.360245	1.05038	0.542413	0.939056	0.481922	1.00711	0.944302
GSBRNA2T00133421001_assembled_CDS	GSBRNA2T00133421001_assembled_CDS	1.24	1	81.4998	8.27979	1.53861	0.0141805	1.21595	0.0957034	1.4183	0.00223087	1.03829	0.645855	1.13545	0.170112	1.0893	0.39315
GSBRNA2T00085954001_assembled_CDS	GSBRNA2T00085954001_assembled_CDS	36.08	5	18.0618	7.50342	0.943896	0.676864	0.82206	0.0968419	0.835853	0.179772	0.91361	0.237392	0.721641	0.000326358	0.653416	0.000856508
GSBRNA2T00121990001_assembled_CDS	GSBRNA2T00121990001_assembled_CDS	3.06	1	40.8312	8.22119	0.911011	0.510925	0.822272	0.0968419	0.64144	0.000866911	0.965713	0.638139	0.844671	0.0624217	0.726815	0.0126278
GSBRNA2T00064224001_assembled_CDS	GSBRNA2T00064224001_assembled_CDS	2.74	1	56.041	6.37939	1.0231	0.914274	0.821559	0.0968419	0.766902	0.0469709	0.937654	0.396229	1.01891	0.845699	0.895987	0.390315
GSBRNA2T00111881001_assembled_CDS	GSBRNA2T00111881001_assembled_CDS	18.52	1	14.7413	4.34814	1.2819	0.160461	0.821811	0.0968419	0.846107	0.210421	1.21267	0.0128523	1.10297	0.289344	0.963043	0.768048
GSBRNA2T00072881001_assembled_CDS	GSBRNA2T00072881001_assembled_CDS	47.02	2	17.4417	6.60986	1.00808	0.981785	0.821664	0.0968419	0.914867	0.505893	1.06739	0.41321	0.963019	0.670367	1.08215	0.429918
GSBRNA2T00000200001_assembled_CDS	GSBRNA2T00000200001_assembled_CDS	34.9	1	31.5779	7.75244	1.42365	0.0447801	1.21456	0.0971145	1.14793	0.226906	1.07107	0.385958	0.859105	0.0924596	0.889462	0.357363
GSBRNA2T00126694001_assembled_CDS	GSBRNA2T00126694001_assembled_CDS	8.68	1	56.5928	5.87158	1.66111	0.00384384	1.21527	0.0971145	1.17682	0.153642	1.19077	0.0244774	1.15079	0.127334	0.903304	0.424772
GSBRNA2T00145125001_assembled_CDS	GSBRNA2T00145125001_assembled_CDS	28.2	2	42.631	5.56689	0.896218	0.441489	1.2149	0.0971145	1.09851	0.408536	1.05805	0.478957	1.06286	0.511689	1.00284	0.976066
GSBRNA2T00073169001_assembled_CDS	GSBRNA2T00073169001_assembled_CDS	13.82	3	29.2078	9.86182	1.15217	0.429777	1.21483	0.0971145	1.24235	0.0577755	0.914669	0.243019	0.983548	0.850574	1.00401	0.968108
GSBRNA2T00140335001_assembled_CDS	GSBRNA2T00140335001_assembled_CDS	2.86	1	70.0866	8.22119	1.19842	0.310393	1.21482	0.0971145	1.0369	0.750422	0.905835	0.195483	1.01	0.922141	1.00742	0.944302
GSBRNA2T00047217001_assembled_CDS	GSBRNA2T00047217001_assembled_CDS	16.03	1	15.2763	4.64014	1.08969	0.636988	1.21455	0.0971145	1.16477	0.181202	1.09859	0.228995	1.0331	0.73114	1.11091	0.291775
GSBRNA2T00031131001_assembled_CDS	GSBRNA2T00031131001_assembled_CDS	3.84	1	65.3931	7.81104	1.00857	0.977244	1.21518	0.0971145	1.23781	0.0616011	1.12256	0.137757	1.12689	0.195456	1.14753	0.166864
GSBRNA2T00032142001_assembled_CDS	GSBRNA2T00032142001_assembled_CDS	48.04	1	22.5685	6.11279	0.993364	0.940608	1.21528	0.0971145	1.27744	0.0322981	1.05534	0.502212	1.11864	0.223673	1.29995	0.00859628
GSBRNA2T00024571001_assembled_CDS	GSBRNA2T00024571001_assembled_CDS	1.22	1	203.23	6.06201	1.24733	0.213287	1.21353	0.0985436	1.17307	0.16242	0.853617	0.039949	0.861095	0.0975222	0.905085	0.434883
GSBRNA2T00077306001_assembled_CDS	GSBRNA2T00077306001_assembled_CDS	20.42	2	35.9307	5.66846	1.34625	0.0923266	1.21412	0.0985436	0.992994	0.958045	0.967527	0.657246	1.03285	0.73114	0.944865	0.658104
GSBRNA2T00116675001_assembled_CDS	GSBRNA2T00116675001_assembled_CDS	19.55	1	86.0939	5.33838	1.33635	0.100916	1.21378	0.0985436	1.13376	0.270921	0.991393	0.88717	1.10054	0.298459	0.951482	0.694304
GSBRNA2T00143294001_assembled_CDS	GSBRNA2T00143294001_assembled_CDS	10.25	1	133.617	7.75244	1.29176	0.147578	1.21374	0.0985436	1.09486	0.426876	1.02434	0.777372	0.95897	0.637339	0.978492	0.861849
GSBRNA2T00055392001_assembled_CDS	GSBRNA2T00055392001_assembled_CDS	9.66	2	27.0963	7.98682	1.01899	0.932139	1.2139	0.0985436	1.18676	0.133394	1.12271	0.137757	1.2486	0.0156511	1.06634	0.522093
GSBRNA2T00045497001_assembled_CDS	GSBRNA2T00045497001_assembled_CDS	22.5	2	13.7499	11.5903	1.12238	0.523435	1.21446	0.0985436	1.37893	0.00490091	1.06963	0.392656	1.04353	0.646039	1.07001	0.498003
GSBRNA2T00116937001_assembled_CDS	GSBRNA2T00116937001_assembled_CDS	38.41	1	35.2172	6.32861	1.61373	0.00641303	1.21416	0.0985436	1.04296	0.712431	0.951015	0.501929	0.975941	0.780883	1.07223	0.486217
GSBRNA2T00008072001_assembled_CDS	GSBRNA2T00008072001_assembled_CDS	3.09	2	105.221	5.90967	1.20125	0.303593	1.21428	0.0985436	1.3126	0.017121	1.07351	0.366321	1.12368	0.205692	1.22421	0.0429319
GSBRNA2T00079304001_assembled_CDS	GSBRNA2T00079304001_assembled_CDS	40.73	4	27.9439	4.89404	1.03933	0.844015	1.21364	0.0985436	1.65343	1.0817e-05	1.20557	0.015844	1.61747	1.63493e-07	1.37568	0.00138985
GSBRNA2T00141929001_assembled_CDS	GSBRNA2T00141929001_assembled_CDS	2.83	1	88.7486	5.42725	0.895942	0.441489	0.822705	0.0989196	0.62692	0.000472514	0.865006	0.0587884	0.898666	0.237209	0.68145	0.00265214
GSBRNA2T00007520001_assembled_CDS	GSBRNA2T00007520001_assembled_CDS	10.89	2	22.2106	10.1401	0.896495	0.441489	0.823184	0.0989196	0.693529	0.00622739	0.801946	0.00421286	0.749305	0.0014245	0.742317	0.0195781
GSBRNA2T00127607001_assembled_CDS	GSBRNA2T00127607001_assembled_CDS	14.69	2	18.9432	6.90283	0.837932	0.221602	0.822746	0.0989196	0.807518	0.11036	0.931287	0.344834	0.895517	0.222937	0.755745	0.0286613
GSBRNA2T00071654001_assembled_CDS	GSBRNA2T00071654001_assembled_CDS	32.16	1	35.6594	8.14795	0.719258	0.0239403	0.822644	0.0989196	0.849098	0.220236	0.933252	0.359104	0.765359	0.00310472	0.832899	0.152897
GSBRNA2T00110110001_assembled_CDS	GSBRNA2T00110110001_assembled_CDS	37.84	1	20.4015	4.28467	0.881614	0.380928	0.823391	0.0989196	0.816264	0.12781	1.0028	0.989638	0.910355	0.294529	0.842578	0.181542
GSBRNA2T00048565001_assembled_CDS	GSBRNA2T00048565001_assembled_CDS	17.83	1	26.8285	10.9019	0.713412	0.0206261	0.822986	0.0989196	0.924832	0.559325	1.00302	0.989638	0.931758	0.432154	0.871265	0.279957
GSBRNA2T00122301001_assembled_CDS	GSBRNA2T00122301001_assembled_CDS	52.3	4	46.4244	5.47803	0.683428	0.00917457	0.822771	0.0989196	0.87299	0.309088	0.922457	0.284837	0.881143	0.160189	0.893964	0.380743
GSBRNA2T00032296001_assembled_CDS	GSBRNA2T00032296001_assembled_CDS	59.59	3	37.5856	5.26221	0.72674	0.0290172	0.823365	0.0989196	0.783292	0.0669591	0.896274	0.150665	0.92833	0.404949	0.924672	0.541949
GSBRNA2T00133456001_assembled_CDS	GSBRNA2T00133456001_assembled_CDS	55.46	1	50.548	4.80518	0.916962	0.539876	0.822752	0.0989196	0.960615	0.765769	1.00732	0.948332	1.01953	0.837323	1.07956	0.440824
GSBRNA2T00008362001_assembled_CDS	GSBRNA2T00008362001_assembled_CDS	15.77	3	28.8186	9.56885	0.806828	0.13962	0.82298	0.0989196	1.06217	0.59844	0.912688	0.231852	1.05358	0.573185	1.17864	0.0991032
GSBRNA2T00126435001_assembled_CDS	GSBRNA2T00126435001_assembled_CDS	47.68	1	51.7481	6.80029	1.09595	0.614659	1.21342	0.0999905	1.14321	0.241939	0.904246	0.185857	1.04533	0.638551	0.838685	0.169681
GSBRNA2T00009003001_assembled_CDS	GSBRNA2T00009003001_assembled_CDS	37.93	1	3.28767	4.90674	0.79772	0.120409	1.2127	0.0999905	1.3169	0.0159206	1.06901	0.399432	0.998682	0.982451	0.982389	0.887008
GSBRNA2T00153799001_assembled_CDS	GSBRNA2T00153799001_assembled_CDS	33.13	1	17.7371	6.53662	1.13043	0.497229	1.21332	0.0999905	1.09754	0.41307	0.988308	0.85648	1.00266	0.982611	1.02656	0.789599
GSBRNA2T00078241001_assembled_CDS	GSBRNA2T00078241001_assembled_CDS	37.23	5	20.6716	5.8208	1.06697	0.726748	1.21325	0.0999905	1.21306	0.0909227	1.08854	0.278386	1.0461	0.631106	1.1422	0.183562
GSBRNA2T00149833001_assembled_CDS	GSBRNA2T00149833001_assembled_CDS	5.29	2	47.5054	6.26514	0.749715	0.0485405	0.823895	0.10103	0.677088	0.00348584	0.773432	0.000852514	0.729584	0.000516149	0.544349	1.91213e-06
GSBRNA2T00018411001_assembled_CDS	GSBRNA2T00018411001_assembled_CDS	28	1	23.2558	11.3999	0.894682	0.437021	0.824467	0.10103	0.761546	0.0417964	1.02272	0.787141	1.02899	0.763227	0.888336	0.352782
GSBRNA2T00038914001_assembled_CDS	GSBRNA2T00038914001_assembled_CDS	9.03	2	33.4752	9.29053	0.876573	0.360383	0.824177	0.10103	0.776767	0.0588175	0.963216	0.609853	0.969657	0.729352	0.891991	0.371296
GSBRNA2T00011486001_assembled_CDS	GSBRNA2T00011486001_assembled_CDS	8	1	19.361	8.51416	0.99173	0.935188	0.823866	0.10103	0.920508	0.537697	0.922874	0.291159	1.04302	0.653571	1.01631	0.873685
GSBRNA2T00149632001_assembled_CDS	GSBRNA2T00149632001_assembled_CDS	25.82	1	23.2448	9.65674	1.08734	0.648327	0.823644	0.10103	0.882797	0.351419	1.13524	0.104682	1.01405	0.88795	1.04064	0.68736
GSBRNA2T00067482001_assembled_CDS	GSBRNA2T00067482001_assembled_CDS	19.05	3	20.2435	7.38623	1.2933	0.14634	1.21172	0.101456	1.05221	0.657176	1.03129	0.710312	1.06633	0.492093	0.927183	0.553199
GSBRNA2T00107267001_assembled_CDS	GSBRNA2T00107267001_assembled_CDS	2.45	1	89.7148	6.80029	1.08934	0.640755	1.21198	0.101456	1.16535	0.181202	0.931507	0.351927	0.949624	0.565207	0.930226	0.57024
GSBRNA2T00065996001_assembled_CDS	GSBRNA2T00065996001_assembled_CDS	21.84	1	32.4962	5.45264	1.01762	0.936623	1.21152	0.101456	1.54881	0.000127495	1.01287	0.886969	1.23691	0.0208033	1.54104	1.48425e-05
GSBRNA2T00129440001_assembled_CDS	GSBRNA2T00129440001_assembled_CDS	58.06	5	57.5441	7.07861	1.25568	0.198488	1.2105	0.102939	1.04482	0.699967	0.98542	0.825915	1.03729	0.699638	1.01347	0.897071
GSBRNA2T00099039001_assembled_CDS	GSBRNA2T00099039001_assembled_CDS	67.71	2	24.5813	7.40088	1.05923	0.759421	1.21064	0.102939	1.36039	0.00710225	1.07514	0.359928	0.981026	0.824338	1.18988	0.0814686
GSBRNA2T00145334001_assembled_CDS	GSBRNA2T00145334001_assembled_CDS	36.93	3	34.1603	9.53955	0.985578	0.902622	1.21129	0.102939	1.13786	0.25773	0.996602	0.948731	1.01829	0.854101	1.21828	0.0482504
GSBRNA2T00049905001_assembled_CDS	GSBRNA2T00049905001_assembled_CDS	27.44	2	30.4621	8.32373	1.0923	0.629494	1.21139	0.102939	1.21281	0.0909227	1.09103	0.267931	1.20567	0.0419114	1.23306	0.0359275
GSBRNA2T00069890001_assembled_CDS	GSBRNA2T00069890001_assembled_CDS	37.27	5	35.5589	8.51416	0.921527	0.564463	0.824883	0.103174	0.78471	0.0698559	0.952531	0.519281	0.792774	0.0104125	0.664488	0.0013592
GSBRNA2T00090290001_assembled_CDS	GSBRNA2T00090290001_assembled_CDS	37.82	1	18.398	5.33838	1.11575	0.543671	0.824942	0.103174	0.804371	0.102313	0.921785	0.284837	0.870733	0.12602	0.716625	0.00925615
GSBRNA2T00117480001_assembled_CDS	GSBRNA2T00117480001_assembled_CDS	42.61	8	51.5738	5.93506	0.833862	0.20961	0.824793	0.103174	0.828256	0.157519	0.876099	0.0841052	0.884179	0.171611	0.847456	0.193947
GSBRNA2T00049399001_assembled_CDS	GSBRNA2T00049399001_assembled_CDS	20.53	1	43.4591	7.1958	0.782784	0.0926868	0.825332	0.103174	0.859455	0.255034	0.926162	0.310643	0.914304	0.317311	0.861013	0.2417
GSBRNA2T00124113001_assembled_CDS	GSBRNA2T00124113001_assembled_CDS	20.11	2	39.0895	9.36377	0.868677	0.328761	0.8254	0.103174	0.885316	0.360245	0.841021	0.0243575	0.908971	0.288994	0.893488	0.376004
GSBRNA2T00111227001_assembled_CDS	GSBRNA2T00111227001_assembled_CDS	12.14	2	22.4375	6.53662	0.816933	0.163342	0.825138	0.103174	0.817513	0.132462	0.965361	0.628658	0.936368	0.460266	0.909917	0.460659
GSBRNA2T00013259001_assembled_CDS	GSBRNA2T00013259001_assembled_CDS	40.34	2	13.0627	8.88037	1.08751	0.644534	0.825068	0.103174	0.912396	0.490295	0.869485	0.0671795	0.923904	0.378684	0.918135	0.503309
GSBRNA2T00058500001_assembled_CDS	GSBRNA2T00058500001_assembled_CDS	3.83	1	33.7081	6.32861	0.874386	0.348342	0.825406	0.103174	0.837596	0.185648	1.1035	0.206932	1.05517	0.566157	0.925195	0.541949
GSBRNA2T00020681001_assembled_CDS	GSBRNA2T00020681001_assembled_CDS	59.06	3	16.2451	10.0229	0.723227	0.0263804	0.825187	0.103174	1.0709	0.548156	0.850261	0.0344623	0.882447	0.163935	0.930399	0.57024
GSBRNA2T00006068001_assembled_CDS	GSBRNA2T00006068001_assembled_CDS	4.9	1	23.1916	4.94482	0.893149	0.428149	0.824945	0.103174	1.01043	0.93058	0.944327	0.443428	0.98426	0.850574	1.0165	0.873685
GSBRNA2T00071093001_assembled_CDS	GSBRNA2T00071093001_assembled_CDS	9.79	1	45.9463	9.01221	1.11276	0.553974	0.825032	0.103174	0.931838	0.597926	1.25563	0.00326791	1.1029	0.289344	1.14187	0.183562
GSBRNA2T00136891001_assembled_CDS	GSBRNA2T00136891001_assembled_CDS	2.67	1	33.9068	5.33838	0.980077	0.870023	1.21011	0.104441	1.00281	0.979077	1.1456	0.0804411	0.961136	0.653786	0.781393	0.0531609
GSBRNA2T00004063001_assembled_CDS	GSBRNA2T00004063001_assembled_CDS	16.88	2	24.6679	9.46631	1.41837	0.0474267	1.21005	0.104441	1.07439	0.531961	0.90997	0.215751	1.05701	0.552243	0.873436	0.28802
GSBRNA2T00034733001_assembled_CDS	GSBRNA2T00034733001_assembled_CDS	6.75	2	34.6027	7.2251	1.17954	0.353684	1.20984	0.104441	1.1518	0.215412	0.954717	0.5369	0.888073	0.187707	0.914041	0.481774
GSBRNA2T00013891001_assembled_CDS	GSBRNA2T00013891001_assembled_CDS	19.53	1	41.4656	9.83252	1.69999	0.00249486	1.20962	0.104441	0.99993	1	1.68896	1.06443e-11	1.16144	0.105413	0.96457	0.780475
GSBRNA2T00072382001_assembled_CDS	GSBRNA2T00072382001_assembled_CDS	6.69	2	39.5671	6.18896	1.44984	0.0348059	1.20951	0.104441	1.08402	0.480092	0.958047	0.563809	1.138	0.161313	1.0155	0.873685
GSBRNA2T00132542001_assembled_CDS	GSBRNA2T00132542001_assembled_CDS	31.16	2	85.1845	7.88428	1.38914	0.062347	1.20971	0.104441	1.12923	0.288119	1.09234	0.262813	1.19515	0.0530706	1.02357	0.812243
GSBRNA2T00003268001_assembled_CDS	GSBRNA2T00003268001_assembled_CDS	11	1	11.5497	5.79541	1.02809	0.892102	1.21024	0.104441	1.27477	0.0334218	1.03019	0.719743	1.17759	0.0754219	1.0575	0.578754
GSBRNA2T00056134001_assembled_CDS	GSBRNA2T00056134001_assembled_CDS	3.48	3	120.456	8.104	1.38529	0.0647095	1.20956	0.104441	1.12118	0.317311	1.11899	0.150508	1.08595	0.373491	1.08134	0.435349
GSBRNA2T00079183001_assembled_CDS	GSBRNA2T00079183001_assembled_CDS	10.37	7	96.5231	6.11279	1.19204	0.324346	1.21034	0.104441	1.19119	0.125941	1.01923	0.826632	1.09968	0.303094	1.18523	0.0891203
GSBRNA2T00062212001_assembled_CDS	GSBRNA2T00062212001_assembled_CDS	9.26	1	49.5811	5.51611	0.99178	0.935188	0.826173	0.10535	0.731905	0.0194735	0.937851	0.396229	0.841579	0.0571182	0.699059	0.00508911
GSBRNA2T00044653001_assembled_CDS	GSBRNA2T00044653001_assembled_CDS	69.87	5	24.7669	8.85107	0.939432	0.650792	0.82613	0.10535	0.85626	0.244259	1.07399	0.366321	0.904778	0.267502	0.699512	0.00526828
GSBRNA2T00150281001_assembled_CDS	GSBRNA2T00150281001_assembled_CDS	62.95	1	35.6954	6.55127	0.803934	0.132995	0.825638	0.10535	0.813674	0.123275	0.995848	0.938466	0.885698	0.179534	0.761548	0.0334805
GSBRNA2T00110678001_assembled_CDS	GSBRNA2T00110678001_assembled_CDS	15.05	3	39.4509	5.19873	0.943917	0.676864	0.826286	0.10535	0.840565	0.1947	0.901372	0.172046	0.864959	0.108272	0.797831	0.0775364
GSBRNA2T00030156001_assembled_CDS	GSBRNA2T00030156001_assembled_CDS	73.54	1	46.0073	6.7417	0.765319	0.0659624	0.82557	0.10535	0.921601	0.543073	0.794797	0.00293517	0.944804	0.526627	0.82322	0.127546
GSBRNA2T00032267001_assembled_CDS	GSBRNA2T00032267001_assembled_CDS	31.79	5	20.0726	5.68115	1.08603	0.652132	0.825691	0.10535	0.869862	0.296987	1.04004	0.627969	0.966438	0.695476	0.894891	0.385513
GSBRNA2T00092687001_assembled_CDS	GSBRNA2T00092687001_assembled_CDS	37.98	1	29.0318	5.2876	0.987089	0.908054	0.825807	0.10535	0.7928	0.0824029	0.963188	0.609853	0.938747	0.481922	0.981108	0.880716
GSBRNA2T00044584001_assembled_CDS	GSBRNA2T00044584001_assembled_CDS	56.01	1	61.3704	6.1001	0.843541	0.240383	0.826063	0.10535	0.825462	0.149684	1.04645	0.575835	1.00123	1	1.05686	0.578754
GSBRNA2T00060441001_assembled_CDS	GSBRNA2T00060441001_assembled_CDS	8.11	1	40.1308	6.45557	1.40366	0.0541673	1.20944	0.105961	1.17403	0.160188	0.94731	0.468063	1.0825	0.389928	0.931252	0.575963
GSBRNA2T00147576001_assembled_CDS	GSBRNA2T00147576001_assembled_CDS	12.27	3	30.6946	8.39697	1.02772	0.892102	1.20862	0.105961	1.25134	0.0499245	0.959353	0.572901	0.973202	0.755021	1.01735	0.865929
GSBRNA2T00148708001_assembled_CDS	GSBRNA2T00148708001_assembled_CDS	4.85	3	79.8556	9.37842	1.66904	0.00351956	1.20947	0.105961	0.983887	0.903857	1.05978	0.463822	1.03118	0.747113	1.04745	0.645515
GSBRNA2T00078326001_assembled_CDS	GSBRNA2T00078326001_assembled_CDS	47.89	1	44.0228	9.33447	1.3104	0.126616	1.20867	0.105961	1.07818	0.51082	1.10399	0.206932	1.09476	0.32705	1.07187	0.486217
GSBRNA2T00101370001_assembled_CDS	GSBRNA2T00101370001_assembled_CDS	48.13	2	57.3856	7.45947	0.859211	0.291476	1.20884	0.105961	1.16976	0.169268	1.01091	0.907326	1.13628	0.167137	1.18033	0.0973765
GSBRNA2T00086973001_assembled_CDS	GSBRNA2T00086973001_assembled_CDS	2.4	1	56.8285	7.26904	1.24217	0.221893	1.20839	0.107501	1.12629	0.298822	1.05605	0.494387	1.05447	0.573185	1.0427	0.673271
GSBRNA2T00102553001_assembled_CDS	GSBRNA2T00102553001_assembled_CDS	4.43	3	85.6946	7.59131	1.19694	0.312686	1.20776	0.107501	1.16333	0.186161	1.02052	0.806806	1.02008	0.837323	1.08099	0.435349
GSBRNA2T00010891001_assembled_CDS	GSBRNA2T00010891001_assembled_CDS	1.6	1	89.5896	6.32861	1.21077	0.281762	1.20775	0.107501	1.0523	0.657176	1.0754	0.359928	1.05404	0.573185	1.10489	0.317311
GSBRNA2T00102583001_assembled_CDS	GSBRNA2T00102583001_assembled_CDS	7.24	5	110.349	5.70654	1.19899	0.308114	1.20808	0.107501	1.17878	0.149402	1.05275	0.518078	1.04517	0.638551	1.15284	0.153904
GSBRNA2T00082233001_assembled_CDS	GSBRNA2T00082233001_assembled_CDS	21.43	5	26.6485	9.43701	1.06309	0.742996	1.20789	0.107501	1.20064	0.108823	0.940579	0.419476	1.11091	0.254923	1.15637	0.146529
GSBRNA2T00061064001_assembled_CDS	GSBRNA2T00061064001_assembled_CDS	20.16	2	39.6526	4.58936	0.76984	0.0727142	0.826977	0.107561	0.738081	0.0228935	0.837359	0.0207379	0.862632	0.102791	0.644892	0.000602946
GSBRNA2T00083372001_assembled_CDS	GSBRNA2T00083372001_assembled_CDS	10.51	1	64.3667	5.80811	1.43735	0.0395041	0.827269	0.107561	0.74695	0.0289306	1.02527	0.767649	0.967347	0.703904	0.788836	0.0637549
GSBRNA2T00064717001_assembled_CDS	GSBRNA2T00064717001_assembled_CDS	16.53	4	39.2929	7.60596	1.24425	0.218417	0.827156	0.107561	0.896339	0.410855	0.976716	0.745359	0.885236	0.175541	0.821614	0.125187
GSBRNA2T00083974001_assembled_CDS	GSBRNA2T00083974001_assembled_CDS	4.3	1	32.5688	8.03076	0.914373	0.525322	0.827028	0.107561	0.802154	0.0984539	0.756697	0.00031336	0.850005	0.0721132	0.864936	0.256589
GSBRNA2T00026328001_assembled_CDS	GSBRNA2T00026328001_assembled_CDS	4.89	3	67.8918	5.36377	0.895259	0.437021	0.826784	0.107561	0.845321	0.207213	1.02012	0.8167	0.974985	0.772243	0.901718	0.41976
GSBRNA2T00089651001_assembled_CDS	GSBRNA2T00089651001_assembled_CDS	6.55	1	32.4104	6.3667	0.90074	0.464141	0.826688	0.107561	0.86908	0.293016	0.925797	0.310643	0.941851	0.504048	0.933547	0.593256
GSBRNA2T00077191001_assembled_CDS	GSBRNA2T00077191001_assembled_CDS	37.1	2	54.5453	7.7085	1.02057	0.923193	0.82716	0.107561	0.929262	0.581271	0.952954	0.519281	0.907708	0.283524	0.951121	0.694304
GSBRNA2T00028255001_assembled_CDS	GSBRNA2T00028255001_assembled_CDS	2.28	1	55.5564	9.78857	0.890857	0.419363	0.827325	0.107561	0.874389	0.313184	1.11509	0.164189	1.093	0.336999	0.963733	0.774257
GSBRNA2T00066638001_assembled_CDS	GSBRNA2T00066638001_assembled_CDS	64.4	3	55.6911	4.94482	0.821166	0.173549	0.826508	0.107561	0.978794	0.873715	0.967877	0.657246	0.930742	0.425266	0.983031	0.8933
GSBRNA2T00040140001_assembled_CDS	GSBRNA2T00040140001_assembled_CDS	51.19	2	18.9515	4.64014	0.740362	0.039076	0.827482	0.107561	0.989028	0.933984	0.933705	0.366364	0.853202	0.0784664	0.987338	0.91847
GSBRNA2T00053460001_assembled_CDS	GSBRNA2T00053460001_assembled_CDS	38.2	2	25.9323	10.1987	0.747349	0.0455314	0.827063	0.107561	0.947675	0.689222	0.988951	0.866699	0.900892	0.247047	1.00912	0.928497
GSBRNA2T00039872001_assembled_CDS	GSBRNA2T00039872001_assembled_CDS	1.75	1	210.578	6.50732	1.05843	0.763555	1.20723	0.109059	1.0629	0.59273	1.08081	0.323171	1.09219	0.342053	1.15248	0.156428
GSBRNA2T00018978001_assembled_CDS	GSBRNA2T00018978001_assembled_CDS	13.9	4	41.5245	6.43018	0.87734	0.360383	0.82821	0.109805	0.784663	0.0698559	0.862089	0.0530604	0.907295	0.278119	0.797015	0.0759026
GSBRNA2T00007203001_assembled_CDS	GSBRNA2T00007203001_assembled_CDS	6.23	1	38.2455	7.18115	1.2266	0.249428	0.828001	0.109805	0.927814	0.575755	1.04612	0.575835	0.968762	0.720843	0.80625	0.0915784
GSBRNA2T00150110001_assembled_CDS	GSBRNA2T00150110001_assembled_CDS	38.4	1	13.9106	10.8872	0.806772	0.13962	0.827952	0.109805	0.897428	0.415624	1.00328	0.989638	0.926307	0.391697	0.879118	0.313025
GSBRNA2T00090048001_assembled_CDS	GSBRNA2T00090048001_assembled_CDS	24.88	1	22.4958	7.10791	0.861007	0.29873	0.828485	0.109805	0.801925	0.0984539	0.975993	0.735418	0.803212	0.0153508	0.90069	0.414778
GSBRNA2T00049323001_assembled_CDS	GSBRNA2T00049323001_assembled_CDS	13.92	1	55.0696	5.96045	0.80705	0.13962	0.828444	0.109805	0.877364	0.325656	1.09397	0.252794	1.06764	0.479286	1.11393	0.279589
GSBRNA2T00081746001_assembled_CDS	GSBRNA2T00081746001_assembled_CDS	52.08	1	52.4591	7.09326	1.12096	0.526773	1.20646	0.110636	1.27401	0.0339967	1.17498	0.0381283	1.08767	0.362798	0.783397	0.0556706
GSBRNA2T00033460001_assembled_CDS	GSBRNA2T00033460001_assembled_CDS	30.6	2	43.0193	7.2251	1.12523	0.513503	1.20567	0.110636	0.942294	0.654543	1.01825	0.836604	0.856153	0.0852434	0.959674	0.74947
GSBRNA2T00085722001_assembled_CDS	GSBRNA2T00085722001_assembled_CDS	8.87	5	67.6667	5.74463	1.18846	0.333911	1.20634	0.110636	1.48274	0.000560514	0.998087	0.958996	1.08054	0.401153	1.17977	0.0973765
GSBRNA2T00141909001_assembled_CDS	GSBRNA2T00141909001_assembled_CDS	14.35	3	46.4921	6.88818	1.13771	0.471916	1.20604	0.110636	0.978151	0.867689	1.05537	0.502212	1.12636	0.198822	1.27524	0.014965
GSBRNA2T00080935001_assembled_CDS	GSBRNA2T00080935001_assembled_CDS	10.62	1	50.3195	6.7417	0.914994	0.530156	0.828553	0.112084	1.02764	0.808959	0.874837	0.0815033	0.896658	0.22763	0.698479	0.00491523
GSBRNA2T00073060001_assembled_CDS	GSBRNA2T00073060001_assembled_CDS	53.17	2	63.3231	5.93506	0.762337	0.062146	0.829072	0.112084	0.818056	0.132462	0.923577	0.297567	0.793965	0.0108355	0.797401	0.0759026
GSBRNA2T00100313001_assembled_CDS	GSBRNA2T00100313001_assembled_CDS	2.56	2	112.602	5.8208	0.8834	0.385107	0.828615	0.112084	0.802962	0.10037	0.873241	0.0764872	0.91142	0.300128	0.847135	0.193947
GSBRNA2T00016476001_assembled_CDS	GSBRNA2T00016476001_assembled_CDS	28.78	2	43.5672	6.53662	0.930234	0.6046	0.829034	0.112084	0.946032	0.677609	0.940574	0.419476	0.878089	0.149317	1.01973	0.842785
GSBRNA2T00022545001_assembled_CDS	GSBRNA2T00022545001_assembled_CDS	12.99	2	67.4808	9.34912	0.763148	0.0633989	0.82855	0.112084	0.697584	0.00709139	0.998502	0.969256	1.02085	0.828972	1.05708	0.578754
GSBRNA2T00146950001_assembled_CDS	GSBRNA2T00146950001_assembled_CDS	63.4	1	22.0219	9.46631	0.802952	0.130836	0.829283	0.112084	0.940472	0.643094	0.992524	0.907674	1.02206	0.82065	1.06097	0.553157
GSBRNA2T00036053001_assembled_CDS	GSBRNA2T00036053001_assembled_CDS	34.42	1	37.1304	6.41748	0.912103	0.515707	0.828704	0.112084	0.838866	0.188634	0.981093	0.785432	1.04954	0.601777	1.08323	0.424532
GSBRNA2T00057488001_assembled_CDS	GSBRNA2T00057488001_assembled_CDS	11.85	2	103.442	8.19189	1.77414	0.00108071	1.204	0.113849	1.20076	0.108823	0.999868	0.979512	1.0839	0.384396	0.848023	0.197133
GSBRNA2T00071288001_assembled_CDS	GSBRNA2T00071288001_assembled_CDS	4.2	1	57.0308	7.21045	1.19409	0.319643	1.20396	0.113849	1.22063	0.0804466	0.896267	0.150665	0.766789	0.00340647	1.01424	0.889257
GSBRNA2T00082684001_assembled_CDS	GSBRNA2T00082684001_assembled_CDS	53.64	5	16.5076	5.70654	1.20709	0.290341	1.20419	0.113849	1.11526	0.340583	1.10166	0.215552	1.12682	0.195456	1.0365	0.715947
GSBRNA2T00121590001_assembled_CDS	GSBRNA2T00121590001_assembled_CDS	6.19	1	49.7911	5.26221	1.16278	0.39859	1.20378	0.113849	1.33481	0.01142	0.974057	0.715638	1.04551	0.631106	1.12164	0.248947
GSBRNA2T00150888001_assembled_CDS	GSBRNA2T00150888001_assembled_CDS	16.48	3	92.7286	6.07471	1.02104	0.923193	1.20433	0.113849	1.18383	0.139221	0.92485	0.304062	1.06357	0.505105	1.13271	0.211072
GSBRNA2T00045869001_assembled_CDS	GSBRNA2T00045869001_assembled_CDS	1.98	4	205.277	6.34131	0.965431	0.788741	0.829618	0.114396	0.71521	0.0119942	0.90024	0.167607	0.811391	0.0206147	0.744667	0.0212917
GSBRNA2T00033860001_assembled_CDS	GSBRNA2T00033860001_assembled_CDS	32.14	2	64.4391	5.92236	0.815449	0.158393	0.829509	0.114396	0.840502	0.1947	0.732376	5.44503e-05	0.770905	0.00408851	0.775344	0.0461584
GSBRNA2T00051713001_assembled_CDS	GSBRNA2T00051713001_assembled_CDS	34.08	2	20.2299	7.25439	0.882617	0.385107	0.829876	0.114396	0.813559	0.123275	0.909967	0.215751	0.862437	0.100131	0.817426	0.113857
GSBRNA2T00153754001_assembled_CDS	GSBRNA2T00153754001_assembled_CDS	52.46	18	67.2934	5.88428	0.800603	0.126592	0.830225	0.114396	0.909507	0.480014	0.911451	0.221032	0.88866	0.191888	0.89189	0.371296
GSBRNA2T00022869001_assembled_CDS	GSBRNA2T00022869001_assembled_CDS	30.75	2	49.0321	8.08936	0.936771	0.64044	0.830303	0.114396	0.971566	0.831576	1	0.979512	0.946252	0.53425	0.921868	0.525245
GSBRNA2T00146440001_assembled_CDS	GSBRNA2T00146440001_assembled_CDS	23.17	1	57.4072	8.1626	0.904131	0.477974	0.829931	0.114396	0.837484	0.182694	1.00306	0.989638	1.04434	0.646039	0.958617	0.743297
GSBRNA2T00096613001_assembled_CDS	GSBRNA2T00096613001_assembled_CDS	8.67	1	16.3462	4.80518	1.03706	0.852682	0.830192	0.114396	0.848483	0.216933	0.866826	0.0628731	0.853412	0.0784664	0.971402	0.817927
GSBRNA2T00029985001_assembled_CDS	GSBRNA2T00029985001_assembled_CDS	25.66	1	96.8262	6.30322	0.797051	0.118397	0.829598	0.114396	0.921659	0.543073	0.975881	0.735418	0.922379	0.365913	0.978302	0.861849
GSBRNA2T00079426001_assembled_CDS	GSBRNA2T00079426001_assembled_CDS	0.81	1	192.576	7.12256	0.890874	0.419363	0.83036	0.114396	0.879352	0.334123	0.990984	0.88717	1.00944	0.930735	1.04345	0.673271
GSBRNA2T00064876001_assembled_CDS	GSBRNA2T00064876001_assembled_CDS	8.96	2	60.8539	7.57666	0.769328	0.071324	0.829914	0.114396	0.86891	0.293016	1.01038	0.917544	1.01422	0.88795	1.08291	0.424532
GSBRNA2T00137456001_assembled_CDS	GSBRNA2T00137456001_assembled_CDS	19.39	1	17.8101	6.94678	1.28022	0.163149	1.20313	0.115484	1.97292	2.69016e-09	1.03808	0.645855	1.5163	5.83167e-06	0.993797	0.962452
GSBRNA2T00085472001_assembled_CDS	GSBRNA2T00085472001_assembled_CDS	13.4	2	22.2335	9.45166	1.22209	0.259197	1.2029	0.115484	1.00514	0.965171	1.1205	0.144019	1.06637	0.492093	1.00226	0.984035
GSBRNA2T00095308001_assembled_CDS	GSBRNA2T00095308001_assembled_CDS	24.67	1	86.0942	5.17334	1.14064	0.462655	1.20319	0.115484	1.08441	0.480092	1.09009	0.273122	0.953297	0.588888	1.09194	0.378062
GSBRNA2T00064891001_assembled_CDS	GSBRNA2T00064891001_assembled_CDS	2.29	1	59.3167	7.50342	1.55894	0.0115108	1.20285	0.115484	1.09287	0.436248	1.35231	9.61128e-05	1.19888	0.0487428	1.11225	0.28767
GSBRNA2T00006874001_assembled_CDS	GSBRNA2T00006874001_assembled_CDS	4.79	1	30.5324	10.7407	1.9324	0.000170915	1.20251	0.115484	1.36686	0.00620103	1.03688	0.65489	1.13609	0.167137	1.15464	0.148954
GSBRNA2T00071128001_assembled_CDS	GSBRNA2T00071128001_assembled_CDS	9.12	3	36.5791	7.47412	0.905108	0.482624	1.20285	0.115484	1.21836	0.084246	1.00211	1	1.13079	0.182435	1.17926	0.0991032
GSBRNA2T00018391001_assembled_CDS	GSBRNA2T00018391001_assembled_CDS	46.11	2	22.0425	7.53271	0.874203	0.348342	1.20286	0.115484	1.382	0.00461853	1.17276	0.0402382	1.09338	0.336999	1.28453	0.0120229
GSBRNA2T00116258001_assembled_CDS	GSBRNA2T00116258001_assembled_CDS	19.01	1	109.218	6.06201	1.06517	0.734849	0.831475	0.116744	0.680172	0.0038748	0.898221	0.158974	0.805293	0.0165463	0.581888	2.29265e-05
GSBRNA2T00061024001_assembled_CDS	GSBRNA2T00061024001_assembled_CDS	24.86	1	37.2607	6.7124	0.893604	0.432574	0.831161	0.116744	0.723304	0.0151411	0.965781	0.638139	0.807189	0.0178195	0.70412	0.00604038
GSBRNA2T00023156001_assembled_CDS	GSBRNA2T00023156001_assembled_CDS	43.71	1	68.438	4.71631	0.786671	0.0995723	0.830508	0.116744	0.777315	0.0588175	0.923014	0.291159	0.839334	0.0521781	0.78257	0.0556706
GSBRNA2T00059428001_assembled_CDS	GSBRNA2T00059428001_assembled_CDS	53.44	1	14.034	4.60205	0.814717	0.158393	0.83121	0.116744	0.822202	0.142123	0.908297	0.205447	0.856512	0.0875991	0.791217	0.0666413
GSBRNA2T00097485001_assembled_CDS	GSBRNA2T00097485001_assembled_CDS	25.38	1	14.4514	5.65576	0.803244	0.130836	0.830943	0.116744	0.82534	0.149684	0.927605	0.324063	0.882329	0.163935	0.872364	0.283971
GSBRNA2T00142607001_assembled_CDS	GSBRNA2T00142607001_assembled_CDS	18.41	1	25.8062	5.13525	0.791281	0.106822	0.830826	0.116744	0.747302	0.0289306	0.901246	0.172046	0.889651	0.196132	0.891714	0.371296
GSBRNA2T00070076001_assembled_CDS	GSBRNA2T00070076001_assembled_CDS	17.51	4	39.4661	5.78271	0.782183	0.0910213	0.831267	0.116744	0.679362	0.00374117	0.962548	0.609853	0.952405	0.580952	0.892567	0.376004
GSBRNA2T00100265001_assembled_CDS	GSBRNA2T00100265001_assembled_CDS	44.79	2	10.5844	9.81787	0.905517	0.487294	0.830794	0.116744	0.817786	0.132462	1.03618	0.663984	0.977696	0.798218	0.963072	0.768048
GSBRNA2T00046068001_assembled_CDS	GSBRNA2T00046068001_assembled_CDS	3.6	1	31.0446	5.43994	0.717024	0.0227907	0.830731	0.116744	0.879104	0.334123	0.987117	0.846276	0.899783	0.242095	0.984689	0.905886
GSBRNA2T00069483001_assembled_CDS	GSBRNA2T00069483001_assembled_CDS	46.3	1	17.719	5.5415	0.920149	0.55458	0.830994	0.116744	0.914217	0.50067	1.10064	0.219964	1.02619	0.78765	0.985104	0.905886
GSBRNA2T00004946001_assembled_CDS	GSBRNA2T00004946001_assembled_CDS	20.1	2	21.9643	8.83643	0.912963	0.520505	0.831492	0.116744	1.10504	0.382042	0.983048	0.805628	0.91747	0.335066	0.996772	0.981249
GSBRNA2T00041166001_assembled_CDS	GSBRNA2T00041166001_assembled_CDS	12.33	1	8.13536	10.5503	0.735351	0.0349241	0.830765	0.116744	0.872416	0.305023	0.986163	0.836087	0.99949	0.982451	1.03316	0.745049
GSBRNA2T00071631001_assembled_CDS	GSBRNA2T00071631001_assembled_CDS	68.29	1	59.5931	6.7124	1.02759	0.892102	1.20175	0.11714	1.3642	0.00657329	0.875584	0.0841052	0.972794	0.755021	0.950864	0.694304
GSBRNA2T00077651001_assembled_CDS	GSBRNA2T00077651001_assembled_CDS	9.03	1	53.0182	5.21143	1.23209	0.239959	1.20175	0.11714	1.10553	0.377745	1.00685	0.948332	1.03691	0.699638	1.06791	0.509963
GSBRNA2T00000249001_assembled_CDS	GSBRNA2T00000249001_assembled_CDS	24	2	21.3968	5.97314	1.01284	0.959132	1.20163	0.11714	1.17283	0.16242	1.03246	0.700936	1.11143	0.254923	1.09202	0.378062
GSBRNA2T00085433001_assembled_CDS	GSBRNA2T00085433001_assembled_CDS	5.07	3	58.2823	6.75635	1.14903	0.438575	1.20206	0.11714	1.24326	0.0568524	1.08002	0.329107	1.30501	0.003781	1.23336	0.0359275
GSBRNA2T00037111001_assembled_CDS	GSBRNA2T00037111001_assembled_CDS	43.25	3	32.6752	5.33838	0.939007	0.650792	1.20215	0.11714	1.59168	4.68177e-05	1.09449	0.252794	1.30114	0.00420502	1.63978	7.247e-07
GSBRNA2T00151486001_assembled_CDS	GSBRNA2T00151486001_assembled_CDS	17.16	1	65.8025	5.60498	2.95095	5.98639e-10	1.20069	0.118815	1.18117	0.145258	1.08001	0.329107	1.0997	0.303094	0.790954	0.0666413
GSBRNA2T00119575001_assembled_CDS	GSBRNA2T00119575001_assembled_CDS	23.68	2	16.1153	11.0483	1.13866	0.468815	1.20066	0.118815	1.19455	0.11884	0.910076	0.215751	0.940372	0.489246	0.850791	0.2069
GSBRNA2T00016352001_assembled_CDS	GSBRNA2T00016352001_assembled_CDS	18.15	1	54.3747	7.2251	2.05113	4.10054e-05	1.20057	0.118815	1.06473	0.5814	1.2693	0.00210222	1.24807	0.0160311	0.938296	0.616587
GSBRNA2T00054975001_assembled_CDS	GSBRNA2T00054975001_assembled_CDS	9.4	3	59.7221	8.60205	1.21187	0.279648	1.20075	0.118815	1.02968	0.795801	1.06143	0.456366	1.09408	0.331998	1.03544	0.730435
GSBRNA2T00057827001_assembled_CDS	GSBRNA2T00057827001_assembled_CDS	11.41	2	20.6827	5.74463	0.807685	0.141878	0.832462	0.119126	0.795188	0.0857881	0.93482	0.373708	0.81888	0.0273134	0.844136	0.184592
GSBRNA2T00042094001_assembled_CDS	GSBRNA2T00042094001_assembled_CDS	37.2	1	32.8247	7.57666	0.650421	0.00327785	0.831641	0.119126	0.79687	0.0892758	0.965815	0.638139	0.93814	0.47465	0.896782	0.395147
GSBRNA2T00135712001_assembled_CDS	GSBRNA2T00135712001_assembled_CDS	11.81	1	97.1011	5.46533	0.909792	0.506162	0.831907	0.119126	0.835133	0.176881	1.00959	0.917544	2.34873	1.22887e-20	0.906497	0.439982
GSBRNA2T00075360001_assembled_CDS	GSBRNA2T00075360001_assembled_CDS	37.89	2	33.8297	5.80811	0.769952	0.0727142	0.831839	0.119126	0.893396	0.396713	1.01275	0.886969	0.899799	0.242095	0.94205	0.64021
GSBRNA2T00004316001_assembled_CDS	GSBRNA2T00004316001_assembled_CDS	52.96	3	26.7673	8.1626	0.835127	0.212568	0.83249	0.119126	0.861461	0.262377	1.02993	0.719743	1.00317	0.982611	0.967872	0.799172
GSBRNA2T00110219001_assembled_CDS	GSBRNA2T00110219001_assembled_CDS	43.15	1	36.9433	6.44287	0.944349	0.676864	1.19973	0.120511	1.13364	0.270921	1.00859	0.927785	1.01112	0.913564	0.989238	0.931048
GSBRNA2T00087005001_assembled_CDS	GSBRNA2T00087005001_assembled_CDS	42.77	2	17.9137	10.7407	1.14585	0.4475	1.20044	0.120511	1.64634	1.28285e-05	1.09438	0.252794	1.3405	0.00144814	1.03276	0.745049
GSBRNA2T00079086001_assembled_CDS	GSBRNA2T00079086001_assembled_CDS	6.73	1	60.9198	5.99854	1.07565	0.690863	1.19955	0.120511	1.01058	0.923696	1.08198	0.317311	1.08322	0.389928	1.06904	0.503961
GSBRNA2T00150627001_assembled_CDS	GSBRNA2T00150627001_assembled_CDS	9.34	1	110.676	5.56689	1.31209	0.124454	1.19981	0.120511	1.40271	0.0030314	0.927543	0.324063	1.02889	0.763227	1.148	0.166864
GSBRNA2T00028502001_assembled_CDS	GSBRNA2T00028502001_assembled_CDS	1.02	1	205.769	5.89697	1.49719	0.0218033	1.20008	0.120511	1.1743	0.160188	1.10634	0.198579	1.03295	0.73114	1.16798	0.119867
GSBRNA2T00098991001_assembled_CDS	GSBRNA2T00098991001_assembled_CDS	5.06	1	27.3925	6.46826	1.44501	0.0365482	1.19992	0.120511	1.06576	0.575781	1.2312	0.00737098	1.13975	0.155653	1.18335	0.0923483
GSBRNA2T00104177001_assembled_CDS	GSBRNA2T00104177001_assembled_CDS	2.6	1	70.5456	8.5874	1.04839	0.805462	1.2005	0.120511	1.15274	0.212611	1.13968	0.0929977	0.984319	0.850574	1.20082	0.0665973
GSBRNA2T00053343001_assembled_CDS	GSBRNA2T00053343001_assembled_CDS	23.81	7	26.5238	9.14404	0.994347	0.946026	0.833251	0.121543	0.84883	0.220236	1.02988	0.719743	0.902513	0.257145	0.733678	0.0155575
GSBRNA2T00124079001_assembled_CDS	GSBRNA2T00124079001_assembled_CDS	3.36	1	35.6877	6.01123	1.0508	0.792783	0.833383	0.121543	0.632003	0.000589523	0.879118	0.0922969	0.926472	0.391697	0.832444	0.150216
GSBRNA2T00134525001_assembled_CDS	GSBRNA2T00134525001_assembled_CDS	13.51	1	17.0425	6.32861	0.813577	0.155958	0.832961	0.121543	0.892087	0.392055	0.941846	0.427382	0.850751	0.0741849	0.902299	0.41976
GSBRNA2T00012039001_assembled_CDS	GSBRNA2T00012039001_assembled_CDS	7.75	1	92.6912	5.37646	0.79876	0.122446	0.833323	0.121543	0.921442	0.537697	1.10488	0.202722	0.962929	0.670367	0.904307	0.429813
GSBRNA2T00087213001_assembled_CDS	GSBRNA2T00087213001_assembled_CDS	7.62	2	34.9144	6.80029	0.802674	0.130836	0.833458	0.121543	0.761121	0.0408178	0.948621	0.484854	0.972513	0.755021	0.986844	0.91847
GSBRNA2T00087308001_assembled_CDS	GSBRNA2T00087308001_assembled_CDS	41.7	1	50.1026	9.20264	0.75073	0.0495772	0.832501	0.121543	0.780308	0.062787	0.948541	0.484854	1.06189	0.518322	1.01907	0.850477
GSBRNA2T00042760001_assembled_CDS	GSBRNA2T00042760001_assembled_CDS	30.92	1	45.2718	8.42627	0.856844	0.284325	0.832602	0.121543	1.06665	0.570193	1.07173	0.379336	0.952621	0.588888	1.17951	0.0973765
GSBRNA2T00142275001_assembled_CDS	GSBRNA2T00142275001_assembled_CDS	20.67	2	22.6051	5.98584	1.24367	0.218417	1.19873	0.122227	1.28473	0.0281365	0.902475	0.176567	1.08258	0.389928	0.941529	0.64021
GSBRNA2T00043262001_assembled_CDS	GSBRNA2T00043262001_assembled_CDS	14.66	5	56.2185	8.44092	1.0861	0.652132	1.19921	0.122227	1.0438	0.706186	1.03533	0.673137	1.01319	0.896468	1.03153	0.752402
GSBRNA2T00097865001_assembled_CDS	GSBRNA2T00097865001_assembled_CDS	16.92	1	28.2674	7.00537	1.34147	0.0965367	1.1982	0.123963	1.25409	0.0475263	1.04939	0.550665	1.16498	0.0975768	0.886688	0.348234
GSBRNA2T00138693001_assembled_CDS	GSBRNA2T00138693001_assembled_CDS	14.11	2	112.981	4.83057	1.16988	0.379619	1.19823	0.123963	1.08961	0.45056	1.02907	0.729224	1.18419	0.0667481	0.955192	0.718707
GSBRNA2T00011426001_assembled_CDS	GSBRNA2T00011426001_assembled_CDS	8.02	2	65.4345	5.50342	1.01457	0.95011	1.19782	0.123963	0.881032	0.342711	1.21885	0.0107084	1.20896	0.0392527	1.01666	0.865929
GSBRNA2T00130705001_assembled_CDS	GSBRNA2T00130705001_assembled_CDS	41.96	3	25.4099	4.97021	1.11322	0.553974	1.19778	0.123963	1.07178	0.542725	1.00527	0.968954	1.14262	0.147466	1.02526	0.80467
GSBRNA2T00044003001_assembled_CDS	GSBRNA2T00044003001_assembled_CDS	13.74	1	14.7238	6.32861	1.04347	0.826787	1.1984	0.123963	1.14086	0.248163	1.11526	0.164189	1.06718	0.485663	1.03358	0.737726
GSBRNA2T00035619001_assembled_CDS	GSBRNA2T00035619001_assembled_CDS	5.15	1	62.0388	6.55127	1.40297	0.0546807	1.1975	0.123963	0.990784	0.94602	1.03951	0.627969	1.06766	0.479286	1.04668	0.645515
GSBRNA2T00028289001_assembled_CDS	GSBRNA2T00028289001_assembled_CDS	29.03	1	38.0735	6.37939	1.02439	0.909825	1.19783	0.123963	1.19901	0.112079	0.97738	0.745359	0.96031	0.645545	1.07784	0.451908
GSBRNA2T00016217001_assembled_CDS	GSBRNA2T00016217001_assembled_CDS	21.63	1	65.2723	7.1958	0.782957	0.0926868	0.83436	0.123995	0.642561	0.000942448	0.795068	0.00293517	0.636739	6.66065e-07	0.687967	0.00343991
GSBRNA2T00016394001_assembled_CDS	GSBRNA2T00016394001_assembled_CDS	20.3	1	30.7575	6.25244	0.758102	0.0573219	0.834163	0.123995	0.712316	0.0109653	0.877659	0.0895011	0.813106	0.0221446	0.704582	0.00624793
GSBRNA2T00099263001_assembled_CDS	GSBRNA2T00099263001_assembled_CDS	6.71	1	46.0842	5.57959	0.908602	0.501417	0.833857	0.123995	0.841423	0.1947	0.771622	0.000802894	0.811064	0.0206147	0.708054	0.00690773
GSBRNA2T00096656001_assembled_CDS	GSBRNA2T00096656001_assembled_CDS	17.78	3	25.1309	5.63037	1.02057	0.923193	0.833882	0.123995	0.732928	0.0200123	0.963946	0.61923	0.848924	0.0700867	0.72335	0.0111725
GSBRNA2T00035187001_assembled_CDS	GSBRNA2T00035187001_assembled_CDS	13.23	2	37.1792	6.52197	1.06329	0.742996	0.834467	0.123995	0.758643	0.0389151	0.979682	0.775371	1.10944	0.263226	0.866433	0.260397
GSBRNA2T00080668001_assembled_CDS	GSBRNA2T00080668001_assembled_CDS	32.63	3	59.7866	6.87354	0.711072	0.0196084	0.834461	0.123995	0.788276	0.0743784	0.993924	0.917936	0.893216	0.209246	0.909723	0.460659
GSBRNA2T00144804001_assembled_CDS	GSBRNA2T00144804001_assembled_CDS	13.17	1	69.7906	7.92822	0.712262	0.020112	0.834316	0.123995	0.956833	0.742042	1.02372	0.777372	0.874577	0.138982	0.9143	0.481774
GSBRNA2T00111865001_assembled_CDS	GSBRNA2T00111865001_assembled_CDS	32.89	3	32.9186	6.97607	0.972095	0.8266	0.833543	0.123995	0.837379	0.182694	1.02345	0.787141	1.02143	0.828972	0.920606	0.519725
GSBRNA2T00077786001_assembled_CDS	GSBRNA2T00077786001_assembled_CDS	22.35	2	122.172	6.78564	0.944664	0.68211	0.833744	0.123995	0.877092	0.325656	1.02047	0.8167	1.05973	0.531742	1.11667	0.267785
GSBRNA2T00104767001_assembled_CDS	GSBRNA2T00104767001_assembled_CDS	10.88	4	43.1885	7.91357	0.999001	0.973065	0.834191	0.123995	1.01432	0.903121	1.11981	0.147235	1.06068	0.525007	1.27489	0.014965
GSBRNA2T00078046001_assembled_CDS	GSBRNA2T00078046001_assembled_CDS	6.33	2	54.0183	6.771	1.37504	0.0709729	1.19661	0.12572	1.1626	0.186161	0.948948	0.484854	1.14548	0.142205	0.97951	0.874426
GSBRNA2T00153966001_assembled_CDS	GSBRNA2T00153966001_assembled_CDS	23.64	2	17.9213	9.5249	1.18291	0.346168	1.19716	0.12572	1.29486	0.0236205	1.06818	0.406283	1.27096	0.00911753	1.02355	0.812243
GSBRNA2T00023630001_assembled_CDS	GSBRNA2T00023630001_assembled_CDS	8.24	1	27.4377	7.04932	1.09342	0.625765	1.1971	0.12572	1.07516	0.526627	0.786124	0.00180367	0.903981	0.262291	1.03463	0.730435
GSBRNA2T00151482001_assembled_CDS	GSBRNA2T00151482001_assembled_CDS	11.52	2	19.2277	5.021	1.01862	0.932139	1.1974	0.12572	1.17918	0.149402	1.07019	0.392656	1.07304	0.44818	1.04078	0.68736
GSBRNA2T00077759001_assembled_CDS	GSBRNA2T00077759001_assembled_CDS	8.3	2	111.123	5.31299	1.19603	0.314992	1.19719	0.12572	1.1642	0.183668	1.36042	6.9788e-05	1.18776	0.0614569	1.16382	0.128266
GSBRNA2T00059509001_assembled_CDS	GSBRNA2T00059509001_assembled_CDS	24.04	4	24.2482	6.45557	0.897213	0.445978	1.1967	0.12572	1.20035	0.110441	1.01896	0.826632	1.10202	0.293876	1.18425	0.090722
GSBRNA2T00149202001_assembled_CDS	GSBRNA2T00149202001_assembled_CDS	5.22	5	138.141	5.84619	1.165	0.393101	1.19677	0.12572	1.21735	0.0855465	1.07605	0.353612	1.03097	0.747113	1.25182	0.0243916
GSBRNA2T00104941001_assembled_CDS	GSBRNA2T00104941001_assembled_CDS	59.83	1	24.8069	8.85107	1.37939	0.0684049	0.834573	0.126483	0.92967	0.586804	0.487361	1.79842e-20	0.615316	8.43519e-08	0.465018	2.09882e-09
GSBRNA2T00018907001_assembled_CDS	GSBRNA2T00018907001_assembled_CDS	20.27	1	39.4365	4.60205	1.06006	0.755299	0.834574	0.126483	0.735481	0.0211268	0.901515	0.176567	0.980175	0.815617	0.687836	0.00343991
GSBRNA2T00063987001_assembled_CDS	GSBRNA2T00063987001_assembled_CDS	0.9	1	164.023	9.64209	1.06424	0.738917	0.835006	0.126483	0.698687	0.00732271	1.25213	0.00373381	0.946138	0.53425	0.806933	0.0934583
GSBRNA2T00153899001_assembled_CDS	GSBRNA2T00153899001_assembled_CDS	20.64	2	64.5931	5.94775	0.819354	0.168394	0.835007	0.126483	0.808425	0.11036	0.905001	0.190628	0.846882	0.0661673	0.818026	0.116062
GSBRNA2T00099859001_assembled_CDS	GSBRNA2T00099859001_assembled_CDS	2.64	1	74.0186	7.41553	0.79617	0.116409	0.834754	0.126483	0.896966	0.415624	0.719408	1.99027e-05	0.770337	0.00390761	0.818824	0.118296
GSBRNA2T00089868001_assembled_CDS	GSBRNA2T00089868001_assembled_CDS	8.57	1	27.5599	5.23682	0.937239	0.64044	0.834957	0.126483	0.76066	0.0408178	0.926283	0.310643	1.00015	0.991229	0.826731	0.137299
GSBRNA2T00089311001_assembled_CDS	GSBRNA2T00089311001_assembled_CDS	39.68	2	85.7631	5.26221	0.892912	0.428149	0.834993	0.126483	0.962754	0.777679	0.748339	0.000171462	0.943847	0.519052	0.880542	0.321629
GSBRNA2T00128347001_assembled_CDS	GSBRNA2T00128347001_assembled_CDS	1.95	1	95.826	10.272	0.812198	0.151163	0.834663	0.126483	0.826268	0.152265	0.997794	0.958996	0.922498	0.365913	0.964458	0.774257
GSBRNA2T00003034001_assembled_CDS	GSBRNA2T00003034001_assembled_CDS	6.99	1	16.019	10.8433	0.870499	0.332628	0.834545	0.126483	1.00788	0.944384	1.12489	0.131719	0.938704	0.481922	0.98067	0.880716
GSBRNA2T00157143001_assembled_CDS	GSBRNA2T00157143001_assembled_CDS	46.02	5	45.9948	7.75244	0.647899	0.00306398	0.834569	0.126483	0.998633	0.994022	1.02478	0.767649	1.10626	0.276057	1.19043	0.0814686
GSBRNA2T00068694001_assembled_CDS	GSBRNA2T00068694001_assembled_CDS	41.73	1	27.6856	8.68994	1.33986	0.0973987	0.83548	0.126483	0.806077	0.106281	1.14354	0.0844568	1.43724	7.88008e-05	1.21284	0.0531183
GSBRNA2T00095846001_assembled_CDS	GSBRNA2T00095846001_assembled_CDS	7.47	3	65.4079	5.8208	0.993617	0.946026	1.19555	0.127498	0.945462	0.671822	0.932895	0.359104	0.995958	0.956079	0.958619	0.743297
GSBRNA2T00093269001_assembled_CDS	GSBRNA2T00093269001_assembled_CDS	39.38	6	17.9844	8.66064	1.01869	0.932139	1.19558	0.127498	1.46684	0.000793463	0.966223	0.638139	0.945957	0.53425	0.980408	0.874426
GSBRNA2T00020056001_assembled_CDS	GSBRNA2T00020056001_assembled_CDS	13.78	1	66.3888	8.00146	1.30949	0.127709	1.19644	0.127498	1.04611	0.693774	1.27328	0.00183093	1.12041	0.219983	1.04491	0.659321
GSBRNA2T00136048001_assembled_CDS	GSBRNA2T00136048001_assembled_CDS	35.33	3	16.2523	6.68311	1.03178	0.874501	1.19604	0.127498	1.17753	0.15151	0.953553	0.528058	0.929217	0.411664	1.05162	0.611652
GSBRNA2T00124583001_assembled_CDS	GSBRNA2T00124583001_assembled_CDS	4.46	1	41.072	6.53662	0.982147	0.880889	1.19576	0.127498	1.04725	0.687606	0.898976	0.16325	1.07955	0.406845	1.07804	0.451908
GSBRNA2T00035213001_assembled_CDS	GSBRNA2T00035213001_assembled_CDS	17.99	3	109.086	5.98584	1.32616	0.110201	1.19632	0.127498	1.03829	0.744029	1.16632	0.0484531	1.10227	0.293876	1.10425	0.321719
GSBRNA2T00081745001_assembled_CDS	GSBRNA2T00081745001_assembled_CDS	7.41	3	75.4895	4.81787	1.09169	0.629494	1.19592	0.127498	1.16447	0.183668	1.02008	0.8167	0.985547	0.868113	1.1248	0.238138
GSBRNA2T00144190001_assembled_CDS	GSBRNA2T00144190001_assembled_CDS	15.75	1	28.6955	5.96045	1.02617	0.900949	1.19627	0.127498	1.1962	0.117119	1.02272	0.787141	1.09911	0.307781	1.12902	0.224289
GSBRNA2T00011306001_assembled_CDS	GSBRNA2T00011306001_assembled_CDS	28.42	4	20.5495	6.88818	1.17103	0.376964	1.19612	0.127498	1.13045	0.284616	1.06125	0.456366	1.19002	0.0589506	1.18964	0.0814686
GSBRNA2T00019155001_assembled_CDS	GSBRNA2T00019155001_assembled_CDS	3	1	240.334	6.0874	0.935467	0.630137	0.836192	0.129006	0.502686	2.65967e-07	0.803598	0.00465839	1.00004	0.991229	0.675821	0.00219081
GSBRNA2T00015180001_assembled_CDS	GSBRNA2T00015180001_assembled_CDS	42.4	1	56.5702	5.59229	0.793057	0.110586	0.836078	0.129006	0.816639	0.130121	0.763478	0.000460875	0.664273	6.34826e-06	0.730061	0.013821
GSBRNA2T00068322001_assembled_CDS	GSBRNA2T00068322001_assembled_CDS	44.44	2	10.024	5.50342	0.872605	0.344377	0.835963	0.129006	0.667676	0.00251513	1.19378	0.0224715	0.984477	0.850574	0.772458	0.0429412
GSBRNA2T00145710001_assembled_CDS	GSBRNA2T00145710001_assembled_CDS	6.02	2	41.8646	8.49951	1.04922	0.801225	0.836436	0.129006	0.817634	0.132462	1.03932	0.636881	1.05589	0.559175	0.930132	0.57024
GSBRNA2T00100119001_assembled_CDS	GSBRNA2T00100119001_assembled_CDS	15.64	3	56.6721	6.66846	0.834641	0.212568	0.835986	0.129006	0.990593	0.94602	0.918722	0.266393	0.942346	0.504048	0.970147	0.81167
GSBRNA2T00006088001_assembled_CDS	GSBRNA2T00006088001_assembled_CDS	15.1	3	21.0542	7.89893	1.05473	0.776019	0.836487	0.129006	0.94012	0.643094	1.13656	0.0998693	1.03114	0.747113	1.02574	0.797121
GSBRNA2T00014598001_assembled_CDS	GSBRNA2T00014598001_assembled_CDS	20.71	3	18.9187	6.69775	0.868942	0.328761	0.836489	0.129006	0.832698	0.171193	0.948682	0.484854	0.964574	0.687076	1.04185	0.680297
GSBRNA2T00142660001_assembled_CDS	GSBRNA2T00142660001_assembled_CDS	15.61	1	22.9659	10.0229	0.800827	0.126592	0.83578	0.129006	0.955538	0.736132	0.993613	0.917936	1.00153	0.991301	1.05897	0.565874
GSBRNA2T00024727001_assembled_CDS	GSBRNA2T00024727001_assembled_CDS	25	1	67.7873	8.54346	0.851332	0.263495	0.836347	0.129006	1.02946	0.802369	0.905651	0.195483	0.928844	0.411664	1.10728	0.308625
GSBRNA2T00003039001_assembled_CDS	GSBRNA2T00003039001_assembled_CDS	6.36	2	47.6504	8.60205	0.916287	0.535008	0.835541	0.129006	0.854703	0.240731	1.11092	0.178841	1.00495	0.965266	1.28623	0.0117601
GSBRNA2T00110421001_assembled_CDS	GSBRNA2T00110421001_assembled_CDS	5.91	3	143.099	6.72705	1.54392	0.0134629	1.19468	0.129297	1.08256	0.48513	1.1121	0.175085	1.16645	0.0956963	0.890294	0.361976
GSBRNA2T00022272001_assembled_CDS	GSBRNA2T00022272001_assembled_CDS	10.94	1	58.0038	7.1958	1.89208	0.000274339	1.19523	0.129297	1.15017	0.2211	1.17065	0.0424502	1.16149	0.105413	0.899646	0.409825
GSBRNA2T00018309001_assembled_CDS	GSBRNA2T00018309001_assembled_CDS	1.96	3	207.211	9.21729	1.24856	0.209922	1.19524	0.129297	1.08992	0.45056	1.01994	0.8167	1.06618	0.492093	1.03962	0.694457
GSBRNA2T00119851001_assembled_CDS	GSBRNA2T00119851001_assembled_CDS	42.13	8	22.1688	5.74463	0.999106	0.973065	1.19504	0.129297	1.1996	0.110441	1.0336	0.682346	1.06137	0.525007	1.0435	0.673271
GSBRNA2T00146349001_assembled_CDS	GSBRNA2T00146349001_assembled_CDS	3.08	2	88.9742	5.35107	1.0762	0.690863	1.19527	0.129297	1.13457	0.267576	0.98885	0.866699	0.974572	0.772243	1.06117	0.553157
GSBRNA2T00086427001_assembled_CDS	GSBRNA2T00086427001_assembled_CDS	9.74	4	56.6022	7.89893	1.04081	0.835383	1.19545	0.129297	1.15831	0.199037	1.08082	0.323171	1.05268	0.580263	1.15284	0.153904
GSBRNA2T00132663001_assembled_CDS	GSBRNA2T00132663001_assembled_CDS	28.09	1	10.3318	9.83252	0.884841	0.393535	1.19454	0.129297	1.40273	0.0030314	1.0953	0.247893	1.11964	0.219983	1.19505	0.0743877
GSBRNA2T00140972001_assembled_CDS	GSBRNA2T00140972001_assembled_CDS	22.2	1	103.105	7.97217	1.27908	0.164508	1.19395	0.131117	1.18864	0.129623	0.936873	0.38864	1.05503	0.566157	0.989182	0.931048
GSBRNA2T00009605001_assembled_CDS	GSBRNA2T00009605001_assembled_CDS	7.36	1	82.3717	6.46826	1.49523	0.0222483	1.19353	0.131117	1.02275	0.842198	1.02723	0.74834	1.19158	0.0565338	0.992909	0.956177
GSBRNA2T00147965001_assembled_CDS	GSBRNA2T00147965001_assembled_CDS	1.55	1	118.402	5.64307	1.05842	0.763555	1.19378	0.131117	1.22606	0.0744433	1.02776	0.738757	1.084	0.384396	1.08098	0.435349
GSBRNA2T00024305001_assembled_CDS	GSBRNA2T00024305001_assembled_CDS	3.01	1	45.479	8.92432	1.11091	0.560912	1.19372	0.131117	1.19707	0.115418	1.0146	0.866727	1.01529	0.879454	1.08224	0.429918
GSBRNA2T00156170001_assembled_CDS	GSBRNA2T00156170001_assembled_CDS	12.4	10	133.238	6.771	1.31324	0.123385	1.19447	0.131117	1.30575	0.0194237	1.14844	0.0765886	1.19667	0.0508663	1.28014	0.01342
GSBRNA2T00121343001_assembled_CDS	GSBRNA2T00121343001_assembled_CDS	2.51	1	45.5253	7.13721	1.05883	0.759421	1.19409	0.131117	1.14002	0.251322	1.07562	0.353612	1.19253	0.0553582	1.43025	0.000340603
GSBRNA2T00151616001_assembled_CDS	GSBRNA2T00151616001_assembled_CDS	1.84	1	83.5722	6.45557	1.07554	0.690863	0.836779	0.131565	0.822546	0.144613	1.48761	2.63269e-07	1.17322	0.0833727	0.853799	0.216976
GSBRNA2T00066537001_assembled_CDS	GSBRNA2T00066537001_assembled_CDS	6.17	1	73.4046	5.61768	0.651424	0.00338955	0.836655	0.131565	0.839707	0.191651	0.885792	0.113775	0.913172	0.311519	0.911378	0.465897
GSBRNA2T00132364001_assembled_CDS	GSBRNA2T00132364001_assembled_CDS	29.49	1	17.1596	5.03369	0.669071	0.00604099	0.836539	0.131565	0.985887	0.915912	0.964503	0.628658	1.07932	0.412591	1.00232	0.984035
GSBRNA2T00062643001_assembled_CDS	GSBRNA2T00062643001_assembled_CDS	46.95	1	64.554	6.17627	0.808308	0.141878	0.837446	0.131565	0.911293	0.485142	1.32148	0.0003204	1.3574	0.000892025	1.24456	0.0281816
GSBRNA2T00132560001_assembled_CDS	GSBRNA2T00132560001_assembled_CDS	21.19	1	48.6972	6.23975	1.69472	0.00263795	1.19338	0.132958	1.03916	0.73766	0.975696	0.735418	0.992578	0.929677	0.92071	0.519725
GSBRNA2T00020891001_assembled_CDS	GSBRNA2T00020891001_assembled_CDS	28.31	2	39.127	8.08936	0.961243	0.767201	1.19343	0.132958	1.1709	0.16696	0.999203	0.969256	0.928906	0.411664	1.02482	0.80467
GSBRNA2T00042477001_assembled_CDS	GSBRNA2T00042477001_assembled_CDS	7.12	1	39.3214	7.94287	1.06545	0.734849	1.1933	0.132958	1.00127	0.993018	0.961086	0.591264	1.11148	0.254923	1.10887	0.300114
GSBRNA2T00154857001_assembled_CDS	GSBRNA2T00154857001_assembled_CDS	35.14	1	8.26298	4.28467	0.968563	0.810353	0.838317	0.13416	0.908641	0.474909	0.782249	0.00144071	0.741336	0.000940509	0.734001	0.0155575
GSBRNA2T00132484001_assembled_CDS	GSBRNA2T00132484001_assembled_CDS	70.86	1	46.0214	5.5415	0.872837	0.344377	0.837875	0.13416	0.842163	0.19778	0.896835	0.154779	0.863266	0.102791	0.888831	0.357363
GSBRNA2T00102891001_assembled_CDS	GSBRNA2T00102891001_assembled_CDS	13.3	2	21.4307	6.3667	0.798961	0.122446	0.837815	0.13416	0.864518	0.277444	1.05096	0.53423	0.985248	0.859339	0.919066	0.508756
GSBRNA2T00121402001_assembled_CDS	GSBRNA2T00121402001_assembled_CDS	28.61	3	37.0239	4.53857	0.968294	0.804944	0.837991	0.13416	0.791881	0.0807484	1.05081	0.53423	0.987959	0.885682	0.989864	0.937334
GSBRNA2T00039981001_assembled_CDS	GSBRNA2T00039981001_assembled_CDS	2.28	1	52.5456	6.32861	0.995925	0.956852	0.838012	0.13416	0.906094	0.459742	1.01135	0.907326	0.946446	0.53425	1.03444	0.737726
GSBRNA2T00112332001_assembled_CDS	GSBRNA2T00112332001_assembled_CDS	14.89	1	15.6907	5.56689	1.03284	0.87012	1.19225	0.134821	0.99962	1	1.01658	0.846611	0.947622	0.549637	0.889761	0.361976
GSBRNA2T00006279001_assembled_CDS	GSBRNA2T00006279001_assembled_CDS	19.57	4	41.3178	5.41455	1.33138	0.105468	1.19163	0.134821	1.04439	0.706186	1.02257	0.787141	1.04502	0.638551	0.957495	0.730981
GSBRNA2T00033477001_assembled_CDS	GSBRNA2T00033477001_assembled_CDS	5.42	4	90.0471	7.23975	1.10603	0.578493	1.19225	0.134821	1.05704	0.627444	0.922568	0.291159	0.9626	0.670367	0.977399	0.855565
GSBRNA2T00062901001_assembled_CDS	GSBRNA2T00062901001_assembled_CDS	5.34	2	79.8636	6.82959	1.26121	0.190641	1.19202	0.134821	1.10313	0.390738	1.02765	0.738757	0.995096	0.947281	1.00937	0.928497
GSBRNA2T00102954001_assembled_CDS	GSBRNA2T00102954001_assembled_CDS	32.8	1	26.9318	6.69775	1.16837	0.38497	1.19194	0.134821	1.20366	0.104088	1.09547	0.247893	1.14566	0.139632	1.04598	0.6524
GSBRNA2T00129963001_assembled_CDS	GSBRNA2T00129963001_assembled_CDS	2.61	1	58.7718	7.89893	0.992248	0.935188	1.19166	0.134821	1.2132	0.0909227	1.07274	0.37279	1.28894	0.00575942	1.09562	0.358571
GSBRNA2T00092627001_assembled_CDS	GSBRNA2T00092627001_assembled_CDS	1.8	1	72.962	9.01221	1.17548	0.366481	1.19192	0.134821	1.24387	0.0559424	0.957002	0.554777	1.07176	0.454296	1.10272	0.326171
GSBRNA2T00132767001_assembled_CDS	GSBRNA2T00132767001_assembled_CDS	12.22	2	48.8892	9.29053	1.17699	0.361321	1.19243	0.134821	1.36519	0.00644693	1.01257	0.886969	1.17202	0.0850457	1.15937	0.139445
GSBRNA2T00013874001_assembled_CDS	GSBRNA2T00013874001_assembled_CDS	68.48	2	28.8734	4.79248	1.13883	0.468815	1.19218	0.134821	1.50911	0.00031554	1.23463	0.00649203	1.27681	0.00783635	1.46637	0.000127468
GSBRNA2T00142300001_assembled_CDS	GSBRNA2T00142300001_assembled_CDS	28.57	2	33.1195	9.43701	1.05866	0.759421	1.19117	0.136706	1.14338	0.241939	0.879001	0.0922969	0.976664	0.789542	0.91538	0.487119
GSBRNA2T00000242001_assembled_CDS	GSBRNA2T00000242001_assembled_CDS	10.77	3	212.038	7.41553	1.26851	0.178626	1.19093	0.136706	1.22717	0.0732904	0.929249	0.330902	0.90522	0.267502	1.01024	0.920616
GSBRNA2T00013244001_assembled_CDS	GSBRNA2T00013244001_assembled_CDS	13.26	3	41.3835	7.12256	1.33247	0.104544	1.19062	0.136706	1.07704	0.516056	1.05693	0.486635	1.08373	0.384396	1.07636	0.463169
GSBRNA2T00102098001_assembled_CDS	GSBRNA2T00102098001_assembled_CDS	14.06	1	90.6098	7.62061	1.49087	0.0231641	1.19072	0.136706	0.973739	0.843603	1.05418	0.510108	1.8295	4.46126e-11	1.13286	0.211072
GSBRNA2T00130592001_assembled_CDS	GSBRNA2T00130592001_assembled_CDS	22.55	2	33.9819	5.41455	0.966392	0.794138	0.838501	0.136792	0.854236	0.237235	0.957664	0.563809	0.975187	0.772243	0.80118	0.0825976
GSBRNA2T00045275001_assembled_CDS	GSBRNA2T00045275001_assembled_CDS	32.9	3	16.6901	5.30029	0.777133	0.0830218	0.838974	0.136792	0.959529	0.759825	0.931383	0.344834	1.08891	0.357533	0.847328	0.193947
GSBRNA2T00137552001_assembled_CDS	GSBRNA2T00137552001_assembled_CDS	34.23	1	100.665	4.85596	0.911162	0.510925	0.839462	0.136792	0.86553	0.281289	1.08619	0.294621	1.03929	0.684118	0.946457	0.664101
GSBRNA2T00019107001_assembled_CDS	GSBRNA2T00019107001_assembled_CDS	19.86	2	16.564	4.86865	1.45979	0.0315494	1.18963	0.138612	1.00741	0.951303	1.37628	3.63911e-05	1.03866	0.684118	0.872789	0.28802
GSBRNA2T00129446001_assembled_CDS	GSBRNA2T00129446001_assembled_CDS	6.76	1	61.718	6.7417	1.28285	0.159131	1.18982	0.138612	1.20005	0.110441	0.971142	0.686253	0.860892	0.0975222	1.11304	0.283608
GSBRNA2T00040686001_assembled_CDS	GSBRNA2T00040686001_assembled_CDS	12.06	3	72.7078	5.23682	1.02315	0.914274	1.18964	0.138612	1.17279	0.16242	1.04707	0.567376	1.08329	0.389928	1.16853	0.11784
GSBRNA2T00125044001_assembled_CDS	GSBRNA2T00125044001_assembled_CDS	29.93	2	56.9353	4.89404	1.046	0.813963	0.839982	0.13946	0.700777	0.0078047	1.08776	0.283723	0.864837	0.108272	0.68085	0.00265214
GSBRNA2T00021870001_assembled_CDS	GSBRNA2T00021870001_assembled_CDS	3.66	1	58.7999	5.57959	1.15071	0.432696	0.839613	0.13946	0.621065	0.000359879	1.05746	0.486635	0.969832	0.729352	0.798886	0.0791968
GSBRNA2T00078045001_assembled_CDS	GSBRNA2T00078045001_assembled_CDS	8.97	4	51.0633	8.73389	1.03362	0.865748	0.839731	0.13946	0.756314	0.0361939	1.01566	0.856652	0.917316	0.335066	0.800773	0.0825976
GSBRNA2T00090368001_assembled_CDS	GSBRNA2T00090368001_assembled_CDS	13.97	1	75.41	6.50732	0.920358	0.55458	0.839937	0.13946	0.786383	0.0713396	0.95152	0.510571	0.92375	0.378684	0.805547	0.0915784
GSBRNA2T00077703001_assembled_CDS	GSBRNA2T00077703001_assembled_CDS	2.64	1	72.9404	8.14795	0.870154	0.332628	0.840382	0.13946	0.844681	0.207213	0.896956	0.154779	0.938213	0.47465	0.861201	0.2417
GSBRNA2T00086702001_assembled_CDS	GSBRNA2T00086702001_assembled_CDS	11.94	1	15.0937	5.13525	1.07147	0.710682	0.839884	0.13946	0.817149	0.130121	1.37778	3.35126e-05	1.15515	0.118151	0.911373	0.465897
GSBRNA2T00103679001_assembled_CDS	GSBRNA2T00103679001_assembled_CDS	8.73	5	57.8251	6.63916	0.764845	0.0659624	0.840004	0.13946	0.882288	0.34705	0.94226	0.427382	0.903235	0.257145	0.955824	0.724838
GSBRNA2T00038334001_assembled_CDS	GSBRNA2T00038334001_assembled_CDS	1.76	2	189.567	4.64014	1.29116	0.148826	1.18901	0.140541	1.07778	0.51082	0.949267	0.484854	0.955148	0.604882	0.905423	0.434883
GSBRNA2T00000450001_assembled_CDS	GSBRNA2T00000450001_assembled_CDS	25.24	1	55.3677	7.15186	1.26471	0.184552	1.18869	0.140541	0.931898	0.597926	0.848792	0.0331921	0.839057	0.0521781	0.932908	0.587472
GSBRNA2T00029770001_assembled_CDS	GSBRNA2T00029770001_assembled_CDS	24.91	2	65.2357	4.97021	0.879579	0.372639	1.18875	0.140541	1.24931	0.0515825	0.982927	0.805628	0.952758	0.588888	0.977394	0.855565
GSBRNA2T00034641001_assembled_CDS	GSBRNA2T00034641001_assembled_CDS	56.15	1	14.7949	9.89111	0.952621	0.724408	1.18916	0.140541	1.33456	0.01142	0.91952	0.272454	1.19989	0.0477104	1.02774	0.782103
GSBRNA2T00032462001_assembled_CDS	GSBRNA2T00032462001_assembled_CDS	3.83	3	112.497	6.23975	1.38739	0.0635183	1.18911	0.140541	1.01181	0.916825	1.0822	0.317311	1.06827	0.479286	1.04343	0.673271
GSBRNA2T00023037001_assembled_CDS	GSBRNA2T00023037001_assembled_CDS	21.79	2	30.9866	6.11279	1.06165	0.747086	1.18892	0.140541	1.03134	0.789252	1.05308	0.518078	0.91689	0.335066	1.06061	0.553157
GSBRNA2T00006795001_assembled_CDS	GSBRNA2T00006795001_assembled_CDS	13.51	2	40.235	10.1548	1.21699	0.269268	1.18907	0.140541	1.11629	0.336621	1.10015	0.224445	1.09004	0.35232	1.09706	0.353809
GSBRNA2T00138866001_assembled_CDS	GSBRNA2T00138866001_assembled_CDS	35.85	3	36.0459	5.07178	1.33461	0.101812	1.18927	0.140541	1.11775	0.328798	1.09963	0.224445	1.10676	0.27173	1.11403	0.279589
GSBRNA2T00098221001_assembled_CDS	GSBRNA2T00098221001_assembled_CDS	43.97	2	39.1423	5.71924	1.31542	0.121272	1.18892	0.140541	1.17994	0.147318	1.05588	0.494387	1.1239	0.205692	1.13235	0.214318
GSBRNA2T00078642001_assembled_CDS	GSBRNA2T00078642001_assembled_CDS	20.13	1	34.7205	6.65381	0.991581	0.935188	1.18871	0.140541	1.13943	0.25451	1.06179	0.448985	1.03882	0.684118	1.26877	0.0170336
GSBRNA2T00031265001_assembled_CDS	GSBRNA2T00031265001_assembled_CDS	21.53	1	38.0401	9.0708	1.45957	0.0315494	0.840548	0.142164	0.939046	0.637392	0.754661	0.000274761	0.899962	0.242095	0.625918	0.000248129
GSBRNA2T00081866001_assembled_CDS	GSBRNA2T00081866001_assembled_CDS	13.61	1	16.2368	4.37354	1.03756	0.848344	0.840951	0.142164	0.854692	0.240731	0.819204	0.00953758	0.881632	0.163935	0.703481	0.00583878
GSBRNA2T00130141001_assembled_CDS	GSBRNA2T00130141001_assembled_CDS	23.37	1	27.3146	5.13525	0.818448	0.165855	0.840955	0.142164	0.688159	0.00510096	0.997075	0.948731	0.90977	0.294529	0.741399	0.0190329
GSBRNA2T00157696001_assembled_CDS	GSBRNA2T00157696001_assembled_CDS	35.03	1	43.2537	6.31592	0.789381	0.103151	0.84128	0.142164	0.922679	0.54847	0.776058	0.00101849	0.782331	0.00661863	0.781458	0.0531609
GSBRNA2T00141020001_assembled_CDS	GSBRNA2T00141020001_assembled_CDS	36.49	1	15.6908	10.6089	0.850911	0.263495	0.840776	0.142164	1.19676	0.115418	0.720052	2.15578e-05	0.8512	0.0741849	0.786563	0.0609657
GSBRNA2T00012870001_assembled_CDS	GSBRNA2T00012870001_assembled_CDS	4.27	2	23.8446	9.37842	0.794387	0.112503	0.84117	0.142164	1.01566	0.889473	0.808736	0.00595833	0.871678	0.129174	0.789621	0.0651859
GSBRNA2T00107932001_assembled_CDS	GSBRNA2T00107932001_assembled_CDS	16.04	2	11.7399	9.14404	0.857203	0.284325	0.840698	0.142164	0.849535	0.223572	1.04043	0.627969	0.922188	0.365913	0.914814	0.487119
GSBRNA2T00143759001_assembled_CDS	GSBRNA2T00143759001_assembled_CDS	25.04	2	69.491	7.1958	0.904104	0.477974	0.841176	0.142164	0.824595	0.149684	0.875112	0.0815033	0.946104	0.53425	0.944405	0.652123
GSBRNA2T00064902001_assembled_CDS	GSBRNA2T00064902001_assembled_CDS	3.27	1	53.9687	8.48486	0.904759	0.482624	0.841237	0.142164	0.9773	0.861664	0.881287	0.0980885	1.20536	0.0428323	1.08018	0.440824
GSBRNA2T00106949001_assembled_CDS	GSBRNA2T00106949001_assembled_CDS	21.86	1	58.1122	5.8208	0.805958	0.137386	0.840927	0.142164	0.638357	0.000763696	1.09215	0.262813	1.11579	0.235028	1.13764	0.195415
GSBRNA2T00094846001_assembled_CDS	GSBRNA2T00094846001_assembled_CDS	24.91	2	60.8545	6.16357	1.35816	0.0828797	1.18761	0.142492	1.42898	0.00177627	0.946884	0.468063	1.10299	0.289344	0.840016	0.172595
GSBRNA2T00014635001_assembled_CDS	GSBRNA2T00014635001_assembled_CDS	37.35	1	46.678	5.42725	1.34791	0.0906886	1.18774	0.142492	0.852879	0.233772	1.01311	0.886969	0.873966	0.135655	0.893818	0.380743
GSBRNA2T00053949001_assembled_CDS	GSBRNA2T00053949001_assembled_CDS	2.1	1	53.5492	6.21436	1.44734	0.0358418	1.18848	0.142492	0.988397	0.927961	0.955248	0.5369	0.907632	0.283524	0.971574	0.824189
GSBRNA2T00036837001_assembled_CDS	GSBRNA2T00036837001_assembled_CDS	12.15	3	38.8695	5.84619	1.22865	0.245605	1.18779	0.142492	1.01004	0.93058	0.851619	0.0371226	0.907152	0.278119	0.993416	0.956177
GSBRNA2T00088823001_assembled_CDS	GSBRNA2T00088823001_assembled_CDS	2.2	1	51.2291	8.25049	1.11125	0.560912	1.18806	0.142492	1.16846	0.173963	0.88347	0.104153	0.963071	0.670367	1.02369	0.812243
GSBRNA2T00102149001_assembled_CDS	GSBRNA2T00102149001_assembled_CDS	2.35	1	66.223	9.0708	1.06377	0.738917	1.18831	0.142492	1.11874	0.324936	1.08976	0.273122	1.11164	0.250846	1.14921	0.164204
GSBRNA2T00026971001_assembled_CDS	GSBRNA2T00026971001_assembled_CDS	1.93	1	115.542	6.37939	1.21045	0.283888	1.18679	0.144465	1.14582	0.232829	1.04871	0.550665	1.05777	0.54536	0.915051	0.487119
GSBRNA2T00102778001_assembled_CDS	GSBRNA2T00102778001_assembled_CDS	6.21	2	124.649	6.15088	0.920535	0.559513	1.18705	0.144465	0.996701	0.982049	1.04764	0.558987	1.0121	0.905007	0.91545	0.487119
GSBRNA2T00125373001_assembled_CDS	GSBRNA2T00125373001_assembled_CDS	28.21	1	55.3846	6.22705	0.907491	0.491983	1.18657	0.144465	1.34252	0.00982623	0.990465	0.876929	0.957226	0.621036	0.924933	0.541949
GSBRNA2T00131335001_assembled_CDS	GSBRNA2T00131335001_assembled_CDS	6.02	3	77.9637	8.1333	1.27327	0.172861	1.18746	0.144465	1.08697	0.465175	0.965897	0.638139	0.930097	0.418436	0.980586	0.880716
GSBRNA2T00133423001_assembled_CDS	GSBRNA2T00133423001_assembled_CDS	2.9	1	63.1025	8.96826	1.49876	0.0213666	1.18689	0.144465	1.1721	0.164677	1.18749	0.0274011	0.995274	0.947281	1.02526	0.80467
GSBRNA2T00070799001_assembled_CDS	GSBRNA2T00070799001_assembled_CDS	6.64	1	53.0858	7.12256	2.10993	2.00272e-05	1.1874	0.144465	0.841098	0.1947	1.0935	0.257767	0.869602	0.122923	1.03982	0.694457
GSBRNA2T00065094001_assembled_CDS	GSBRNA2T00065094001_assembled_CDS	6.84	2	64.7494	9.68604	1.07332	0.702719	1.18684	0.144465	1.04746	0.687606	0.975543	0.735418	1.08364	0.384396	1.1125	0.283608
GSBRNA2T00044533001_assembled_CDS	GSBRNA2T00044533001_assembled_CDS	2.35	1	86.1766	8.26514	1.05433	0.780194	1.18723	0.144465	1.09849	0.41307	1.13851	0.0952426	1.10828	0.267453	1.14606	0.172289
GSBRNA2T00015252001_assembled_CDS	GSBRNA2T00015252001_assembled_CDS	7.21	4	53.7975	8.89502	1.05556	0.771854	0.842239	0.144906	0.770397	0.0503089	0.880975	0.0980885	0.948974	0.5574	0.764064	0.0352245
GSBRNA2T00129768001_assembled_CDS	GSBRNA2T00129768001_assembled_CDS	3.18	2	68.6751	6.46826	0.60765	0.000693445	0.841821	0.144906	0.882858	0.351419	0.758388	0.000334467	0.487061	2.29853e-15	0.795536	0.0742949
GSBRNA2T00069025001_assembled_CDS	GSBRNA2T00069025001_assembled_CDS	37.3	1	78.3973	5.88428	0.956481	0.740405	0.841705	0.144906	0.690532	0.00564007	1.02843	0.738757	0.94041	0.489246	0.819075	0.118296
GSBRNA2T00040705001_assembled_CDS	GSBRNA2T00040705001_assembled_CDS	13.24	3	44.5079	6.20166	0.810068	0.14647	0.841854	0.144906	0.901328	0.43497	0.964876	0.628658	0.878194	0.149317	0.854309	0.216976
GSBRNA2T00079751001_assembled_CDS	GSBRNA2T00079751001_assembled_CDS	14.75	3	30.1024	8.55811	0.923202	0.569428	0.84206	0.144906	0.935047	0.614741	0.826978	0.0136169	0.840809	0.055432	0.854665	0.220405
GSBRNA2T00052676001_assembled_CDS	GSBRNA2T00052676001_assembled_CDS	15.56	2	25.4962	4.80518	0.923286	0.569428	0.841852	0.144906	0.912816	0.495471	0.97927	0.765337	0.921077	0.35962	0.883465	0.330366
GSBRNA2T00104352001_assembled_CDS	GSBRNA2T00104352001_assembled_CDS	4.62	1	22.8386	9.94971	0.848978	0.25676	0.842028	0.144906	0.812551	0.121051	1.0976	0.233613	0.991043	0.912072	0.933356	0.587472
GSBRNA2T00116163001_assembled_CDS	GSBRNA2T00116163001_assembled_CDS	2.67	1	78.2737	8.23584	0.842112	0.234017	0.841797	0.144906	0.896062	0.410855	0.959234	0.572901	0.964959	0.687076	0.991821	0.949899
GSBRNA2T00086179001_assembled_CDS	GSBRNA2T00086179001_assembled_CDS	6.9	1	39.7268	9.65674	0.723406	0.0263804	0.842151	0.144906	0.911984	0.490295	0.911266	0.221032	0.964186	0.678706	1.03978	0.694457
GSBRNA2T00031425001_assembled_CDS	GSBRNA2T00031425001_assembled_CDS	17.11	1	20.7006	7.91357	1.00003	0.978461	0.842317	0.144906	1.18654	0.133394	1.05654	0.486635	1.60831	2.27019e-07	1.0461	0.6524
GSBRNA2T00096646001_assembled_CDS	GSBRNA2T00096646001_assembled_CDS	75.41	1	27.1547	5.66846	1.12732	0.506952	1.18624	0.146461	1.10199	0.395137	0.905338	0.190628	0.931385	0.425266	0.980886	0.880716
GSBRNA2T00034100001_assembled_CDS	GSBRNA2T00034100001_assembled_CDS	9.25	2	31.6545	8.00146	1.21936	0.265203	1.18583	0.146461	1.0333	0.77622	1.06313	0.441679	1.32067	0.00245411	0.991028	0.943618
GSBRNA2T00053047001_assembled_CDS	GSBRNA2T00053047001_assembled_CDS	6.89	4	66.1339	6.59521	1.35743	0.0836328	1.18588	0.146461	1.09206	0.440985	1.07342	0.37279	1.08242	0.395514	1.05582	0.585254
GSBRNA2T00029117001_assembled_CDS	GSBRNA2T00029117001_assembled_CDS	2.62	1	46.6658	5.30029	0.84502	0.243606	1.18569	0.146461	0.872851	0.309088	1.10354	0.206932	1.10543	0.280435	1.07171	0.486217
GSBRNA2T00121224001_assembled_CDS	GSBRNA2T00121224001_assembled_CDS	4.85	1	30.2326	9.33447	1.19266	0.321988	1.18638	0.146461	1.29971	0.0216197	0.973963	0.715638	0.997484	0.964875	1.13762	0.195415
GSBRNA2T00127403001_assembled_CDS	GSBRNA2T00127403001_assembled_CDS	3.98	1	162.051	6.37939	1.22544	0.2533	1.18649	0.146461	1.1364	0.264263	1.12562	0.128781	1.25636	0.0132128	1.14073	0.18647
GSBRNA2T00138806001_assembled_CDS	GSBRNA2T00138806001_assembled_CDS	5.86	1	141.996	6.41748	1.0747	0.694803	1.18599	0.146461	1.29876	0.022007	1.11679	0.15723	1.1551	0.118151	1.21351	0.0521116
GSBRNA2T00078836001_assembled_CDS	GSBRNA2T00078836001_assembled_CDS	14.44	2	73.9779	6.23975	1.10328	0.589203	1.18585	0.146461	1.29071	0.0253411	1.10513	0.202722	1.07308	0.44818	1.27758	0.0140195
GSBRNA2T00137486001_assembled_CDS	GSBRNA2T00137486001_assembled_CDS	27.27	7	31.4358	6.48096	0.873939	0.348342	0.842883	0.147684	0.964755	0.789617	1.07602	0.353612	0.896563	0.22763	0.906674	0.445109
GSBRNA2T00031148001_assembled_CDS	GSBRNA2T00031148001_assembled_CDS	7.02	4	58.639	8.98291	0.867868	0.324919	0.843485	0.147684	0.902577	0.444801	0.971236	0.686253	1.008	0.939345	0.909649	0.460659
GSBRNA2T00084479001_assembled_CDS	GSBRNA2T00084479001_assembled_CDS	3.69	2	64.8142	6.99072	0.865433	0.313544	0.842552	0.147684	0.783101	0.0669591	0.992502	0.907674	0.948168	0.549637	0.942278	0.64021
GSBRNA2T00079236001_assembled_CDS	GSBRNA2T00079236001_assembled_CDS	2.4	1	84.6718	9.20264	0.882599	0.385107	0.842832	0.147684	0.762937	0.0427935	0.961227	0.591264	1.03118	0.747113	0.965114	0.780475
GSBRNA2T00094676001_assembled_CDS	GSBRNA2T00094676001_assembled_CDS	57.56	1	26.0262	5.70654	0.648443	0.00306398	0.843352	0.147684	0.943643	0.666049	0.919554	0.272454	0.787188	0.00816064	0.986064	0.912178
GSBRNA2T00032046001_assembled_CDS	GSBRNA2T00032046001_assembled_CDS	19.68	4	26.0061	10.7114	0.896197	0.441489	0.843406	0.147684	1.05472	0.639251	0.947083	0.468063	0.997265	0.964875	0.994386	0.962452
GSBRNA2T00084781001_assembled_CDS	GSBRNA2T00084781001_assembled_CDS	63.4	1	21.9969	9.46631	0.838485	0.221602	0.843165	0.147684	0.973552	0.843603	0.96637	0.638139	0.951292	0.573057	1.03006	0.767195
GSBRNA2T00012055001_assembled_CDS	GSBRNA2T00012055001_assembled_CDS	5.86	2	36.0487	6.75635	1.69691	0.00257978	1.18476	0.148479	1.01934	0.869114	1.03329	0.691614	1.04176	0.661144	1.02762	0.782103
GSBRNA2T00009851001_assembled_CDS	GSBRNA2T00009851001_assembled_CDS	17.38	1	40.765	5.16064	1.09572	0.614659	1.18473	0.148479	1.13695	0.260981	0.873386	0.0764872	1.0114	0.913564	1.07691	0.457516
GSBRNA2T00082632001_assembled_CDS	GSBRNA2T00082632001_assembled_CDS	26.55	3	20.5786	6.39209	1.12137	0.526773	1.18486	0.148479	1.25921	0.0437562	0.94202	0.427382	1.06304	0.511689	1.13246	0.214318
GSBRNA2T00110265001_assembled_CDS	GSBRNA2T00110265001_assembled_CDS	22.36	2	26.0517	8.76318	1.19433	0.319643	1.18532	0.148479	1.1533	0.212611	0.990156	0.876929	1.21386	0.0351528	1.15193	0.156428
GSBRNA2T00087970001_assembled_CDS	GSBRNA2T00087970001_assembled_CDS	2.44	2	131.233	5.90967	1.51145	0.0189137	1.18461	0.148479	0.999204	0.994022	1.13745	0.0998693	1.1336	0.173129	1.17564	0.10444
GSBRNA2T00146399001_assembled_CDS	GSBRNA2T00146399001_assembled_CDS	5.49	3	85.0044	5.74463	1.47309	0.0277378	1.18528	0.148479	1.1124	0.352668	0.984347	0.815761	1.11216	0.250846	1.22867	0.0389039
GSBRNA2T00049342001_assembled_CDS	GSBRNA2T00049342001_assembled_CDS	16.49	1	32.4267	5.36377	1.15152	0.429777	1.18496	0.148479	1.14439	0.238872	1.17379	0.0391707	1.27548	0.00824361	1.24928	0.0259556
GSBRNA2T00096458001_assembled_CDS	GSBRNA2T00096458001_assembled_CDS	12.16	3	40.5122	5.8335	0.89792	0.450488	0.843663	0.150499	0.863291	0.269847	0.94647	0.459776	1.01391	0.88795	0.86863	0.27203
GSBRNA2T00145101001_assembled_CDS	GSBRNA2T00145101001_assembled_CDS	58.14	1	5.01533	4.71631	0.991811	0.935188	0.844249	0.150499	0.744119	0.0267898	0.874574	0.0815033	0.931583	0.432154	0.878648	0.313025
GSBRNA2T00126857001_assembled_CDS	GSBRNA2T00126857001_assembled_CDS	9.96	1	59.609	9.5835	0.864916	0.313544	0.844305	0.150499	0.969206	0.813565	0.955366	0.5369	0.891999	0.204811	0.935776	0.604883
GSBRNA2T00006269001_assembled_CDS	GSBRNA2T00006269001_assembled_CDS	2.02	1	66.0534	5.35107	1.05739	0.767699	0.844344	0.150499	0.843751	0.204037	1.0737	0.366321	1.05239	0.587386	0.980296	0.874426
GSBRNA2T00073916001_assembled_CDS	GSBRNA2T00073916001_assembled_CDS	17.01	2	16.6104	5.0083	1.00204	0.98924	0.844094	0.150499	0.777067	0.0588175	1.04853	0.550665	1.20713	0.0410079	1.19182	0.0785697
GSBRNA2T00079985001_assembled_CDS	GSBRNA2T00079985001_assembled_CDS	8.85	1	43.2703	8.52881	0.775869	0.0814865	0.843889	0.150499	0.974631	0.849621	1.13616	0.102252	1.18559	0.0640552	1.32862	0.00439019
GSBRNA2T00117972001_assembled_CDS	GSBRNA2T00117972001_assembled_CDS	20	1	8.30955	9.89111	1.22121	0.261186	1.18449	0.150521	1.20032	0.110441	1.03128	0.710312	0.962334	0.66206	0.965573	0.7867
GSBRNA2T00062628001_assembled_CDS	GSBRNA2T00062628001_assembled_CDS	33.25	2	43.2643	5.84619	1.05781	0.763555	1.18437	0.150521	1.07553	0.521326	0.940382	0.411648	0.973705	0.763621	1.02694	0.789599
GSBRNA2T00083696001_assembled_CDS	GSBRNA2T00083696001_assembled_CDS	15.91	1	18.9469	6.34131	1.39358	0.0595038	1.18442	0.150521	1.25981	0.043035	1.30364	0.000604475	1.31876	0.00259192	1.03434	0.737726
GSBRNA2T00062229001_assembled_CDS	GSBRNA2T00062229001_assembled_CDS	23.95	6	34.1517	6.94678	0.963335	0.777961	1.18409	0.150521	1.27048	0.0363867	1.0198	0.8167	1.10526	0.280435	1.20532	0.0618061
GSBRNA2T00152914001_assembled_CDS	GSBRNA2T00152914001_assembled_CDS	9.85	2	29.33	7.06396	1.11458	0.547092	1.18366	0.150521	1.14169	0.245036	1.13323	0.109686	1.04711	0.623706	1.23939	0.0318439
GSBRNA2T00065097001_assembled_CDS	GSBRNA2T00065097001_assembled_CDS	13.64	5	39.686	4.83057	0.963596	0.783348	1.18423	0.150521	1.37125	0.00573538	0.992648	0.907674	1.11363	0.24284	1.33566	0.00371633
GSBRNA2T00067910001_assembled_CDS	GSBRNA2T00067910001_assembled_CDS	37.96	1	23.761	5.68115	1.20217	0.301353	1.18382	0.150521	1.27253	0.0345806	1.15842	0.0595997	1.54212	2.38072e-06	1.55268	1.03991e-05
GSBRNA2T00076197001_assembled_CDS	GSBRNA2T00076197001_assembled_CDS	33.93	1	80.8843	6.88818	1.08289	0.663621	1.1834	0.152585	0.873564	0.313184	0.962929	0.609853	0.905809	0.272778	0.923003	0.53079
GSBRNA2T00018835001_assembled_CDS	GSBRNA2T00018835001_assembled_CDS	2.01	1	125.579	9.21729	1.06468	0.734849	1.18279	0.152585	1.00041	1	1.07573	0.353612	1.05393	0.573185	0.999578	1
GSBRNA2T00090604001_assembled_CDS	GSBRNA2T00090604001_assembled_CDS	13.22	4	40.6058	4.84326	1.29545	0.14389	1.18289	0.152585	1.09077	0.445756	1.02328	0.787141	0.958167	0.629169	1.00796	0.936392
GSBRNA2T00065897001_assembled_CDS	GSBRNA2T00065897001_assembled_CDS	21.88	6	34.9406	4.57666	1.19399	0.319643	1.18332	0.152585	1.05745	0.627444	1.04308	0.60161	1.0378	0.691858	1.01877	0.850477
GSBRNA2T00064180001_assembled_CDS	GSBRNA2T00064180001_assembled_CDS	28.24	7	285.255	7.40088	1.14793	0.441536	1.1827	0.152585	1.12914	0.288119	1.04441	0.592952	0.97984	0.815617	1.06984	0.498003
GSBRNA2T00070842001_assembled_CDS	GSBRNA2T00070842001_assembled_CDS	3.96	1	41.9234	5.60498	0.975916	0.848298	1.18286	0.152585	1.09146	0.445756	1.13042	0.117562	1.09072	0.34716	1.13412	0.207865
GSBRNA2T00132787001_assembled_CDS	GSBRNA2T00132787001_assembled_CDS	1.47	1	111.857	7.94287	1.19596	0.314992	1.18251	0.152585	1.01282	0.909966	1.20413	0.0168079	1.09465	0.32705	1.50478	4.23518e-05
GSBRNA2T00054774001_assembled_CDS	GSBRNA2T00054774001_assembled_CDS	22.02	3	35.5249	8.93896	0.845356	0.243606	0.844638	0.153352	0.757759	0.0379905	0.924668	0.304062	0.818671	0.0273134	0.691725	0.00397584
GSBRNA2T00143497001_assembled_CDS	GSBRNA2T00143497001_assembled_CDS	21.67	1	19.8731	7.63525	1.04081	0.835383	0.844583	0.153352	0.747038	0.0289306	1.01663	0.846611	1.11967	0.219983	0.8536	0.216976
GSBRNA2T00049270001_assembled_CDS	GSBRNA2T00049270001_assembled_CDS	59.42	2	37.7497	5.26221	0.933995	0.625004	0.844676	0.153352	0.795218	0.0857881	0.837157	0.0207379	0.842154	0.0571182	0.87094	0.279957
GSBRNA2T00055179001_assembled_CDS	GSBRNA2T00055179001_assembled_CDS	13.93	3	27.7108	7.75244	0.786655	0.0995723	0.844881	0.153352	1.11685	0.332693	1.02545	0.767649	0.901435	0.247047	0.922437	0.525245
GSBRNA2T00089105001_assembled_CDS	GSBRNA2T00089105001_assembled_CDS	45.19	2	23.1159	7.89893	1.00314	0.994623	0.844627	0.153352	0.831686	0.168396	0.879161	0.0922969	0.979943	0.815617	0.931785	0.581707
GSBRNA2T00003628001_assembled_CDS	GSBRNA2T00003628001_assembled_CDS	38.38	7	28.951	5.24951	0.910489	0.506162	0.844824	0.153352	0.758073	0.0379905	0.977919	0.755333	0.987028	0.876895	0.944143	0.652123
GSBRNA2T00157986001_assembled_CDS	GSBRNA2T00157986001_assembled_CDS	35.38	1	14.3794	6.16357	0.762714	0.0633989	0.845249	0.153352	0.976312	0.855642	0.965275	0.628658	1.00811	0.939345	0.962109	0.761846
GSBRNA2T00018796001_assembled_CDS	GSBRNA2T00018796001_assembled_CDS	48.02	1	40.7135	6.94678	0.848764	0.25676	0.844832	0.153352	0.826324	0.152265	0.862966	0.0549177	0.87556	0.142368	0.976621	0.855565
GSBRNA2T00151108001_assembled_CDS	GSBRNA2T00151108001_assembled_CDS	10.93	1	34.2475	6.75635	0.723083	0.0263804	0.845032	0.153352	0.924371	0.553888	0.953258	0.519281	0.980697	0.824338	1.02613	0.797121
GSBRNA2T00077513001_assembled_CDS	GSBRNA2T00077513001_assembled_CDS	8.53	3	59.9271	5.68115	0.922336	0.564463	0.844992	0.153352	0.933292	0.603514	1.09491	0.247893	1.0944	0.331998	1.1903	0.0814686
GSBRNA2T00032222001_assembled_CDS	GSBRNA2T00032222001_assembled_CDS	9.83	3	49.8918	6.7417	1.1163	0.543671	1.18227	0.154673	1.16819	0.173963	1.01403	0.876832	1.06136	0.525007	0.95325	0.706481
GSBRNA2T00006309001_assembled_CDS	GSBRNA2T00006309001_assembled_CDS	21.78	2	114.877	4.88135	1.18108	0.351165	1.18234	0.154673	1.17095	0.16696	1.02255	0.787141	0.997247	0.964875	0.982124	0.887008
GSBRNA2T00153967001_assembled_CDS	GSBRNA2T00153967001_assembled_CDS	14.76	3	23.6313	9.72998	1.00608	0.990882	1.18198	0.154673	1.09784	0.41307	1.04602	0.575835	1.03505	0.715313	0.984269	0.899594
GSBRNA2T00154959001_assembled_CDS	GSBRNA2T00154959001_assembled_CDS	7.56	2	49.0336	6.80029	0.991661	0.935188	1.1821	0.154673	1.08784	0.46027	1.01749	0.846611	0.969247	0.720843	1.00948	0.928497
GSBRNA2T00034155001_assembled_CDS	GSBRNA2T00034155001_assembled_CDS	13.98	1	71.2853	6.27783	1.09762	0.60732	1.1823	0.154673	1.21695	0.0855465	1.00191	1	1.00231	0.991301	1.02374	0.812243
GSBRNA2T00018905001_assembled_CDS	GSBRNA2T00018905001_assembled_CDS	2.79	3	196.099	5.61768	1.23644	0.232594	1.18217	0.154673	0.985015	0.909885	0.979245	0.765337	0.989464	0.894476	1.03277	0.745049
GSBRNA2T00034354001_assembled_CDS	GSBRNA2T00034354001_assembled_CDS	10.83	3	110.66	8.26514	1.33834	0.0991433	1.18229	0.154673	1.3687	0.00596395	1.03741	0.65489	1.11136	0.254923	1.03506	0.730435
GSBRNA2T00059207001_assembled_CDS	GSBRNA2T00059207001_assembled_CDS	6.04	5	123.216	5.84619	1.21394	0.275459	1.18227	0.154673	1.21279	0.0909227	1.08779	0.283723	1.0677	0.479286	1.04823	0.638668
GSBRNA2T00054575001_assembled_CDS	GSBRNA2T00054575001_assembled_CDS	24.15	1	36.403	9.83252	1.05991	0.755299	1.18176	0.154673	1.1101	0.360892	1.08729	0.289135	1.01564	0.87098	1.0505	0.618349
GSBRNA2T00097540001_assembled_CDS	GSBRNA2T00097540001_assembled_CDS	30.28	3	15.6483	9.93506	1.0303	0.883286	0.845698	0.156242	0.600093	0.000130502	0.970457	0.67654	0.813214	0.0221446	0.477783	7.72868e-09
GSBRNA2T00122542001_assembled_CDS	GSBRNA2T00122542001_assembled_CDS	43.24	3	15.1583	6.7124	0.809112	0.144161	0.845814	0.156242	0.807595	0.11036	0.922941	0.291159	0.940929	0.496622	0.739018	0.0179801
GSBRNA2T00086285001_assembled_CDS	GSBRNA2T00086285001_assembled_CDS	17.44	1	10.064	7.29834	0.883599	0.38931	0.846347	0.156242	0.796085	0.087519	0.897544	0.158974	0.943586	0.519052	0.800999	0.0825976
GSBRNA2T00005618001_assembled_CDS	GSBRNA2T00005618001_assembled_CDS	19.74	1	127.526	5.49072	1.71565	0.00208567	0.845823	0.156242	0.687738	0.00510096	1.6864	1.24953e-11	1.30101	0.00420502	1.01882	0.850477
GSBRNA2T00058493001_assembled_CDS	GSBRNA2T00058493001_assembled_CDS	29.98	1	46.0276	9.14404	1.13445	0.484461	0.84648	0.156242	0.886991	0.369189	1.03168	0.700936	1.04173	0.661144	1.02019	0.842785
GSBRNA2T00021401001_assembled_CDS	GSBRNA2T00021401001_assembled_CDS	18.99	1	119.872	5.49072	0.891116	0.419363	0.845766	0.156242	0.824745	0.149684	1.06828	0.406283	1.07485	0.436104	1.12049	0.256358
GSBRNA2T00132566001_assembled_CDS	GSBRNA2T00132566001_assembled_CDS	43.75	1	12.6303	11.7515	1.92531	0.000185721	1.18067	0.156784	1.23517	0.0646147	1.14905	0.0747218	0.92273	0.372268	0.767042	0.0379762
GSBRNA2T00006046001_assembled_CDS	GSBRNA2T00006046001_assembled_CDS	6.18	1	30.122	8.03076	1.08479	0.655949	1.18138	0.156784	1.00838	0.944384	0.947935	0.476422	1.03811	0.691858	0.852379	0.210224
GSBRNA2T00025437001_assembled_CDS	GSBRNA2T00025437001_assembled_CDS	8.92	2	43.4932	7.81104	1.05455	0.776019	1.18107	0.156784	1.1321	0.277705	0.900176	0.167607	0.956697	0.621036	0.947535	0.676139
GSBRNA2T00045226001_assembled_CDS	GSBRNA2T00045226001_assembled_CDS	3.13	1	53.1091	6.771	1.16095	0.404135	1.18142	0.156784	0.966699	0.80158	0.964716	0.628658	1.07287	0.44818	0.987049	0.91847
GSBRNA2T00112019001_assembled_CDS	GSBRNA2T00112019001_assembled_CDS	33.68	2	93.6437	6.21436	0.893018	0.428149	1.18146	0.156784	1.40279	0.0030314	1.03988	0.627969	0.905482	0.267502	0.987662	0.92476
GSBRNA2T00078485001_assembled_CDS	GSBRNA2T00078485001_assembled_CDS	2.16	1	76.2067	8.00146	1.52793	0.0158884	1.18063	0.156784	0.991687	0.952035	1.06293	0.441679	1.19253	0.0553582	1.10121	0.335207
GSBRNA2T00018389001_assembled_CDS	GSBRNA2T00018389001_assembled_CDS	18.66	3	80.4102	6.12549	1.04955	0.796999	1.18071	0.156784	1.21873	0.0829626	1.00942	0.927785	1.02749	0.779477	1.10283	0.326171
GSBRNA2T00059280001_assembled_CDS	GSBRNA2T00059280001_assembled_CDS	33.87	16	56.8845	8.38232	0.936244	0.635283	1.18082	0.156784	1.35526	0.00781953	0.962234	0.600531	1.07593	0.430147	1.2253	0.0420978
GSBRNA2T00050652001_assembled_CDS	GSBRNA2T00050652001_assembled_CDS	16.99	1	28.6694	9.01221	1.416	0.0483403	1.1805	0.156784	1.12557	0.298822	1.04583	0.575835	1.36906	0.00062927	1.24623	0.0276095
GSBRNA2T00150758001_assembled_CDS	GSBRNA2T00150758001_assembled_CDS	41.39	1	39.9837	8.83643	1.22768	0.247511	1.18033	0.158919	1.09181	0.440985	0.847781	0.0319608	0.941848	0.504048	0.984566	0.905886
GSBRNA2T00066185001_assembled_CDS	GSBRNA2T00066185001_assembled_CDS	4.3	1	56.4028	5.88428	1.22829	0.247511	1.17968	0.158919	1.05028	0.669267	0.980612	0.785432	0.967532	0.71236	0.994018	0.962452
GSBRNA2T00056898001_assembled_CDS	GSBRNA2T00056898001_assembled_CDS	18.8	5	51.422	8.49951	1.09283	0.625765	1.17994	0.158919	0.977508	0.867689	0.974424	0.715638	1.05043	0.601777	1.05232	0.611652
GSBRNA2T00017296001_assembled_CDS	GSBRNA2T00017296001_assembled_CDS	9.17	4	66.824	6.44287	1.261	0.190641	1.17986	0.158919	1.11318	0.348606	1.02928	0.729224	0.984493	0.850574	1.05407	0.598375
GSBRNA2T00081635001_assembled_CDS	GSBRNA2T00081635001_assembled_CDS	22.16	2	134.513	6.01123	1.04152	0.83108	1.17981	0.158919	1.15363	0.209839	0.9873	0.846276	1.04655	0.623706	1.15134	0.158986
GSBRNA2T00068262001_assembled_CDS	GSBRNA2T00068262001_assembled_CDS	8.14	4	64.2871	8.1333	1.03252	0.87012	1.18047	0.158919	1.20487	0.102549	1.06288	0.441679	1.05371	0.573185	1.22041	0.0464162
GSBRNA2T00022082001_assembled_CDS	GSBRNA2T00022082001_assembled_CDS	6.26	3	122.763	6.01123	1.04451	0.818228	1.1802	0.158919	1.38652	0.0041817	1.20317	0.0173096	1.23074	0.0239181	1.39242	0.000924535
GSBRNA2T00076389001_assembled_CDS	GSBRNA2T00076389001_assembled_CDS	5.72	2	89.5902	5.69385	0.962153	0.772578	0.84667	0.15917	0.776367	0.0575383	0.865026	0.0587884	0.836285	0.0475849	0.660096	0.00115224
GSBRNA2T00121046001_assembled_CDS	GSBRNA2T00121046001_assembled_CDS	11.83	2	17.9922	8.85107	0.968431	0.804944	0.846566	0.15917	0.916031	0.511139	1.03421	0.682346	0.902154	0.252063	0.816468	0.111683
GSBRNA2T00038882001_assembled_CDS	GSBRNA2T00038882001_assembled_CDS	4.13	1	56.4512	8.99756	0.88675	0.402055	0.84738	0.15917	0.856313	0.244259	0.958672	0.572901	0.97501	0.772243	0.99999	1
GSBRNA2T00102451001_assembled_CDS	GSBRNA2T00102451001_assembled_CDS	24.85	1	183.188	5.68115	0.647065	0.00296166	0.847294	0.15917	0.945497	0.671822	1.04394	0.592952	0.955014	0.604882	1.14409	0.177854
GSBRNA2T00060122001_assembled_CDS	GSBRNA2T00060122001_assembled_CDS	4.79	1	34.3463	8.11865	1.26106	0.190641	1.17898	0.161077	1.08212	0.490202	0.805154	0.00489633	0.909389	0.288994	0.787769	0.0623483
GSBRNA2T00043000001_assembled_CDS	GSBRNA2T00043000001_assembled_CDS	37.82	1	12.9746	5.21143	0.808609	0.144161	1.17865	0.161077	1.19392	0.120583	0.904113	0.185857	0.847961	0.068105	0.937599	0.616587
GSBRNA2T00089719001_assembled_CDS	GSBRNA2T00089719001_assembled_CDS	8.87	3	84.5443	5.56689	1.13232	0.490817	1.17911	0.161077	1.14083	0.248163	0.885991	0.113775	0.983265	0.841817	0.94727	0.670113
GSBRNA2T00060645001_assembled_CDS	GSBRNA2T00060645001_assembled_CDS	9.63	3	37.3422	7.51807	0.916031	0.535008	1.17902	0.161077	1.14786	0.226906	0.993278	0.907674	0.974542	0.772243	0.982398	0.887008
GSBRNA2T00120475001_assembled_CDS	GSBRNA2T00120475001_assembled_CDS	23.2	1	20.3774	7.15186	1.48029	0.0258673	1.1792	0.161077	1.04991	0.669267	1.17537	0.0381283	1.21594	0.0336226	0.993973	0.962452
GSBRNA2T00079241001_assembled_CDS	GSBRNA2T00079241001_assembled_CDS	4.56	1	45.4604	8.54346	1.34401	0.0939907	1.1794	0.161077	0.956303	0.736132	1.08256	0.311526	1.09635	0.322154	1.02205	0.827467
GSBRNA2T00100681001_assembled_CDS	GSBRNA2T00100681001_assembled_CDS	50	2	15.5868	6.39209	1.12847	0.503697	1.17858	0.161077	1.06755	0.564637	1.16252	0.0523999	1.01915	0.845699	1.03371	0.737726
GSBRNA2T00112172001_assembled_CDS	GSBRNA2T00112172001_assembled_CDS	35.13	10	38.2941	9.5249	1.01983	0.927663	1.17947	0.161077	1.06957	0.553618	0.990603	0.88717	1.05487	0.566157	1.07171	0.486217
GSBRNA2T00006056001_assembled_CDS	GSBRNA2T00006056001_assembled_CDS	19.62	3	22.485	9.45166	1.17861	0.356216	1.179	0.161077	1.02749	0.815569	1.0005	0.989761	1.13429	0.173129	1.082	0.429918
GSBRNA2T00143342001_assembled_CDS	GSBRNA2T00143342001_assembled_CDS	54.21	1	38.1666	9.33447	1.2829	0.159131	1.17883	0.161077	1.19934	0.112079	0.964531	0.628658	1.02276	0.812356	1.12144	0.252632
GSBRNA2T00030821001_assembled_CDS	GSBRNA2T00030821001_assembled_CDS	25.06	7	134.299	6.06201	1.00846	0.981785	1.17886	0.161077	1.10451	0.382042	1.07005	0.392656	1.13222	0.17929	1.20346	0.0641629
GSBRNA2T00078632001_assembled_CDS	GSBRNA2T00078632001_assembled_CDS	1.61	2	119.852	6.53662	1.24874	0.209922	1.17931	0.161077	1.26504	0.039586	1.01055	0.907326	1.35572	0.000918111	1.33339	0.00399227
GSBRNA2T00024562001_assembled_CDS	GSBRNA2T00024562001_assembled_CDS	43.85	7	32.5818	6.21436	0.831019	0.200893	0.84765	0.162136	0.862491	0.266096	0.930683	0.344834	0.861482	0.0975222	0.824059	0.129937
GSBRNA2T00068579001_assembled_CDS	GSBRNA2T00068579001_assembled_CDS	57.81	1	7.30284	9.45166	1.06765	0.722714	0.848243	0.162136	1.08401	0.480092	0.981433	0.785432	1.20078	0.0466975	0.849759	0.20361
GSBRNA2T00012869001_assembled_CDS	GSBRNA2T00012869001_assembled_CDS	39.61	3	63.007	6.81494	0.73278	0.0333648	0.847566	0.162136	0.908018	0.469828	0.880459	0.0951591	0.895245	0.218309	0.906992	0.445109
GSBRNA2T00129230001_assembled_CDS	GSBRNA2T00129230001_assembled_CDS	1.89	1	60.1447	5.84619	1.00632	0.990882	0.847785	0.162136	0.797038	0.0892758	1.14594	0.0804411	0.856267	0.0852434	0.935681	0.604883
GSBRNA2T00149640001_assembled_CDS	GSBRNA2T00149640001_assembled_CDS	7.17	1	27.8087	7.75244	1.3312	0.105468	1.17784	0.16326	1.33744	0.0110005	1.09176	0.262813	1.15866	0.109524	0.935008	0.59906
GSBRNA2T00074733001_assembled_CDS	GSBRNA2T00074733001_assembled_CDS	23.97	1	24.6744	4.89404	1.25219	0.204957	1.17773	0.16326	1.20391	0.104088	0.942105	0.427382	1.08896	0.357533	0.983008	0.8933
GSBRNA2T00074700001_assembled_CDS	GSBRNA2T00074700001_assembled_CDS	44.51	5	58.1262	8.70459	0.867493	0.321102	1.17777	0.16326	1.18414	0.139221	0.962157	0.600531	0.961296	0.653786	1.06106	0.553157
GSBRNA2T00019540001_assembled_CDS	GSBRNA2T00019540001_assembled_CDS	7.85	1	21.2921	6.04932	1.14234	0.459596	1.17766	0.16326	1.21385	0.0895522	1.0385	0.645855	1.00461	0.965266	1.09552	0.358571
GSBRNA2T00047913001_assembled_CDS	GSBRNA2T00047913001_assembled_CDS	42.42	2	15.2577	6.03662	1.13103	0.494016	1.17803	0.16326	1.23109	0.0688334	1.0486	0.550665	1.08198	0.395514	1.21382	0.0521116
GSBRNA2T00079245001_assembled_CDS	GSBRNA2T00079245001_assembled_CDS	53.16	13	35.9805	6.37939	1.00927	0.977244	1.17752	0.16326	1.44011	0.00141081	1.01661	0.846611	1.17582	0.0785205	1.28002	0.01342
GSBRNA2T00066703001_assembled_CDS	GSBRNA2T00066703001_assembled_CDS	8.16	1	21.8901	7.51807	0.940604	0.661188	0.849048	0.16514	0.855154	0.240731	0.855715	0.0429486	0.797562	0.0126779	0.866501	0.26424
GSBRNA2T00006477001_assembled_CDS	GSBRNA2T00006477001_assembled_CDS	32.01	1	36.1934	6.68311	1.08506	0.655949	0.849184	0.16514	0.847185	0.213661	1.00675	0.948332	0.94252	0.511526	0.869374	0.27203
GSBRNA2T00076690001_assembled_CDS	GSBRNA2T00076690001_assembled_CDS	37.69	4	13.7435	9.40771	0.839047	0.224666	0.848801	0.16514	0.938003	0.631705	0.985022	0.825915	0.935179	0.453155	0.924245	0.536358
GSBRNA2T00103119001_assembled_CDS	GSBRNA2T00103119001_assembled_CDS	13.49	1	13.5366	4.70361	1.57366	0.00982919	0.849432	0.16514	0.912343	0.490295	1.26949	0.00210222	1.1495	0.132141	0.957721	0.737133
GSBRNA2T00050955001_assembled_CDS	GSBRNA2T00050955001_assembled_CDS	20.11	2	18.5036	8.32373	0.882524	0.385107	0.849148	0.16514	0.931313	0.592356	1.0145	0.876832	1.00128	1	0.959292	0.743297
GSBRNA2T00055682001_assembled_CDS	GSBRNA2T00055682001_assembled_CDS	38	1	52.3568	9.5542	1.07555	0.690863	0.848526	0.16514	0.880111	0.338402	1.13684	0.0998693	1.05835	0.54536	1.03208	0.752402
GSBRNA2T00104462001_assembled_CDS	GSBRNA2T00104462001_assembled_CDS	13.46	1	90.8257	5.56689	0.839291	0.224666	0.848978	0.16514	0.979216	0.873715	1.08879	0.278386	0.981551	0.833072	1.08435	0.419189
GSBRNA2T00098939001_assembled_CDS	GSBRNA2T00098939001_assembled_CDS	2.2	1	65.8045	7.26904	1.49189	0.0229319	1.17709	0.165466	0.967508	0.80757	1.00897	0.927785	1.07102	0.460465	0.952133	0.700386
GSBRNA2T00064018001_assembled_CDS	GSBRNA2T00064018001_assembled_CDS	4.02	2	124.85	6.56592	1.0887	0.640755	1.17701	0.165466	1.05924	0.615753	0.985928	0.836087	0.982002	0.833072	0.954507	0.718707
GSBRNA2T00026773001_assembled_CDS	GSBRNA2T00026773001_assembled_CDS	10.66	4	59.4862	5.93506	1.44494	0.0365482	1.17737	0.165466	1.029	0.802369	1.15988	0.0566232	1.00438	0.973933	1.02851	0.774635
GSBRNA2T00092026001_assembled_CDS	GSBRNA2T00092026001_assembled_CDS	9.8	2	32.8388	5.57959	0.962509	0.777961	1.17728	0.165466	1.06449	0.58705	1.06206	0.448985	1.07928	0.412591	1.03785	0.70875
GSBRNA2T00011530001_assembled_CDS	GSBRNA2T00011530001_assembled_CDS	16.38	6	44.6257	8.104	1.20256	0.299125	1.177	0.165466	1.17327	0.16242	1.03961	0.627969	1.09172	0.342053	1.10854	0.300114
GSBRNA2T00018553001_assembled_CDS	GSBRNA2T00018553001_assembled_CDS	7.75	4	59.2899	8.26514	1.25894	0.193748	1.17662	0.165466	1.16262	0.186161	1.03563	0.663984	1.05544	0.566157	1.14373	0.177854
GSBRNA2T00094865001_assembled_CDS	GSBRNA2T00094865001_assembled_CDS	6.15	4	100.687	5.75732	1.10967	0.564401	1.17727	0.165466	1.138	0.25773	1.01186	0.897135	1.07555	0.430147	1.20606	0.0606564
GSBRNA2T00096653001_assembled_CDS	GSBRNA2T00096653001_assembled_CDS	30.37	2	40.2776	8.45557	1.15382	0.423981	1.17658	0.165466	1.2084	0.0980489	0.983486	0.805628	1.14882	0.132141	1.23671	0.0331563
GSBRNA2T00007396001_assembled_CDS	GSBRNA2T00007396001_assembled_CDS	1.19	1	111.81	7.89893	1.17828	0.358762	1.17742	0.165466	1.16313	0.186161	1.06277	0.441679	1.18003	0.0724288	1.24421	0.0287643
GSBRNA2T00123305001_assembled_CDS	GSBRNA2T00123305001_assembled_CDS	42.41	2	49.548	5.66846	1.31968	0.116125	1.17637	0.167697	1.04485	0.699967	1.09423	0.252794	1.07229	0.454296	0.981314	0.880716
GSBRNA2T00116574001_assembled_CDS	GSBRNA2T00116574001_assembled_CDS	8.04	2	50.4601	6.22705	1.19179	0.324346	1.17559	0.167697	1.01704	0.882672	1.06228	0.448985	1.05888	0.538525	1.01377	0.889257
GSBRNA2T00155797001_assembled_CDS	GSBRNA2T00155797001_assembled_CDS	21.45	1	36.3473	8.49951	0.979219	0.86459	1.1759	0.167697	1.16242	0.188681	1.05555	0.494387	1.08341	0.389928	1.16797	0.119867
GSBRNA2T00079105001_assembled_CDS	GSBRNA2T00079105001_assembled_CDS	4.7	1	36.0077	6.45557	1.09005	0.636988	1.1764	0.167697	1.21795	0.084246	1.08229	0.317311	1.05191	0.587386	1.26583	0.0181631
GSBRNA2T00038049001_assembled_CDS	GSBRNA2T00038049001_assembled_CDS	4.28	1	52.9093	9.27588	0.888615	0.410665	1.17619	0.167697	1.35224	0.00828181	0.970286	0.67654	1.01855	0.845699	1.33701	0.0036284
GSBRNA2T00087948001_assembled_CDS	GSBRNA2T00087948001_assembled_CDS	64.1	7	12.3385	9.67139	0.873406	0.344377	0.849992	0.168182	0.74206	0.0254353	0.955004	0.5369	0.856918	0.0875991	0.784626	0.0582716
GSBRNA2T00041356001_assembled_CDS	GSBRNA2T00041356001_assembled_CDS	9.93	3	64.4042	7.31299	1.01175	0.963651	0.850289	0.168182	0.865508	0.281289	0.951896	0.510571	0.848573	0.0700867	0.812593	0.105343
GSBRNA2T00018625001_assembled_CDS	GSBRNA2T00018625001_assembled_CDS	47.97	1	37.6727	5.56689	0.774636	0.0799724	0.849694	0.168182	0.843441	0.200893	0.887147	0.117126	0.728877	0.000487906	0.823435	0.127546
GSBRNA2T00156002001_assembled_CDS	GSBRNA2T00156002001_assembled_CDS	55.74	2	19.6417	7.45947	0.82906	0.195214	0.850224	0.168182	0.795381	0.0857881	0.937387	0.38864	0.924922	0.385161	0.87348	0.28802
GSBRNA2T00156354001_assembled_CDS	GSBRNA2T00156354001_assembled_CDS	38.06	2	27.3968	4.94482	0.815418	0.158393	0.850266	0.168182	0.92159	0.543073	0.937005	0.38864	0.83552	0.0475849	0.888835	0.357363
GSBRNA2T00153873001_assembled_CDS	GSBRNA2T00153873001_assembled_CDS	23.81	1	42.3603	5.36377	0.765851	0.0672732	0.850119	0.168182	0.850206	0.223572	0.921045	0.278602	0.906429	0.272778	0.893266	0.376004
GSBRNA2T00148916001_assembled_CDS	GSBRNA2T00148916001_assembled_CDS	44.01	1	85.3782	6.1001	0.916711	0.539876	0.84993	0.168182	1.06963	0.553618	0.913574	0.237392	0.948679	0.5574	0.931518	0.581707
GSBRNA2T00060707001_assembled_CDS	GSBRNA2T00060707001_assembled_CDS	26.6	3	35.2679	5.74463	1.02488	0.905383	0.849719	0.168182	0.822152	0.142123	1.05776	0.478957	0.983612	0.850574	0.941854	0.64021
GSBRNA2T00137966001_assembled_CDS	GSBRNA2T00137966001_assembled_CDS	2.32	1	43.2884	6.0874	0.694501	0.0128576	0.850296	0.168182	0.841503	0.19778	0.967055	0.647668	0.863881	0.105505	1.05693	0.578754
GSBRNA2T00024229001_assembled_CDS	GSBRNA2T00024229001_assembled_CDS	1.62	1	199.626	8.33838	0.905027	0.482624	0.849941	0.168182	1.09038	0.45056	0.948975	0.484854	0.916365	0.329084	1.07476	0.468865
GSBRNA2T00009021001_assembled_CDS	GSBRNA2T00009021001_assembled_CDS	61.12	1	48.6209	8.20654	0.699782	0.0147195	0.849905	0.168182	1.02503	0.828846	1.12686	0.125898	0.981394	0.824338	1.14312	0.18069
GSBRNA2T00033625001_assembled_CDS	GSBRNA2T00033625001_assembled_CDS	52.5	1	42.0902	8.33838	1.20227	0.301353	1.17503	0.169953	1.10681	0.373481	0.872687	0.0764872	0.879001	0.152881	1.00313	0.976066
GSBRNA2T00039756001_assembled_CDS	GSBRNA2T00039756001_assembled_CDS	19.63	1	23.4999	6.59521	1.22408	0.255253	1.17526	0.169953	0.925265	0.559325	0.98627	0.836087	1.01222	0.905007	1.00648	0.952224
GSBRNA2T00019265001_assembled_CDS	GSBRNA2T00019265001_assembled_CDS	4.81	3	108.96	5.88428	1.72457	0.00188491	1.17499	0.169953	1.00012	1	1.11414	0.16776	1.05954	0.531742	1.01849	0.858192
GSBRNA2T00131513001_assembled_CDS	GSBRNA2T00131513001_assembled_CDS	19.93	4	32.2228	5.08447	1.07794	0.683019	1.17516	0.169953	1.27412	0.0339967	0.991183	0.88717	1.11564	0.235028	1.16269	0.13044
GSBRNA2T00016678001_assembled_CDS	GSBRNA2T00016678001_assembled_CDS	19.9	3	23.7682	5.85889	0.880361	0.372639	0.850621	0.171262	0.846518	0.213661	0.829555	0.0154918	0.957518	0.629169	0.881451	0.321629
GSBRNA2T00140332001_assembled_CDS	GSBRNA2T00140332001_assembled_CDS	26.55	1	30.0135	8.85107	0.851769	0.266901	0.850865	0.171262	1.02595	0.822197	0.89883	0.16325	0.946917	0.541921	0.915499	0.487119
GSBRNA2T00031088001_assembled_CDS	GSBRNA2T00031088001_assembled_CDS	8.11	2	27.2073	5.90967	0.978458	0.859158	0.851473	0.171262	0.776345	0.0575383	0.843903	0.0274068	0.943545	0.519052	0.920282	0.514228
GSBRNA2T00073226001_assembled_CDS	GSBRNA2T00073226001_assembled_CDS	63.99	1	89.4654	5.22412	0.893777	0.432574	0.850951	0.171262	0.844259	0.204037	0.979514	0.775371	0.893816	0.213746	0.974366	0.836728
GSBRNA2T00054441001_assembled_CDS	GSBRNA2T00054441001_assembled_CDS	3.8	1	38.3856	6.63916	0.737336	0.0365407	0.850816	0.171262	0.888574	0.378249	0.951207	0.501929	0.982358	0.833072	1.02539	0.80467
GSBRNA2T00099660001_assembled_CDS	GSBRNA2T00099660001_assembled_CDS	15.96	1	22.9973	6.13818	0.742044	0.0408418	0.85122	0.171262	0.985717	0.915912	1.12099	0.144019	1.02133	0.828972	1.057	0.578754
GSBRNA2T00032360001_assembled_CDS	GSBRNA2T00032360001_assembled_CDS	13.04	1	12.6393	9.49561	1.42892	0.0426787	1.17393	0.172232	1.41045	0.0026288	1.12089	0.144019	1.45354	4.57306e-05	0.773553	0.0450656
GSBRNA2T00064140001_assembled_CDS	GSBRNA2T00064140001_assembled_CDS	16.52	1	13.3297	6.11279	1.29745	0.141476	1.17369	0.172232	0.966141	0.795596	0.91265	0.231852	0.89746	0.22763	0.820729	0.122859
GSBRNA2T00053275001_assembled_CDS	GSBRNA2T00053275001_assembled_CDS	4.52	2	67.3278	6.44287	1.75561	0.00132705	1.17407	0.172232	0.879034	0.334123	1.02638	0.75797	0.772073	0.00427672	0.858359	0.230896
GSBRNA2T00037503001_assembled_CDS	GSBRNA2T00037503001_assembled_CDS	49.25	1	22.4254	7.44482	1.34928	0.0898794	1.17436	0.172232	1.06363	0.58705	0.886614	0.117126	0.983182	0.841817	0.899631	0.409825
GSBRNA2T00151903001_assembled_CDS	GSBRNA2T00151903001_assembled_CDS	2.8	1	71.8773	8.22119	1.11688	0.540264	1.17421	0.172232	1.02896	0.802369	1.06412	0.434448	1.17424	0.0817275	0.957548	0.737133
GSBRNA2T00149500001_assembled_CDS	GSBRNA2T00149500001_assembled_CDS	3.26	6	271.854	6.0874	1.15486	0.421104	1.17368	0.172232	1.13946	0.25451	0.99841	0.958996	1.02499	0.795855	1.01372	0.889257
GSBRNA2T00075620001_assembled_CDS	GSBRNA2T00075620001_assembled_CDS	40.44	1	58.2099	5.60498	0.993029	0.940608	1.17422	0.172232	1.17975	0.147318	0.978748	0.765337	0.988365	0.885682	1.05355	0.598375
GSBRNA2T00066139001_assembled_CDS	GSBRNA2T00066139001_assembled_CDS	2.04	2	241.606	6.0874	1.2477	0.211599	1.17438	0.172232	1.10061	0.39957	1.05342	0.518078	1.0889	0.357533	1.07068	0.492089
GSBRNA2T00127760001_assembled_CDS	GSBRNA2T00127760001_assembled_CDS	38.91	1	65.8649	5.46533	1.00175	0.98924	1.17376	0.172232	1.1868	0.133394	0.964868	0.628658	0.977004	0.789542	1.08824	0.398268
GSBRNA2T00034833001_assembled_CDS	GSBRNA2T00034833001_assembled_CDS	10.58	9	147.565	6.18896	1.22364	0.255253	1.17387	0.172232	1.14143	0.248163	1.07569	0.353612	1.08203	0.395514	1.09824	0.349092
GSBRNA2T00151372001_assembled_CDS	GSBRNA2T00151372001_assembled_CDS	19.59	1	37.3524	6.37939	1.18614	0.338774	1.17436	0.172232	1.17324	0.16242	1.05177	0.526118	1.08207	0.395514	1.11156	0.28767
GSBRNA2T00046983001_assembled_CDS	GSBRNA2T00046983001_assembled_CDS	11.7	1	42.1005	6.90283	1.10985	0.564401	1.1739	0.172232	0.993835	0.964053	1.109	0.186543	0.958129	0.629169	1.14322	0.18069
GSBRNA2T00049574001_assembled_CDS	GSBRNA2T00049574001_assembled_CDS	5.37	2	45.3664	6.48096	1.62768	0.00551216	1.17405	0.172232	1.12365	0.30612	1.02977	0.719743	1.17898	0.0739123	1.24888	0.0259556
GSBRNA2T00130559001_assembled_CDS	GSBRNA2T00130559001_assembled_CDS	7.06	3	46.0616	8.19189	1.1977	0.310393	0.852355	0.17438	0.721699	0.0147136	0.995704	0.938466	0.937681	0.47465	0.664111	0.0013592
GSBRNA2T00071471001_assembled_CDS	GSBRNA2T00071471001_assembled_CDS	12.14	4	22.4081	9.02686	0.873142	0.344377	0.852459	0.17438	0.745058	0.0274886	0.866663	0.0628731	0.886474	0.179534	0.6885	0.00343991
GSBRNA2T00114429001_assembled_CDS	GSBRNA2T00114429001_assembled_CDS	10.2	1	55.0922	7.60596	0.792771	0.110586	0.852143	0.17438	1.06795	0.564637	1.5368	2.55028e-08	1.11502	0.23891	0.920847	0.519725
GSBRNA2T00036954001_assembled_CDS	GSBRNA2T00036954001_assembled_CDS	15.34	1	54.1269	5.97314	0.955802	0.740405	0.852338	0.17438	0.905157	0.454736	1.0273	0.74834	1.03559	0.707455	0.940659	0.634278
GSBRNA2T00130435001_assembled_CDS	GSBRNA2T00130435001_assembled_CDS	29.48	1	19.0322	9.75928	0.965147	0.788741	0.851924	0.17438	0.857653	0.25141	1.05055	0.53423	0.986521	0.876895	0.958615	0.743297
GSBRNA2T00006494001_assembled_CDS	GSBRNA2T00006494001_assembled_CDS	9.5	1	25.9777	8.90967	1.03015	0.883286	0.852005	0.17438	1.04691	0.687606	0.943837	0.443428	0.822012	0.0302504	0.990718	0.943618
GSBRNA2T00095750001_assembled_CDS	GSBRNA2T00095750001_assembled_CDS	47.11	2	39.3113	8.47021	0.897857	0.450488	0.852026	0.17438	0.87187	0.305023	1.00683	0.948332	0.990652	0.912072	1.00876	0.928497
GSBRNA2T00079745001_assembled_CDS	GSBRNA2T00079745001_assembled_CDS	9.58	1	18.635	8.57275	0.923063	0.569428	0.851864	0.17438	0.710361	0.0103215	0.828681	0.0148438	0.856352	0.0852434	1.04658	0.645515
GSBRNA2T00013580001_assembled_CDS	GSBRNA2T00013580001_assembled_CDS	18.66	1	14.0423	8.79248	0.896052	0.441489	0.852324	0.17438	0.955295	0.730232	1.04539	0.584361	1.03923	0.684118	1.06199	0.54686
GSBRNA2T00075382001_assembled_CDS	GSBRNA2T00075382001_assembled_CDS	39.83	3	11.881	8.95361	1.05125	0.792783	0.851743	0.17438	1.09052	0.445756	1.02588	0.75797	1.07026	0.466686	1.07532	0.468865
GSBRNA2T00000227001_assembled_CDS	GSBRNA2T00000227001_assembled_CDS	26.8	2	21.5073	8.51416	0.88255	0.385107	0.852032	0.17438	0.945228	0.671822	0.988054	0.85648	1.01811	0.854101	1.09434	0.368228
GSBRNA2T00087519001_assembled_CDS	GSBRNA2T00087519001_assembled_CDS	4.13	1	82.3652	5.021	1.0499	0.796999	0.852401	0.17438	0.838059	0.185648	1.00758	0.938048	1.06704	0.485663	1.1162	0.271677
GSBRNA2T00049577001_assembled_CDS	GSBRNA2T00049577001_assembled_CDS	10.64	3	37.1781	6.32861	0.98795	0.913484	1.17303	0.174537	1.15374	0.209839	0.907972	0.205447	0.836662	0.0490785	0.865925	0.260397
GSBRNA2T00122361001_assembled_CDS	GSBRNA2T00122361001_assembled_CDS	8.1	2	27.4926	6.80029	0.958224	0.751105	1.17269	0.174537	1.07622	0.521326	0.912637	0.231852	1.08997	0.35232	0.903178	0.424772
GSBRNA2T00088609001_assembled_CDS	GSBRNA2T00088609001_assembled_CDS	37.76	1	111.027	6.12549	1.11507	0.547092	1.17337	0.174537	0.998186	0.988038	1.00223	1	1.01682	0.862529	0.982416	0.887008
GSBRNA2T00062678001_assembled_CDS	GSBRNA2T00062678001_assembled_CDS	6.36	2	54.7187	6.58057	1.26362	0.186058	1.17279	0.174537	1.04289	0.712431	0.902857	0.18117	0.983924	0.850574	1.01221	0.904903
GSBRNA2T00127128001_assembled_CDS	GSBRNA2T00127128001_assembled_CDS	6.49	6	164.401	8.19189	1.07997	0.675223	1.17326	0.174537	0.97588	0.855642	1.03093	0.710312	1.03715	0.699638	1.06893	0.503961
GSBRNA2T00056496001_assembled_CDS	GSBRNA2T00056496001_assembled_CDS	6.37	3	72.2178	7.13721	0.984893	0.89719	1.17314	0.174537	1.1351	0.267576	1.12353	0.134711	1.07565	0.430147	1.06926	0.503961
GSBRNA2T00070428001_assembled_CDS	GSBRNA2T00070428001_assembled_CDS	3.32	2	135.154	8.19189	1.14008	0.465728	1.17343	0.174537	1.12042	0.321107	1.09743	0.238303	1.07268	0.44818	1.071	0.492089
GSBRNA2T00098762001_assembled_CDS	GSBRNA2T00098762001_assembled_CDS	9.94	1	19.9473	8.71924	1.20317	0.299125	1.17299	0.174537	1.16257	0.186161	1.01461	0.866727	1.10635	0.276057	1.07549	0.468865
GSBRNA2T00093026001_assembled_CDS	GSBRNA2T00093026001_assembled_CDS	4.82	2	161.997	6.18896	1.36274	0.0792048	1.17318	0.174537	1.0932	0.436248	1.13079	0.114886	1.15655	0.11377	1.10896	0.300114
GSBRNA2T00066225001_assembled_CDS	GSBRNA2T00066225001_assembled_CDS	35.06	9	52.8745	5.33838	1.00235	0.98924	1.17331	0.174537	1.39347	0.00370894	1.03666	0.65489	1.11255	0.246818	1.21098	0.0551834
GSBRNA2T00129861001_assembled_CDS	GSBRNA2T00129861001_assembled_CDS	13.71	1	14.4545	9.34912	0.833754	0.20961	1.17281	0.174537	1.42385	0.00197073	1.21301	0.0128523	1.1445	0.144816	1.24255	0.0293579
GSBRNA2T00094339001_assembled_CDS	GSBRNA2T00094339001_assembled_CDS	1.92	1	64.8993	7.44482	1.09786	0.60732	1.17194	0.176866	1.05074	0.663207	0.98982	0.876929	0.954699	0.604882	0.983664	0.899594
GSBRNA2T00136801001_assembled_CDS	GSBRNA2T00136801001_assembled_CDS	2.54	1	79.4707	6.46826	1.88241	0.000308604	1.17178	0.176866	1.24446	0.0559424	1.14448	0.0844568	1.20312	0.0447281	1.00171	0.984035
GSBRNA2T00130853001_assembled_CDS	GSBRNA2T00130853001_assembled_CDS	59.16	3	29.8449	9.77393	0.990235	0.92434	1.17245	0.176866	1.36754	0.00608139	1.01222	0.897135	0.928989	0.411664	1.055	0.591795
GSBRNA2T00130834001_assembled_CDS	GSBRNA2T00130834001_assembled_CDS	7.72	3	53.2206	6.04932	0.848921	0.25676	0.852755	0.177537	0.76701	0.0469709	0.935559	0.381133	0.723558	0.000366637	0.701541	0.00564298
GSBRNA2T00010007001_assembled_CDS	GSBRNA2T00010007001_assembled_CDS	72.12	10	24.5838	9.02686	0.976095	0.848298	0.853434	0.177537	0.837926	0.185648	1.03133	0.710312	0.871407	0.12602	0.757981	0.0302009
GSBRNA2T00040159001_assembled_CDS	GSBRNA2T00040159001_assembled_CDS	12.9	2	23.1196	5.74463	0.981027	0.875456	0.852808	0.177537	0.950937	0.706731	0.916073	0.248732	0.859176	0.0924596	0.760654	0.0326349
GSBRNA2T00073484001_assembled_CDS	GSBRNA2T00073484001_assembled_CDS	28.18	2	12.2642	5.52881	0.881572	0.380928	0.85324	0.177537	0.765155	0.0448439	0.959411	0.572901	0.88084	0.160189	0.786025	0.0596069
GSBRNA2T00115390001_assembled_CDS	GSBRNA2T00115390001_assembled_CDS	4.22	1	26.7601	5.42725	0.997292	0.96226	0.853123	0.177537	0.851002	0.22694	1.05792	0.478957	0.906463	0.272778	0.863185	0.249075
GSBRNA2T00047914001_assembled_CDS	GSBRNA2T00047914001_assembled_CDS	36.49	1	15.6028	10.521	1.10222	0.5928	0.853122	0.177537	1.12454	0.302455	0.778771	0.00121314	0.986251	0.868113	0.882087	0.325981
GSBRNA2T00123287001_assembled_CDS	GSBRNA2T00123287001_assembled_CDS	2.64	1	63.2225	5.22412	0.911698	0.515707	0.852587	0.177537	0.771759	0.0526352	0.964859	0.628658	0.943231	0.511526	0.888184	0.352782
GSBRNA2T00067507001_assembled_CDS	GSBRNA2T00067507001_assembled_CDS	25.51	2	10.7156	4.98291	0.832696	0.206678	0.853094	0.177537	0.890328	0.382823	1.0783	0.341208	1.07438	0.442116	0.897977	0.400009
GSBRNA2T00035442001_assembled_CDS	GSBRNA2T00035442001_assembled_CDS	5.86	2	31.8496	9.43701	0.941465	0.661188	0.852601	0.177537	0.802568	0.10037	1.07082	0.385958	1.01016	0.922141	0.900752	0.414778
GSBRNA2T00018778001_assembled_CDS	GSBRNA2T00018778001_assembled_CDS	47.19	1	51.1561	7.84033	1.09953	0.600033	0.853289	0.177537	0.851191	0.22694	1.30227	0.000650544	1.12097	0.21634	0.99321	0.956177
GSBRNA2T00025831001_assembled_CDS	GSBRNA2T00025831001_assembled_CDS	4.19	2	64.2903	6.52197	0.846512	0.25013	0.852771	0.177537	0.848937	0.220236	1.14634	0.0804411	1.03121	0.747113	1.07868	0.446344
GSBRNA2T00068195001_assembled_CDS	GSBRNA2T00068195001_assembled_CDS	3.13	1	62.2305	6.75635	1.04701	0.809707	0.852938	0.177537	0.855307	0.240731	1.23078	0.00737098	1.23607	0.0212955	1.10685	0.308625
GSBRNA2T00127144001_assembled_CDS	GSBRNA2T00127144001_assembled_CDS	48.23	1	32.262	10.1548	0.731401	0.0318615	0.85327	0.177537	1.06594	0.575781	0.892923	0.138794	0.948088	0.549637	1.12467	0.238138
GSBRNA2T00133826001_assembled_CDS	GSBRNA2T00133826001_assembled_CDS	59.33	2	58.7223	9.14404	0.740796	0.0399512	0.853168	0.177537	0.887067	0.369189	1.03503	0.673137	1.02006	0.837323	1.15554	0.146529
GSBRNA2T00157180001_assembled_CDS	GSBRNA2T00157180001_assembled_CDS	12.93	3	60.3098	8.1333	0.881163	0.376772	1.17079	0.179221	1.07502	0.526627	0.983062	0.805628	1.0245	0.80409	1.05155	0.611652
GSBRNA2T00065455001_assembled_CDS	GSBRNA2T00065455001_assembled_CDS	6.64	1	32.5206	6.69775	1.02594	0.900949	1.17149	0.179221	0.989136	0.933984	1.07395	0.366321	1.1215	0.212744	1.05256	0.604994
GSBRNA2T00003026001_assembled_CDS	GSBRNA2T00003026001_assembled_CDS	45.64	1	16.8089	4.27197	1.15444	0.423981	1.17053	0.179221	1.12779	0.291654	0.979464	0.765337	1.09653	0.317311	1.06399	0.534392
GSBRNA2T00121038001_assembled_CDS	GSBRNA2T00121038001_assembled_CDS	38.46	5	20.2295	5.37646	0.99213	0.935188	1.17064	0.179221	1.25082	0.0499245	1.03896	0.636881	1.19672	0.0508663	1.36127	0.00202207
GSBRNA2T00030304001_assembled_CDS	GSBRNA2T00030304001_assembled_CDS	19.8	1	10.5932	4.71631	1.35599	0.0843919	0.854162	0.180732	0.946961	0.683409	0.986249	0.836087	0.922022	0.365913	0.644247	0.000576528
GSBRNA2T00021940001_assembled_CDS	GSBRNA2T00021940001_assembled_CDS	6.99	3	54.1809	5.8335	1.01464	0.95011	0.853951	0.180732	0.601058	0.000137269	1.05562	0.494387	0.928789	0.411664	0.67906	0.0024583
GSBRNA2T00096777001_assembled_CDS	GSBRNA2T00096777001_assembled_CDS	26.2	2	43.1949	4.50049	0.744665	0.0436076	0.854449	0.180732	0.974832	0.849621	0.94518	0.451565	0.969456	0.720843	0.776873	0.0484068
GSBRNA2T00005466001_assembled_CDS	GSBRNA2T00005466001_assembled_CDS	20.57	4	47.1048	5.90967	0.79026	0.104975	0.85364	0.180732	0.864408	0.273629	0.764943	0.000522643	0.866755	0.113967	0.8357	0.161139
GSBRNA2T00078196001_assembled_CDS	GSBRNA2T00078196001_assembled_CDS	8.6	2	34.9153	5.31299	1.11329	0.553974	0.85372	0.180732	0.820501	0.139663	1.15926	0.0580949	1.1855	0.0640552	0.864368	0.252815
GSBRNA2T00067244001_assembled_CDS	GSBRNA2T00067244001_assembled_CDS	16.54	9	72.4914	5.71924	0.826348	0.186893	0.854269	0.180732	0.883886	0.355817	0.964726	0.628658	0.930562	0.425266	0.869344	0.27203
GSBRNA2T00103114001_assembled_CDS	GSBRNA2T00103114001_assembled_CDS	21.33	3	16.4074	4.32275	0.849897	0.260114	0.853713	0.180732	0.929642	0.586804	0.936547	0.38864	0.962918	0.670367	0.894055	0.380743
GSBRNA2T00047139001_assembled_CDS	GSBRNA2T00047139001_assembled_CDS	62.66	2	60.5448	5.68115	0.829943	0.198041	0.85406	0.180732	0.869411	0.293016	0.873721	0.0789643	0.901589	0.252063	0.982487	0.887008
GSBRNA2T00086377001_assembled_CDS	GSBRNA2T00086377001_assembled_CDS	23.39	1	73.1297	6.40479	0.75709	0.056162	0.853944	0.180732	0.989056	0.933984	0.933277	0.359104	0.952306	0.580952	0.996072	0.974988
GSBRNA2T00128593001_assembled_CDS	GSBRNA2T00128593001_assembled_CDS	1.9	1	56.216	6.80029	0.828276	0.192414	0.854029	0.180732	0.851777	0.23034	0.956733	0.554777	0.95081	0.573057	0.997202	0.981249
GSBRNA2T00024502001_assembled_CDS	GSBRNA2T00024502001_assembled_CDS	9.2	1	27.3771	10.7554	0.776328	0.0814865	0.853953	0.180732	0.983804	0.903857	1.04758	0.558987	0.984665	0.859339	0.999649	1
GSBRNA2T00086806001_assembled_CDS	GSBRNA2T00086806001_assembled_CDS	4.69	1	68.7508	8.47021	0.975039	0.84287	0.854451	0.180732	0.832383	0.168396	1.07928	0.335119	0.870239	0.122923	1.017	0.865929
GSBRNA2T00062641001_assembled_CDS	GSBRNA2T00062641001_assembled_CDS	35.48	4	65.2771	4.94482	0.745437	0.0436076	0.854167	0.180732	0.962073	0.77172	0.931946	0.351927	1.00526	0.965266	1.01925	0.850477
GSBRNA2T00022085001_assembled_CDS	GSBRNA2T00022085001_assembled_CDS	45.95	4	12.3994	8.20654	0.898213	0.450488	0.854392	0.180732	1.07923	0.505616	1.06897	0.399432	1.09436	0.331998	1.03852	0.701586
GSBRNA2T00039926001_assembled_CDS	GSBRNA2T00039926001_assembled_CDS	47.36	3	56.011	7.6499	1.27694	0.167253	1.16985	0.181601	1.05318	0.651173	0.992352	0.897419	0.950182	0.565207	0.867486	0.26424
GSBRNA2T00035255001_assembled_CDS	GSBRNA2T00035255001_assembled_CDS	2.56	1	58.7592	8.86572	1.04576	0.813963	1.1695	0.181601	0.976263	0.855642	0.881513	0.101086	0.937015	0.467431	0.957657	0.737133
GSBRNA2T00072319001_assembled_CDS	GSBRNA2T00072319001_assembled_CDS	4.33	1	36.0226	5.35107	1.20416	0.29691	1.16978	0.181601	1.41764	0.00223087	1.04045	0.627969	1.36584	0.000686987	0.972064	0.824189
GSBRNA2T00156258001_assembled_CDS	GSBRNA2T00156258001_assembled_CDS	23.26	2	48.0725	7.10791	1.32138	0.115119	1.16994	0.181601	1.08003	0.500445	1.03589	0.663984	1.05801	0.54536	1.00306	0.976066
GSBRNA2T00089688001_assembled_CDS	GSBRNA2T00089688001_assembled_CDS	25.3	1	36.5397	7.44482	0.914688	0.530156	1.17007	0.181601	1.14556	0.232829	1.0545	0.502212	1.03976	0.676419	1.12317	0.245303
GSBRNA2T00084648001_assembled_CDS	GSBRNA2T00084648001_assembled_CDS	24.86	2	40.4941	9.27588	1.15823	0.412557	1.16952	0.181601	0.898788	0.425243	1.11333	0.171391	1.1738	0.0817275	1.1317	0.214318
GSBRNA2T00027543001_assembled_CDS	GSBRNA2T00027543001_assembled_CDS	40.86	1	10.7281	5.18604	1.27228	0.174287	1.16951	0.181601	0.894585	0.406113	1.05473	0.502212	1.23653	0.0208033	1.18096	0.0956752
GSBRNA2T00098796001_assembled_CDS	GSBRNA2T00098796001_assembled_CDS	37.37	1	32.6442	5.32568	0.874715	0.352331	1.16973	0.181601	1.21313	0.0909227	1.00416	0.97929	1.15784	0.11163	1.21194	0.0541422
GSBRNA2T00027330001_assembled_CDS	GSBRNA2T00027330001_assembled_CDS	30.75	11	44.1228	5.56689	0.841107	0.230874	1.16991	0.181601	1.19444	0.120583	1.03951	0.627969	1.11888	0.223673	1.37251	0.00149893
GSBRNA2T00127264001_assembled_CDS	GSBRNA2T00127264001_assembled_CDS	10.91	1	23.9448	7.97217	0.966433	0.794138	0.855238	0.183966	0.857858	0.25141	0.936946	0.38864	0.900204	0.242095	0.772307	0.0429412
GSBRNA2T00033874001_assembled_CDS	GSBRNA2T00033874001_assembled_CDS	32.22	1	20.329	7.25439	1.12281	0.52011	0.85543	0.183966	0.822183	0.142123	0.999568	0.979512	0.897929	0.232387	0.81439	0.107427
GSBRNA2T00028780001_assembled_CDS	GSBRNA2T00028780001_assembled_CDS	39.03	3	38.946	7.32764	0.708778	0.0186322	0.854553	0.183966	0.973807	0.843603	0.790533	0.00237142	0.808568	0.0191744	0.878644	0.313025
GSBRNA2T00153704001_assembled_CDS	GSBRNA2T00153704001_assembled_CDS	16.39	3	27.6662	4.55127	1.09027	0.636988	0.855187	0.183966	0.857487	0.247819	1.08045	0.329107	0.999016	0.982451	0.936158	0.604883
GSBRNA2T00026942001_assembled_CDS	GSBRNA2T00026942001_assembled_CDS	20.87	5	36.7392	4.91943	0.868436	0.324919	0.855127	0.183966	0.858934	0.255034	0.913151	0.231852	0.959472	0.637339	1.00401	0.968108
GSBRNA2T00148296001_assembled_CDS	GSBRNA2T00148296001_assembled_CDS	43.15	2	16.549	9.71533	0.774714	0.0799724	0.854688	0.183966	0.910866	0.485142	1.00483	0.968954	0.997579	0.973666	1.00798	0.936392
GSBRNA2T00023615001_assembled_CDS	GSBRNA2T00023615001_assembled_CDS	13.92	1	55.1296	6.13818	0.761148	0.0609119	0.854568	0.183966	0.843528	0.204037	0.965925	0.638139	0.906292	0.272778	1.00859	0.928497
GSBRNA2T00035243001_assembled_CDS	GSBRNA2T00035243001_assembled_CDS	3.19	1	39.2249	8.79248	0.888212	0.406349	0.855262	0.183966	0.925058	0.559325	1.17526	0.0381283	1.06122	0.525007	1.0538	0.598375
GSBRNA2T00053936001_assembled_CDS	GSBRNA2T00053936001_assembled_CDS	80.97	1	40.4645	5.68115	0.682955	0.00917457	0.85461	0.183966	1.11435	0.344578	0.955703	0.545806	0.997145	0.964875	1.08474	0.413892
GSBRNA2T00101751001_assembled_CDS	GSBRNA2T00101751001_assembled_CDS	25.13	1	42.5125	5.71924	2.53565	1.03455e-07	1.1686	0.184007	1.44902	0.00116637	1.1382	0.097533	1.38227	0.000428504	0.845974	0.190794
GSBRNA2T00061366001_assembled_CDS	GSBRNA2T00061366001_assembled_CDS	19.09	1	75.8007	5.80811	1.41196	0.0502158	1.16862	0.184007	0.958641	0.753889	0.941536	0.427382	0.950136	0.565207	0.926804	0.553199
GSBRNA2T00148976001_assembled_CDS	GSBRNA2T00148976001_assembled_CDS	10.22	3	83.142	8.90967	1.21159	0.279648	1.1695	0.184007	1.02049	0.86236	1.12505	0.131719	1.05851	0.538525	1.01269	0.897071
GSBRNA2T00109749001_assembled_CDS	GSBRNA2T00109749001_assembled_CDS	3.04	1	61.544	9.62744	1.01861	0.932139	1.16896	0.184007	0.859544	0.25869	0.937037	0.38864	1.18667	0.0627443	1.01586	0.873685
GSBRNA2T00064606001_assembled_CDS	GSBRNA2T00064606001_assembled_CDS	26.79	8	35.6033	6.68311	0.860954	0.29873	1.16861	0.184007	1.2113	0.0937181	0.948832	0.484854	0.980713	0.824338	1.11838	0.263934
GSBRNA2T00018878001_assembled_CDS	GSBRNA2T00018878001_assembled_CDS	3.17	1	43.2451	5.40186	1.0734	0.702719	1.16901	0.184007	1.19621	0.117119	1.01282	0.886969	1.03492	0.715313	1.18838	0.084459
GSBRNA2T00073789001_assembled_CDS	GSBRNA2T00073789001_assembled_CDS	35.62	1	16.4047	10.0083	1.83039	0.000566676	1.16907	0.184007	1.06115	0.604182	0.91847	0.260419	0.974179	0.763621	1.20928	0.0573183
GSBRNA2T00122875001_assembled_CDS	GSBRNA2T00122875001_assembled_CDS	9.19	2	30.681	9.39307	1.12849	0.503697	1.16916	0.184007	1.08112	0.495307	1.33412	0.000194764	1.14592	0.139632	1.26354	0.0189536
GSBRNA2T00155900001_assembled_CDS	GSBRNA2T00155900001_assembled_CDS	4.69	1	48.8304	5.61768	1.48807	0.0238739	1.16839	0.186438	0.931126	0.592356	1.12271	0.137757	0.980514	0.824338	0.892699	0.376004
GSBRNA2T00105862001_assembled_CDS	GSBRNA2T00105862001_assembled_CDS	14.81	1	48.3271	9.53955	0.973817	0.837444	1.16839	0.186438	1.0002	1	1.07075	0.385958	0.992684	0.929677	1.05126	0.618349
GSBRNA2T00054636001_assembled_CDS	GSBRNA2T00054636001_assembled_CDS	8.65	3	54.6723	9.17334	1.11515	0.547092	1.16786	0.186438	1.17328	0.16242	0.977471	0.745359	0.961613	0.66206	1.06611	0.522093
GSBRNA2T00102715001_assembled_CDS	GSBRNA2T00102715001_assembled_CDS	8.96	3	40.1601	5.85889	0.968929	0.810353	1.16795	0.186438	1.1054	0.382042	1.14177	0.0886408	1.06866	0.47296	1.11524	0.275612
GSBRNA2T00136127001_assembled_CDS	GSBRNA2T00136127001_assembled_CDS	15.13	1	16.9887	9.61279	1.09186	0.629494	0.856033	0.187239	0.80943	0.112441	0.862644	0.0549177	0.957032	0.621036	0.738125	0.017472
GSBRNA2T00112330001_assembled_CDS	GSBRNA2T00112330001_assembled_CDS	3.88	3	105.239	5.2876	0.896968	0.445978	0.855725	0.187239	0.771202	0.0514618	0.886179	0.113775	0.840919	0.055432	0.75493	0.0279158
GSBRNA2T00041370001_assembled_CDS	GSBRNA2T00041370001_assembled_CDS	6.47	3	124.44	7.81104	0.826527	0.189641	0.856268	0.187239	0.816928	0.130121	0.870407	0.0694181	0.872863	0.132386	0.951422	0.694304
GSBRNA2T00156189001_assembled_CDS	GSBRNA2T00156189001_assembled_CDS	40.76	1	47.9462	4.58936	0.733726	0.0341374	0.855776	0.187239	0.906483	0.459742	0.940543	0.419476	0.932735	0.439099	1.00466	0.96016
GSBRNA2T00018555001_assembled_CDS	GSBRNA2T00018555001_assembled_CDS	10.26	3	35.618	8.57275	0.95567	0.740405	0.856003	0.187239	0.923201	0.54847	0.945084	0.451565	0.997238	0.964875	1.05504	0.591795
GSBRNA2T00130145001_assembled_CDS	GSBRNA2T00130145001_assembled_CDS	26.6	1	44.9593	4.79248	1.09151	0.629494	1.16706	0.188894	0.891858	0.392055	0.932797	0.359104	0.740243	0.000891841	0.763898	0.0352245
GSBRNA2T00024259001_assembled_CDS	GSBRNA2T00024259001_assembled_CDS	24.47	2	31.5245	6.27783	1.68656	0.00288356	1.16691	0.188894	1.21309	0.0909227	1.04909	0.550665	1.12579	0.198822	0.84162	0.178526
GSBRNA2T00114357001_assembled_CDS	GSBRNA2T00114357001_assembled_CDS	48.84	2	27.7504	5.31299	1.20707	0.290341	1.16702	0.188894	1.08259	0.48513	0.968183	0.657246	1.06931	0.47296	0.920308	0.514228
GSBRNA2T00151202001_assembled_CDS	GSBRNA2T00151202001_assembled_CDS	17.11	1	20.7417	7.91357	1.29682	0.141476	1.16719	0.188894	1.4147	0.00237287	1.01339	0.886969	1.38568	0.000380234	0.934383	0.593256
GSBRNA2T00029758001_assembled_CDS	GSBRNA2T00029758001_assembled_CDS	7.84	1	27.6298	7.54736	1.24023	0.225415	1.16702	0.188894	1.06379	0.58705	1.00712	0.948332	1.04174	0.661144	0.959315	0.743297
GSBRNA2T00005251001_assembled_CDS	GSBRNA2T00005251001_assembled_CDS	5.97	5	121.379	5.10986	1.35693	0.0836328	1.16724	0.188894	1.15324	0.212611	1.02221	0.796953	1.03137	0.747113	0.99941	0.993755
GSBRNA2T00054492001_assembled_CDS	GSBRNA2T00054492001_assembled_CDS	8.77	2	33.4192	7.72314	1.05818	0.763555	1.16738	0.188894	1.03853	0.73766	1.07693	0.347371	1.07024	0.466686	1.05668	0.578754
GSBRNA2T00032031001_assembled_CDS	GSBRNA2T00032031001_assembled_CDS	2.83	1	61.1686	6.03662	1.07925	0.679114	1.16653	0.188894	1.15389	0.209839	0.909168	0.210556	0.944098	0.519052	1.12579	0.234615
GSBRNA2T00011281001_assembled_CDS	GSBRNA2T00011281001_assembled_CDS	21.99	1	36.3805	5.71924	1.07711	0.686934	1.167	0.188894	1.22122	0.0804466	1.07967	0.329107	1.10091	0.298459	1.21913	0.0473255
GSBRNA2T00116917001_assembled_CDS	GSBRNA2T00116917001_assembled_CDS	26.3	1	85.2389	5.8208	1.12055	0.526773	1.16705	0.188894	1.1409	0.248163	2.79702	9.78452e-41	1.19822	0.0497947	1.2253	0.0420978
GSBRNA2T00013095001_assembled_CDS	GSBRNA2T00013095001_assembled_CDS	16.37	10	89.5182	5.41455	1.01305	0.959132	1.16716	0.188894	1.22419	0.0767962	1.04498	0.584361	1.05488	0.566157	1.25107	0.0249032
GSBRNA2T00079198001_assembled_CDS	GSBRNA2T00079198001_assembled_CDS	43.52	5	21.0778	5.78271	0.886778	0.402055	0.856649	0.190551	0.886918	0.369189	0.968997	0.66687	0.875836	0.142368	0.812177	0.103289
GSBRNA2T00150586001_assembled_CDS	GSBRNA2T00150586001_assembled_CDS	4.83	3	67.3305	6.01123	0.890919	0.419363	0.857101	0.190551	0.885158	0.360245	0.883924	0.107289	0.946547	0.541921	0.837184	0.163953
GSBRNA2T00028653001_assembled_CDS	GSBRNA2T00028653001_assembled_CDS	33.66	5	55.3277	7.31299	0.837584	0.221602	0.856813	0.190551	0.842911	0.200893	0.905772	0.195483	0.8435	0.0588448	0.869515	0.275976
GSBRNA2T00035117001_assembled_CDS	GSBRNA2T00035117001_assembled_CDS	14.66	1	12.6574	7.57666	0.747642	0.0465178	0.8574	0.190551	0.980146	0.879743	0.879778	0.0951591	0.755289	0.0019229	0.890295	0.361976
GSBRNA2T00043295001_assembled_CDS	GSBRNA2T00043295001_assembled_CDS	10.55	7	110.327	5.73193	0.889727	0.415003	0.857072	0.190551	0.859672	0.25869	0.915998	0.248732	0.899564	0.242095	0.900368	0.409825
GSBRNA2T00002168001_assembled_CDS	GSBRNA2T00002168001_assembled_CDS	11.39	1	8.96554	9.77393	0.751534	0.0506309	0.857497	0.190551	0.864968	0.277444	0.920476	0.272454	0.887944	0.187707	0.911914	0.471163
GSBRNA2T00149872001_assembled_CDS	GSBRNA2T00149872001_assembled_CDS	7.21	2	23.9326	8.57275	0.854936	0.277278	0.856951	0.190551	0.804635	0.104283	0.895561	0.150665	0.99027	0.903273	0.93778	0.616587
GSBRNA2T00015722001_assembled_CDS	GSBRNA2T00015722001_assembled_CDS	23.17	3	57.4511	7.98682	0.78261	0.0926868	0.857306	0.190551	0.878557	0.334123	0.909827	0.215751	0.920136	0.353388	1.00154	0.984035
GSBRNA2T00003453001_assembled_CDS	GSBRNA2T00003453001_assembled_CDS	2.33	1	42.4389	8.29443	0.77539	0.0799724	0.857216	0.190551	0.925237	0.559325	1.0245	0.767649	1.13633	0.167137	1.12437	0.2417
GSBRNA2T00076314001_assembled_CDS	GSBRNA2T00076314001_assembled_CDS	2.8	1	167.576	8.08936	1.43229	0.0414617	1.1656	0.191377	1.1683	0.173963	1.44366	1.96256e-06	1.28433	0.00655323	0.906324	0.439982
GSBRNA2T00130877001_assembled_CDS	GSBRNA2T00130877001_assembled_CDS	5.47	2	148.237	6.49365	1.36635	0.0770704	1.16619	0.191377	1.09989	0.404036	0.832047	0.0168605	0.988708	0.894476	0.960923	0.755654
GSBRNA2T00106966001_assembled_CDS	GSBRNA2T00106966001_assembled_CDS	20.13	1	34.8185	6.65381	0.928959	0.599533	1.1658	0.191377	1.10353	0.386373	1.01314	0.886969	1.01891	0.845699	1.11525	0.275612
GSBRNA2T00036600001_assembled_CDS	GSBRNA2T00036600001_assembled_CDS	9.58	4	118.885	5.61768	1.09807	0.60732	1.16625	0.191377	1.06277	0.59273	1.03324	0.691614	1.08507	0.378916	1.19865	0.0691115
GSBRNA2T00081743001_assembled_CDS	GSBRNA2T00081743001_assembled_CDS	16.49	1	11.5612	10.1548	1.05929	0.759421	1.16628	0.191377	1.24053	0.0587117	1.04131	0.619119	1.16942	0.0902378	1.26224	0.0197754
GSBRNA2T00104782001_assembled_CDS	GSBRNA2T00104782001_assembled_CDS	14.81	1	59.0308	5.85889	1.32896	0.10734	1.16612	0.191377	1.18869	0.129623	1.13168	0.112261	1.2154	0.0343801	1.26459	0.0185545
GSBRNA2T00102457001_assembled_CDS	GSBRNA2T00102457001_assembled_CDS	2.97	2	80.607	5.61768	0.997565	0.967665	1.16575	0.191377	1.27885	0.0312085	1.22958	0.00760724	1.32461	0.00219895	1.50371	4.35852e-05
GSBRNA2T00060932001_assembled_CDS	GSBRNA2T00060932001_assembled_CDS	49.04	3	29.7749	4.83057	1.076	0.690863	1.16598	0.191377	1.51798	0.000257927	1.11263	0.171391	1.35618	0.000918111	1.69229	1.38476e-07
GSBRNA2T00074001001_assembled_CDS	GSBRNA2T00074001001_assembled_CDS	14.29	3	61.4903	5.33838	1.17677	0.361321	1.16471	0.193886	1.07101	0.548156	1.04379	0.592952	1.00146	1	0.870285	0.275976
GSBRNA2T00122038001_assembled_CDS	GSBRNA2T00122038001_assembled_CDS	1.84	1	89.4095	6.02393	1.50813	0.0195008	1.16473	0.193886	1.08923	0.455399	0.938719	0.403899	1.00577	0.956611	0.949145	0.68218
GSBRNA2T00096119001_assembled_CDS	GSBRNA2T00096119001_assembled_CDS	12.71	2	92.4437	8.67529	1.16561	0.390377	1.16461	0.193886	1.16189	0.188681	1.0432	0.60161	1.00275	0.982611	0.963017	0.768048
GSBRNA2T00017729001_assembled_CDS	GSBRNA2T00017729001_assembled_CDS	9.42	1	47.867	6.44287	1.25904	0.193748	1.16481	0.193886	1.19138	0.125941	1.00661	0.948332	1.0074	0.947971	1.00074	0.992013
GSBRNA2T00015280001_assembled_CDS	GSBRNA2T00015280001_assembled_CDS	4.03	2	51.2451	6.88818	0.989752	0.92434	1.16456	0.193886	1.09828	0.41307	1.00405	0.97929	1.01247	0.905007	1.07531	0.468865
GSBRNA2T00121820001_assembled_CDS	GSBRNA2T00121820001_assembled_CDS	5.22	7	179.307	6.81494	1.06956	0.714681	1.16493	0.193886	1.14726	0.229853	1.03976	0.627969	1.0787	0.412591	1.07844	0.451908
GSBRNA2T00032073001_assembled_CDS	GSBRNA2T00032073001_assembled_CDS	5.8	1	81.7567	6.25244	1.0582	0.763555	1.16508	0.193886	0.97532	0.849621	1.0358	0.663984	1.19219	0.0565338	1.10577	0.312946
GSBRNA2T00041344001_assembled_CDS	GSBRNA2T00041344001_assembled_CDS	26.62	3	31.8183	6.44287	1.03653	0.852682	1.16527	0.193886	1.1385	0.25451	1.10551	0.198579	1.14557	0.139632	1.1549	0.148954
GSBRNA2T00151943001_assembled_CDS	GSBRNA2T00151943001_assembled_CDS	2.49	1	75.9536	8.23584	1.38289	0.0659207	1.16517	0.193886	2.00708	1.06699e-09	1.39141	1.95103e-05	1.42788	0.000104709	1.26559	0.0181631
GSBRNA2T00077992001_assembled_CDS	GSBRNA2T00077992001_assembled_CDS	40.17	4	66.5166	5.22412	1.02665	0.896522	1.16462	0.193886	1.28677	0.0271751	1.0598	0.463822	1.24443	0.017637	1.59406	3.01659e-06
GSBRNA2T00039727001_assembled_CDS	GSBRNA2T00039727001_assembled_CDS	21.96	2	31.7229	8.07471	0.935273	0.630137	0.858016	0.193902	0.708101	0.0097099	1.03534	0.673137	0.887145	0.183589	0.639828	0.000480923
GSBRNA2T00047520001_assembled_CDS	GSBRNA2T00047520001_assembled_CDS	45.05	1	35.6504	8.83643	0.917449	0.539876	0.857634	0.193902	0.911179	0.485142	0.844476	0.0274068	0.813378	0.0221446	0.725096	0.0118814
GSBRNA2T00085494001_assembled_CDS	GSBRNA2T00085494001_assembled_CDS	8.75	5	73.787	5.05908	0.869327	0.328761	0.857657	0.193902	0.900123	0.430093	1.05042	0.542413	0.890732	0.200439	0.772867	0.0439933
GSBRNA2T00075578001_assembled_CDS	GSBRNA2T00075578001_assembled_CDS	39.25	6	60.7235	4.91943	0.841552	0.234017	0.858153	0.193902	0.859271	0.255034	0.912152	0.226399	0.892204	0.204811	0.844035	0.184592
GSBRNA2T00078074001_assembled_CDS	GSBRNA2T00078074001_assembled_CDS	10.38	1	115.226	6.25244	0.95003	0.708481	0.857644	0.193902	0.778238	0.0601185	1.0254	0.767649	0.862165	0.100131	0.847231	0.193947
GSBRNA2T00123160001_assembled_CDS	GSBRNA2T00123160001_assembled_CDS	6.86	1	18.7075	8.57275	0.922341	0.564463	0.857794	0.193902	0.709128	0.0100118	0.933823	0.366364	0.79704	0.0121939	0.850266	0.20361
GSBRNA2T00095549001_assembled_CDS	GSBRNA2T00095549001_assembled_CDS	4.85	2	57.2481	9.14404	1.00454	0.995439	0.858237	0.193902	0.852261	0.23034	0.916523	0.254532	0.966785	0.703904	0.879758	0.317311
GSBRNA2T00018852001_assembled_CDS	GSBRNA2T00018852001_assembled_CDS	25.65	10	50.5062	5.80811	0.843622	0.240383	0.858281	0.193902	0.925919	0.564782	0.958336	0.563809	0.936092	0.460266	0.925185	0.541949
GSBRNA2T00034901001_assembled_CDS	GSBRNA2T00034901001_assembled_CDS	6.61	1	27.3186	9.979	1.29	0.150082	0.857605	0.193902	0.871964	0.305023	1.00361	0.97929	0.889754	0.196132	1.01375	0.889257
GSBRNA2T00035217001_assembled_CDS	GSBRNA2T00035217001_assembled_CDS	14.68	2	26.7738	7.40088	0.962081	0.772578	0.857875	0.193902	0.929411	0.581271	1.06063	0.456366	1.13733	0.164204	1.07191	0.486217
GSBRNA2T00086080001_assembled_CDS	GSBRNA2T00086080001_assembled_CDS	36.67	4	37.0955	6.96143	1.00094	0.983854	0.858076	0.193902	1.12319	0.309817	0.936087	0.381133	1.03638	0.707455	1.10561	0.312946
GSBRNA2T00109230001_assembled_CDS	GSBRNA2T00109230001_assembled_CDS	4.51	1	28.3834	9.53955	1.61805	0.00614218	1.16438	0.196421	0.890149	0.382823	1.34472	0.000126785	1.13795	0.161313	0.848365	0.197133
GSBRNA2T00033532001_assembled_CDS	GSBRNA2T00033532001_assembled_CDS	12.78	1	41.6668	8.82178	1.30822	0.12881	1.16414	0.196421	1.0299	0.795801	1.01437	0.876832	1.05596	0.559175	1.01656	0.865929
GSBRNA2T00017447001_assembled_CDS	GSBRNA2T00017447001_assembled_CDS	2.74	1	43.3155	8.646	1.09053	0.633235	1.16373	0.196421	1.03544	0.763276	1.04153	0.610332	1.19695	0.0508663	1.08946	0.39315
GSBRNA2T00136498001_assembled_CDS	GSBRNA2T00136498001_assembled_CDS	48.28	4	44.6888	10.1987	0.806657	0.13962	1.16426	0.196421	1.29147	0.0253411	1.04736	0.567376	1.0521	0.587386	1.09662	0.353809
GSBRNA2T00056366001_assembled_CDS	GSBRNA2T00056366001_assembled_CDS	12.42	4	35.8653	5.18604	1.05661	0.767699	1.16432	0.196421	1.27758	0.0317491	1.02022	0.8167	1.12022	0.219983	1.21768	0.0482504
GSBRNA2T00001403001_assembled_CDS	GSBRNA2T00001403001_assembled_CDS	3.23	1	58.9435	4.69092	1.11741	0.540264	1.16411	0.196421	1.11089	0.356764	1.25766	0.00305591	1.17848	0.0754219	1.30647	0.00749915
GSBRNA2T00126853001_assembled_CDS	GSBRNA2T00126853001_assembled_CDS	6.24	5	92.1597	6.62451	1.0004	0.978461	0.858928	0.197292	0.756013	0.0361939	0.837186	0.0207379	0.891748	0.204811	0.627474	0.000260513
GSBRNA2T00085221001_assembled_CDS	GSBRNA2T00085221001_assembled_CDS	29.43	1	44.0072	8.01611	1.34813	0.0906886	0.858856	0.197292	0.85277	0.233772	1.00018	0.979512	1.00012	0.991229	0.826369	0.134813
GSBRNA2T00102505001_assembled_CDS	GSBRNA2T00102505001_assembled_CDS	20.41	7	37.9249	6.53662	0.899044	0.455018	0.859371	0.197292	0.732158	0.0194735	0.946759	0.468063	0.920805	0.35962	0.846539	0.193947
GSBRNA2T00025500001_assembled_CDS	GSBRNA2T00025500001_assembled_CDS	56.44	1	25.3375	4.89404	0.950648	0.713782	0.859325	0.197292	0.979437	0.873715	0.905484	0.190628	1.01789	0.854101	0.853753	0.216976
GSBRNA2T00053160001_assembled_CDS	GSBRNA2T00053160001_assembled_CDS	61.14	1	35.5313	6.55127	0.820974	0.173549	0.859294	0.197292	0.759616	0.0398574	0.911639	0.226399	1.0121	0.905007	0.855794	0.223867
GSBRNA2T00134318001_assembled_CDS	GSBRNA2T00134318001_assembled_CDS	13.03	1	28.4274	9.30518	1.03123	0.878889	0.858649	0.197292	0.672716	0.00302025	0.78546	0.00170598	0.940561	0.496622	0.891733	0.371296
GSBRNA2T00075116001_assembled_CDS	GSBRNA2T00075116001_assembled_CDS	10.74	1	15.9678	6.354	0.970193	0.815765	0.858931	0.197292	0.773604	0.0550444	1.21732	0.0113837	1.03268	0.73114	0.93538	0.59906
GSBRNA2T00007442001_assembled_CDS	GSBRNA2T00007442001_assembled_CDS	20.07	5	30.1867	5.66846	0.870222	0.332628	0.85932	0.197292	0.978474	0.867689	0.974039	0.715638	0.929899	0.418436	0.93894	0.622466
GSBRNA2T00131230001_assembled_CDS	GSBRNA2T00131230001_assembled_CDS	5.12	2	42.3981	6.75635	0.90359	0.477974	0.858639	0.197292	0.903076	0.444801	0.938322	0.396229	0.930333	0.418436	0.958388	0.737133
GSBRNA2T00098947001_assembled_CDS	GSBRNA2T00098947001_assembled_CDS	19.18	1	56.7778	9.5542	0.924541	0.579404	0.859406	0.197292	0.953899	0.724341	0.904215	0.185857	0.946998	0.541921	1.00601	0.952224
GSBRNA2T00121676001_assembled_CDS	GSBRNA2T00121676001_assembled_CDS	8.11	3	62.911	5.92236	1.01394	0.954617	0.858517	0.197292	0.927016	0.570259	1.05199	0.526118	1.0306	0.747113	1.05829	0.572294
GSBRNA2T00020631001_assembled_CDS	GSBRNA2T00020631001_assembled_CDS	32.79	3	13.1933	10.2427	0.749294	0.0475208	0.85871	0.197292	1.17553	0.1558	1.08869	0.278386	0.998105	0.973666	1.08009	0.440824
GSBRNA2T00119783001_assembled_CDS	GSBRNA2T00119783001_assembled_CDS	10.53	1	44.7866	6.52197	0.882258	0.380928	0.858517	0.197292	0.942898	0.660289	0.937888	0.396229	1.04547	0.638551	1.08106	0.435349
GSBRNA2T00041569001_assembled_CDS	GSBRNA2T00041569001_assembled_CDS	10.39	1	97.8575	8.07471	0.86371	0.309802	0.858754	0.197292	0.794852	0.0857881	1.40045	1.33442e-05	1.26725	0.0100764	1.15694	0.144135
GSBRNA2T00077310001_assembled_CDS	GSBRNA2T00077310001_assembled_CDS	2.16	1	58.9915	9.31982	0.974076	0.837444	0.858549	0.197292	0.904228	0.449756	1.07786	0.341208	1.08108	0.401153	1.18381	0.090722
GSBRNA2T00130923001_assembled_CDS	GSBRNA2T00130923001_assembled_CDS	11.59	1	30.4589	7.10791	1.25738	0.196897	1.1631	0.198982	1.82557	1.35244e-07	1.00823	0.938048	1.32095	0.00245411	0.773317	0.0439933
GSBRNA2T00136777001_assembled_CDS	GSBRNA2T00136777001_assembled_CDS	5.46	1	166.601	8.5874	1.11575	0.543671	1.16304	0.198982	1.14492	0.235836	1.0729	0.37279	0.92379	0.378684	0.939751	0.628363
GSBRNA2T00112103001_assembled_CDS	GSBRNA2T00112103001_assembled_CDS	10.26	1	50.4636	5.57959	1.12374	0.5168	1.16345	0.198982	1.03735	0.750422	0.959068	0.572901	0.974038	0.763621	0.945146	0.658104
GSBRNA2T00042173001_assembled_CDS	GSBRNA2T00042173001_assembled_CDS	2.38	1	45.9714	5.2749	0.998149	0.967665	1.16347	0.198982	1.28833	0.0267056	1.02329	0.787141	0.987455	0.876895	1.00179	0.984035
GSBRNA2T00138147001_assembled_CDS	GSBRNA2T00138147001_assembled_CDS	3.48	1	34.7192	5.10986	1.13537	0.481304	1.16271	0.198982	1.15875	0.196406	0.971675	0.696009	1.12021	0.219983	1.02283	0.819843
GSBRNA2T00037891001_assembled_CDS	GSBRNA2T00037891001_assembled_CDS	10	1	47.5838	9.96436	1.16816	0.38497	1.16306	0.198982	1.13046	0.284616	1.03644	0.663984	1.06959	0.466686	1.03388	0.737726
GSBRNA2T00108113001_assembled_CDS	GSBRNA2T00108113001_assembled_CDS	4.52	1	47.4926	9.15869	1.09016	0.636988	1.163	0.198982	1.06909	0.559112	1.05061	0.53423	1.09332	0.336999	1.2049	0.0618061
GSBRNA2T00130278001_assembled_CDS	GSBRNA2T00130278001_assembled_CDS	2.12	1	211.279	6.69775	1.11556	0.543671	1.16266	0.198982	1.24422	0.0559424	1.00917	0.927785	1.1068	0.27173	1.24949	0.0259556
GSBRNA2T00027024001_assembled_CDS	GSBRNA2T00027024001_assembled_CDS	16.26	2	130.887	7.1665	0.91686	0.539876	0.860177	0.200721	0.792097	0.0807484	0.856889	0.0445157	0.814256	0.0229444	0.767209	0.0379762
GSBRNA2T00096705001_assembled_CDS	GSBRNA2T00096705001_assembled_CDS	18.97	2	55.3763	5.2876	0.785318	0.0960847	0.860414	0.200721	0.867329	0.285167	0.844322	0.0274068	0.866088	0.111092	0.809308	0.0973039
GSBRNA2T00119392001_assembled_CDS	GSBRNA2T00119392001_assembled_CDS	64.15	2	63.4582	6.25244	1.01477	0.95011	0.859878	0.200721	0.827946	0.157519	0.902601	0.18117	0.865326	0.108272	0.839278	0.169681
GSBRNA2T00153427001_assembled_CDS	GSBRNA2T00153427001_assembled_CDS	8.28	1	17.3253	9.64209	0.865357	0.313544	0.859697	0.200721	0.910114	0.480014	1.0046	0.968954	0.946465	0.53425	0.922048	0.525245
GSBRNA2T00095995001_assembled_CDS	GSBRNA2T00095995001_assembled_CDS	2.45	1	50.233	7.76709	0.806923	0.13962	0.860012	0.200721	0.850425	0.223572	1.02216	0.796953	0.94129	0.496622	0.923037	0.53079
GSBRNA2T00104295001_assembled_CDS	GSBRNA2T00104295001_assembled_CDS	5.98	1	123.553	6.62451	0.796895	0.118397	0.859972	0.200721	0.825845	0.152265	0.922264	0.284837	0.953726	0.596865	0.968705	0.805418
GSBRNA2T00111146001_assembled_CDS	GSBRNA2T00111146001_assembled_CDS	23.5	5	38.9909	5.89697	0.846569	0.25013	0.859716	0.200721	0.814651	0.125528	0.971934	0.696009	0.979358	0.80691	1.00321	0.976066
GSBRNA2T00085277001_assembled_CDS	GSBRNA2T00085277001_assembled_CDS	4.18	1	43.0565	5.04639	1.27606	0.16864	0.859769	0.200721	0.921581	0.543073	1.19263	0.0231231	1.15834	0.11163	1.03253	0.745049
GSBRNA2T00130288001_assembled_CDS	GSBRNA2T00130288001_assembled_CDS	12.64	2	78.9505	5.65576	1.11051	0.560912	1.16163	0.20157	0.941892	0.654543	0.871119	0.071715	0.840565	0.055432	0.663434	0.00130459
GSBRNA2T00145858001_assembled_CDS	GSBRNA2T00145858001_assembled_CDS	17.81	1	24.2771	4.62744	1.41394	0.0492699	1.16182	0.20157	1.13148	0.281144	1.04466	0.584361	1.16766	0.0920273	0.75709	0.029423
GSBRNA2T00044987001_assembled_CDS	GSBRNA2T00044987001_assembled_CDS	25.08	1	74.1089	8.99756	0.913463	0.520505	1.16248	0.20157	1.0963	0.42224	0.86341	0.0549177	0.862652	0.102791	0.906737	0.445109
GSBRNA2T00049110001_assembled_CDS	GSBRNA2T00049110001_assembled_CDS	14.29	2	62.2757	9.42236	0.997656	0.967665	1.16223	0.20157	1.1263	0.298822	0.963539	0.61923	1.05934	0.538525	0.958453	0.737133
GSBRNA2T00040464001_assembled_CDS	GSBRNA2T00040464001_assembled_CDS	7.11	1	25.7765	5.61768	1.25815	0.195317	1.162	0.20157	1.01502	0.89629	0.986547	0.846276	1.11182	0.250846	0.973207	0.830456
GSBRNA2T00071083001_assembled_CDS	GSBRNA2T00071083001_assembled_CDS	8.04	1	22.9187	8.99756	1.00155	0.98924	1.16197	0.20157	1.01674	0.882672	0.987484	0.846276	0.947687	0.549637	0.979024	0.868136
GSBRNA2T00147525001_assembled_CDS	GSBRNA2T00147525001_assembled_CDS	4.35	7	260.694	5.22412	1.23356	0.236253	1.16202	0.20157	1.06208	0.59844	1.10678	0.194502	1.03158	0.739109	1.03541	0.730435
GSBRNA2T00075668001_assembled_CDS	GSBRNA2T00075668001_assembled_CDS	6.64	6	130.261	5.56689	1.07499	0.694803	1.162	0.20157	1.08058	0.495307	1.02622	0.75797	1.12131	0.21634	1.05662	0.578754
GSBRNA2T00118763001_assembled_CDS	GSBRNA2T00118763001_assembled_CDS	7.56	5	90.8303	6.46826	1.05051	0.792783	1.16222	0.20157	1.11355	0.344578	1.00786	0.938048	1.02068	0.828972	1.07909	0.446344
GSBRNA2T00100577001_assembled_CDS	GSBRNA2T00100577001_assembled_CDS	26.09	1	15.2595	5.8335	1.15171	0.429777	1.16223	0.20157	1.21019	0.095143	0.939629	0.411648	1.0828	0.389928	1.10927	0.300114
GSBRNA2T00124814001_assembled_CDS	GSBRNA2T00124814001_assembled_CDS	3.95	1	52.6883	5.13525	1.08644	0.652132	1.16158	0.20157	1.18845	0.131497	1.05199	0.526118	1.05595	0.559175	1.11489	0.275612
GSBRNA2T00095212001_assembled_CDS	GSBRNA2T00095212001_assembled_CDS	56.1	5	60.7079	6.49365	0.976655	0.853727	1.16235	0.20157	1.15743	0.201695	1.01803	0.836604	1.06555	0.492093	1.18035	0.0973765
GSBRNA2T00115385001_assembled_CDS	GSBRNA2T00115385001_assembled_CDS	16.3	1	25.245	5.47803	1.02549	0.905383	1.16064	0.204185	0.988831	0.933984	0.988814	0.866699	0.924012	0.378684	0.88232	0.325981
GSBRNA2T00112311001_assembled_CDS	GSBRNA2T00112311001_assembled_CDS	26.9	2	125.746	5.51611	1.14709	0.444512	1.16138	0.204185	1.421	0.00209696	0.993034	0.907674	1.22345	0.0287244	0.949345	0.68218
GSBRNA2T00090659001_assembled_CDS	GSBRNA2T00090659001_assembled_CDS	14.6	1	25.6111	7.03467	1.37189	0.0729555	1.16058	0.204185	1.02217	0.848901	1.24803	0.00426108	1.07412	0.442116	0.96613	0.7867
GSBRNA2T00008960001_assembled_CDS	GSBRNA2T00008960001_assembled_CDS	12.22	1	9.9095	11.5464	1.38721	0.0635183	1.1606	0.204185	1.04214	0.718701	0.981149	0.785432	1.05477	0.566157	0.967776	0.799172
GSBRNA2T00135437001_assembled_CDS	GSBRNA2T00135437001_assembled_CDS	6.8	2	56.1326	4.84326	1.14265	0.456551	1.16125	0.204185	1.12824	0.291654	1.02875	0.729224	0.991851	0.920874	1.03768	0.70875
GSBRNA2T00147669001_assembled_CDS	GSBRNA2T00147669001_assembled_CDS	13.44	1	59.5795	6.82959	1.01885	0.932139	1.16141	0.204185	1.33317	0.0118543	1.06186	0.448985	1.04608	0.631106	1.23364	0.035216
GSBRNA2T00098489001_assembled_CDS	GSBRNA2T00098489001_assembled_CDS	29.06	1	40.6894	4.64014	0.793882	0.112503	0.86082	0.204189	0.801491	0.0965651	0.916658	0.254532	0.794854	0.0112731	0.712008	0.00787954
GSBRNA2T00059288001_assembled_CDS	GSBRNA2T00059288001_assembled_CDS	26.37	4	20.5641	4.84326	0.865604	0.317311	0.860734	0.204189	0.788692	0.075934	1.03128	0.710312	0.807439	0.0178195	0.791883	0.0681215
GSBRNA2T00148028001_assembled_CDS	GSBRNA2T00148028001_assembled_CDS	14.54	5	50.2359	8.1626	1.01171	0.963651	0.860571	0.204189	0.987439	0.921937	0.906617	0.200422	0.874556	0.138982	0.827544	0.139818
GSBRNA2T00148272001_assembled_CDS	GSBRNA2T00148272001_assembled_CDS	40	2	12.1112	9.43701	0.941258	0.661188	0.860584	0.204189	0.96263	0.777679	1.06263	0.441679	0.885777	0.179534	0.870444	0.275976
GSBRNA2T00111598001_assembled_CDS	GSBRNA2T00111598001_assembled_CDS	15.12	6	48.0009	4.85596	1.01447	0.954617	0.860849	0.204189	0.95501	0.730232	0.880787	0.0980885	0.943968	0.519052	0.919915	0.514228
GSBRNA2T00018868001_assembled_CDS	GSBRNA2T00018868001_assembled_CDS	48.51	3	15.3088	6.78564	0.936957	0.64044	0.860621	0.204189	0.922471	0.543073	0.94406	0.443428	0.96943	0.720843	0.966106	0.7867
GSBRNA2T00099801001_assembled_CDS	GSBRNA2T00099801001_assembled_CDS	1.52	1	300.589	4.76709	1.09761	0.60732	0.860939	0.204189	0.954821	0.730232	1.16052	0.0551837	0.999028	0.982451	1.02215	0.827467
GSBRNA2T00062240001_assembled_CDS	GSBRNA2T00062240001_assembled_CDS	20.31	1	42.7958	8.1333	1.10809	0.57142	0.861436	0.204189	0.899567	0.430093	1.09573	0.243062	1.01716	0.862529	1.03106	0.759784
GSBRNA2T00001389001_assembled_CDS	GSBRNA2T00001389001_assembled_CDS	31.32	2	36.883	4.86865	0.688577	0.0108863	0.861157	0.204189	1.07549	0.526627	0.971947	0.696009	0.890828	0.200439	1.10595	0.312946
GSBRNA2T00151167001_assembled_CDS	GSBRNA2T00151167001_assembled_CDS	37.93	1	18.0952	7.57666	0.940343	0.655984	1.15989	0.206827	1.02199	0.848901	0.927228	0.317311	0.759076	0.0023363	0.754939	0.0279158
GSBRNA2T00158162001_assembled_CDS	GSBRNA2T00158162001_assembled_CDS	11.95	2	45.6952	4.90674	1.75117	0.00140466	1.15958	0.206827	0.996444	0.976055	0.93736	0.38864	1.14921	0.132141	0.845386	0.187676
GSBRNA2T00143432001_assembled_CDS	GSBRNA2T00143432001_assembled_CDS	2.84	1	68.8124	6.93213	1.64078	0.0047853	1.15968	0.206827	1.09853	0.408536	1.10428	0.206932	1.21289	0.0359408	0.960032	0.74947
GSBRNA2T00122836001_assembled_CDS	GSBRNA2T00122836001_assembled_CDS	18.01	4	39.7612	7.51807	1.17561	0.363894	1.16049	0.206827	1.04847	0.681466	1.01035	0.917544	1.01605	0.87098	0.975363	0.843004
GSBRNA2T00038910001_assembled_CDS	GSBRNA2T00038910001_assembled_CDS	2.22	1	68.0279	7.31299	1.21329	0.277547	1.15997	0.206827	1.04315	0.712431	1.05634	0.494387	1.05646	0.559175	0.993246	0.956177
GSBRNA2T00136597001_assembled_CDS	GSBRNA2T00136597001_assembled_CDS	12.26	3	159.899	5.50342	1.10895	0.567904	1.15983	0.206827	1.18611	0.135313	0.852674	0.0385146	0.998318	0.973666	1.03293	0.745049
GSBRNA2T00105071001_assembled_CDS	GSBRNA2T00105071001_assembled_CDS	35.35	2	24.2126	6.43018	0.971647	0.8266	1.16038	0.206827	1.16791	0.173963	1.02237	0.796953	1.15172	0.124985	1.04288	0.673271
GSBRNA2T00137518001_assembled_CDS	GSBRNA2T00137518001_assembled_CDS	67.86	2	19.0436	4.729	0.66029	0.00455185	1.16049	0.206827	1.16178	0.188681	0.941015	0.419476	0.952893	0.588888	1.04867	0.631857
GSBRNA2T00126340001_assembled_CDS	GSBRNA2T00126340001_assembled_CDS	19.55	4	77.3435	6.66846	0.963102	0.777961	1.15978	0.206827	1.11075	0.356764	1.08276	0.311526	1.05371	0.573185	1.06877	0.503961
GSBRNA2T00096211001_assembled_CDS	GSBRNA2T00096211001_assembled_CDS	3.48	1	38.9965	8.45557	1.06033	0.755299	1.15963	0.206827	1.1394	0.25451	1.04885	0.550665	0.966704	0.703904	1.09337	0.373122
GSBRNA2T00098909001_assembled_CDS	GSBRNA2T00098909001_assembled_CDS	13.02	5	49.3617	6.01123	1.0678	0.722714	1.16042	0.206827	1.12488	0.302455	0.950883	0.501929	1.09781	0.312519	1.10898	0.300114
GSBRNA2T00034275001_assembled_CDS	GSBRNA2T00034275001_assembled_CDS	7.07	1	22.4581	7.98682	0.92346	0.569428	0.862409	0.207697	0.966831	0.80158	0.777532	0.00114482	0.668451	8.65163e-06	0.77651	0.0484068
GSBRNA2T00123618001_assembled_CDS	GSBRNA2T00123618001_assembled_CDS	13.14	3	33.943	4.83057	0.786623	0.0995723	0.862207	0.207697	0.801886	0.0984539	0.877039	0.0867708	0.845186	0.0624217	0.813708	0.107427
GSBRNA2T00100885001_assembled_CDS	GSBRNA2T00100885001_assembled_CDS	31.91	2	48.2291	4.58936	0.835951	0.215553	0.862275	0.207697	0.781363	0.064155	0.958977	0.572901	0.883215	0.167742	0.815029	0.10954
GSBRNA2T00076062001_assembled_CDS	GSBRNA2T00076062001_assembled_CDS	38.26	14	69.061	5.84619	0.805867	0.137386	0.861664	0.207697	0.890125	0.382823	0.836641	0.0207379	0.873197	0.132386	0.833617	0.155611
GSBRNA2T00140435001_assembled_CDS	GSBRNA2T00140435001_assembled_CDS	6.16	1	32.7243	7.69385	0.81368	0.155958	0.862083	0.207697	0.946506	0.683409	0.99096	0.88717	0.889003	0.191888	0.932136	0.581707
GSBRNA2T00114987001_assembled_CDS	GSBRNA2T00114987001_assembled_CDS	2.22	1	62.7143	5.04639	0.854924	0.277278	0.862061	0.207697	0.848964	0.220236	0.999376	0.969256	0.88425	0.171611	0.950434	0.688235
GSBRNA2T00135734001_assembled_CDS	GSBRNA2T00135734001_assembled_CDS	39.6	2	11.3368	5.80811	0.98387	0.891757	0.862039	0.207697	1.10892	0.365055	1.33391	0.000194764	1.1986	0.0487428	0.960407	0.74947
GSBRNA2T00089139001_assembled_CDS	GSBRNA2T00089139001_assembled_CDS	5.33	1	58.4915	5.31299	1.04231	0.83108	0.861617	0.207697	0.723563	0.0155788	1.02572	0.75797	1.06222	0.518322	0.963867	0.774257
GSBRNA2T00055905001_assembled_CDS	GSBRNA2T00055905001_assembled_CDS	31.38	1	52.4582	6.59521	0.832771	0.206678	0.86175	0.207697	0.884243	0.355817	0.967013	0.647668	0.835343	0.0461279	0.972805	0.830456
GSBRNA2T00027539001_assembled_CDS	GSBRNA2T00027539001_assembled_CDS	50	1	29.3043	8.70459	0.714583	0.0216864	0.862221	0.207697	0.981996	0.891799	0.9182	0.260419	0.965137	0.687076	0.978556	0.868136
GSBRNA2T00024324001_assembled_CDS	GSBRNA2T00024324001_assembled_CDS	36.81	3	41.2807	7.72314	0.791715	0.108692	0.861628	0.207697	0.839838	0.191651	1.01377	0.876832	0.969401	0.720843	0.97873	0.868136
GSBRNA2T00056461001_assembled_CDS	GSBRNA2T00056461001_assembled_CDS	17.13	3	28.3023	9.36377	0.818201	0.165855	0.862187	0.207697	0.977604	0.867689	0.983106	0.805628	0.987644	0.885682	1.01115	0.912751
GSBRNA2T00048370001_assembled_CDS	GSBRNA2T00048370001_assembled_CDS	5.14	2	39.7323	6.93213	0.917394	0.539876	0.862084	0.207697	0.942831	0.660289	0.974562	0.725511	0.991851	0.920874	1.02175	0.827467
GSBRNA2T00083440001_assembled_CDS	GSBRNA2T00083440001_assembled_CDS	22.52	1	53.441	7.21045	0.795805	0.116409	0.862355	0.207697	0.791935	0.0807484	0.901556	0.176567	0.995616	0.956079	1.09711	0.353809
GSBRNA2T00061049001_assembled_CDS	GSBRNA2T00061049001_assembled_CDS	3.05	2	85.3891	8.55811	1.04626	0.813963	0.86151	0.207697	0.922929	0.54847	0.967018	0.647668	1.00947	0.930735	1.10169	0.330667
GSBRNA2T00109383001_assembled_CDS	GSBRNA2T00109383001_assembled_CDS	11.74	1	26.3094	6.07471	1.23095	0.241829	1.15863	0.209495	1.21022	0.095143	1.05043	0.542413	1.02196	0.82065	0.975763	0.849283
GSBRNA2T00137439001_assembled_CDS	GSBRNA2T00137439001_assembled_CDS	17.63	1	83.6967	5.5415	1.10517	0.582049	1.15879	0.209495	1.10722	0.373481	1.07378	0.366321	0.889851	0.196132	0.992009	0.949899
GSBRNA2T00001484001_assembled_CDS	GSBRNA2T00001484001_assembled_CDS	13.26	1	21.042	9.08545	1.56219	0.011154	1.15915	0.209495	0.966546	0.80158	1.06634	0.420214	1.36467	0.000707327	1.0017	0.984035
GSBRNA2T00123655001_assembled_CDS	GSBRNA2T00123655001_assembled_CDS	41.08	1	60.5118	6.29053	0.799518	0.124507	1.15942	0.209495	1.1306	0.281144	0.867014	0.0628731	0.909223	0.288994	1.03717	0.715947
GSBRNA2T00055445001_assembled_CDS	GSBRNA2T00055445001_assembled_CDS	11.72	5	58.7921	5.37646	1.35841	0.0828797	1.1593	0.209495	1.07132	0.548156	1.04867	0.550665	1.02339	0.812356	1.07601	0.463169
GSBRNA2T00127262001_assembled_CDS	GSBRNA2T00127262001_assembled_CDS	17.78	8	109.246	6.63916	1.01863	0.932139	1.15865	0.209495	1.19615	0.117119	1.01428	0.876832	1.03608	0.707455	1.1072	0.308625
GSBRNA2T00085294001_assembled_CDS	GSBRNA2T00085294001_assembled_CDS	3.32	1	58.7562	8.54346	0.99904	0.973065	1.15914	0.209495	1.06243	0.59844	1.06453	0.427293	1.12186	0.212744	1.23364	0.035216
GSBRNA2T00098307001_assembled_CDS	GSBRNA2T00098307001_assembled_CDS	12.97	1	65.0897	5.07178	0.863539	0.309802	1.15943	0.209495	1.34775	0.00893793	1.06329	0.441679	1.37426	0.000543227	1.67464	2.39002e-07
GSBRNA2T00139673001_assembled_CDS	GSBRNA2T00139673001_assembled_CDS	4.63	1	27.4358	10.1108	1.22831	0.247511	0.863226	0.211244	0.880055	0.338402	1.0157	0.856652	0.960397	0.645545	0.883421	0.330366
GSBRNA2T00033027001_assembled_CDS	GSBRNA2T00033027001_assembled_CDS	3.91	2	77.6334	6.63916	0.942419	0.666403	0.863459	0.211244	0.825387	0.149684	0.948362	0.476422	0.973393	0.755021	0.886555	0.348234
GSBRNA2T00138232001_assembled_CDS	GSBRNA2T00138232001_assembled_CDS	23.5	3	21.5188	8.48486	0.901731	0.468732	0.863087	0.211244	0.894397	0.401399	1.07803	0.341208	0.962138	0.66206	0.895641	0.390315
GSBRNA2T00137261001_assembled_CDS	GSBRNA2T00137261001_assembled_CDS	20.52	1	64.143	4.85596	0.861343	0.29873	0.863156	0.211244	0.804687	0.104283	0.794443	0.00278407	0.799852	0.0136951	0.906991	0.445109
GSBRNA2T00026045001_assembled_CDS	GSBRNA2T00026045001_assembled_CDS	63.64	1	35.6518	8.35303	0.921008	0.559513	0.862881	0.211244	0.903269	0.444801	0.988193	0.85648	0.988049	0.885682	0.959074	0.743297
GSBRNA2T00048812001_assembled_CDS	GSBRNA2T00048812001_assembled_CDS	2.82	1	40.0649	5.8208	0.731417	0.0318615	0.863119	0.211244	0.919559	0.532342	0.886495	0.113775	0.869998	0.122923	1.00047	1
GSBRNA2T00090236001_assembled_CDS	GSBRNA2T00090236001_assembled_CDS	27.35	1	82.244	6.18896	0.762185	0.062146	0.863078	0.211244	0.856647	0.247819	0.890772	0.131269	0.948467	0.549637	1.00744	0.944302
GSBRNA2T00141103001_assembled_CDS	GSBRNA2T00141103001_assembled_CDS	4.76	1	16.2367	10.3745	0.763026	0.0633989	0.863028	0.211244	0.98315	0.897828	1.0668	0.41321	1.03147	0.747113	1.23175	0.0366519
GSBRNA2T00016060001_assembled_CDS	GSBRNA2T00016060001_assembled_CDS	23.65	1	33.017	5.79541	0.87994	0.372639	1.1575	0.212191	1.10278	0.390738	0.904691	0.190628	1.06643	0.492093	1.03296	0.745049
GSBRNA2T00043229001_assembled_CDS	GSBRNA2T00043229001_assembled_CDS	2.59	1	55.9743	6.49365	1.14272	0.456551	1.15756	0.212191	1.3762	0.00519946	0.83162	0.0168605	0.986664	0.876895	1.04419	0.666278
GSBRNA2T00054367001_assembled_CDS	GSBRNA2T00054367001_assembled_CDS	4.22	1	48.3396	5.35107	1.34637	0.0923266	1.15849	0.212191	1.07403	0.531961	0.913164	0.231852	1.03986	0.676419	1.07022	0.498003
GSBRNA2T00089766001_assembled_CDS	GSBRNA2T00089766001_assembled_CDS	22.43	1	42.3859	5.68115	1.13041	0.497229	1.15833	0.212191	1.01466	0.89629	1.10004	0.224445	1.02009	0.837323	1.07873	0.446344
GSBRNA2T00084358001_assembled_CDS	GSBRNA2T00084358001_assembled_CDS	60.38	5	29.2665	4.70361	0.955357	0.735065	1.15779	0.212191	1.4821	0.000572902	1.12661	0.125898	1.35652	0.000892025	1.66591	3.18494e-07
GSBRNA2T00150830001_assembled_CDS	GSBRNA2T00150830001_assembled_CDS	26.44	2	39.3625	6.17627	0.988545	0.918913	0.864138	0.21483	0.727374	0.0169556	1.01049	0.917544	0.963107	0.670367	0.780512	0.0531609
GSBRNA2T00016857001_assembled_CDS	GSBRNA2T00016857001_assembled_CDS	27.86	2	21.7143	8.83643	0.786073	0.0978172	0.86436	0.21483	1.0437	0.706186	0.916339	0.248732	0.71814	0.000257656	0.811854	0.103289
GSBRNA2T00079263001_assembled_CDS	GSBRNA2T00079263001_assembled_CDS	26.85	1	77.1504	8.66064	1.03064	0.878889	0.86392	0.21483	0.940385	0.643094	1.00446	0.97929	0.916904	0.335066	0.883231	0.330366
GSBRNA2T00057318001_assembled_CDS	GSBRNA2T00057318001_assembled_CDS	14.25	4	48.7248	9.45166	0.801047	0.126592	0.864059	0.21483	0.995122	0.970056	1.00215	1	1.06008	0.531742	0.948473	0.676139
GSBRNA2T00074624001_assembled_CDS	GSBRNA2T00074624001_assembled_CDS	5.01	2	86.1281	5.35107	1.08206	0.667476	0.863825	0.21483	0.807762	0.11036	1.02677	0.74834	0.961955	0.66206	0.950763	0.694304
GSBRNA2T00018160001_assembled_CDS	GSBRNA2T00018160001_assembled_CDS	23.95	1	18.4462	6.93213	0.972613	0.832021	0.864025	0.21483	0.934285	0.609119	0.931025	0.344834	1.01435	0.88795	0.971195	0.817927
GSBRNA2T00038155001_assembled_CDS	GSBRNA2T00038155001_assembled_CDS	10.81	1	105.41	6.34131	0.982287	0.880889	0.864469	0.21483	0.897115	0.415624	0.942479	0.427382	0.975049	0.772243	0.982159	0.887008
GSBRNA2T00147480001_assembled_CDS	GSBRNA2T00147480001_assembled_CDS	9.79	3	35.6508	8.14795	1.02869	0.887689	0.864266	0.21483	0.945063	0.671822	1.04182	0.610332	0.977812	0.798218	0.987168	0.91847
GSBRNA2T00049864001_assembled_CDS	GSBRNA2T00049864001_assembled_CDS	4.93	1	210.545	6.07471	0.783765	0.0943745	0.864147	0.21483	1.01327	0.909966	0.982626	0.805628	0.968243	0.71236	0.996239	0.974988
GSBRNA2T00001243001_assembled_CDS	GSBRNA2T00001243001_assembled_CDS	4.98	1	52.7287	6.354	0.881184	0.376772	0.864337	0.21483	0.965584	0.795596	0.955997	0.545806	1.02538	0.795855	1.09437	0.368228
GSBRNA2T00027742001_assembled_CDS	GSBRNA2T00027742001_assembled_CDS	9.2	1	35.0887	8.23584	0.835241	0.212568	0.863686	0.21483	1.02686	0.815569	0.985636	0.836087	0.969176	0.720843	1.10854	0.300114
GSBRNA2T00100744001_assembled_CDS	GSBRNA2T00100744001_assembled_CDS	30.96	2	40.1149	7.81104	0.901612	0.468732	1.15665	0.214914	0.96602	0.795596	0.994908	0.9282	0.915235	0.323166	0.863298	0.249075
GSBRNA2T00156000001_assembled_CDS	GSBRNA2T00156000001_assembled_CDS	14.78	1	22.0416	8.55811	1.2709	0.175723	1.15659	0.214914	1.00921	0.937477	1.66469	3.81232e-11	1.41017	0.000183364	0.9223	0.525245
GSBRNA2T00120745001_assembled_CDS	GSBRNA2T00120745001_assembled_CDS	3.25	3	119.238	5.16064	1.32453	0.111169	1.15671	0.214914	0.99793	0.988038	1.11059	0.178841	1.13328	0.176188	0.935896	0.604883
GSBRNA2T00052474001_assembled_CDS	GSBRNA2T00052474001_assembled_CDS	3.33	1	377.054	6.26514	1.31287	0.123385	1.15745	0.214914	0.986038	0.915912	0.959459	0.572901	0.929029	0.411664	0.946329	0.664101
GSBRNA2T00025409001_assembled_CDS	GSBRNA2T00025409001_assembled_CDS	3.15	2	79.4922	7.97217	1.81866	0.000643787	1.1567	0.214914	1.01758	0.875885	0.92929	0.330902	1.0377	0.691858	1.03025	0.767195
GSBRNA2T00061333001_assembled_CDS	GSBRNA2T00061333001_assembled_CDS	9.57	2	31.2877	6.15088	0.956901	0.745751	1.15639	0.217665	0.983997	0.903857	0.870606	0.071715	0.943647	0.519052	0.882328	0.325981
GSBRNA2T00119895001_assembled_CDS	GSBRNA2T00119895001_assembled_CDS	10.95	3	52.5502	5.021	1.06681	0.726748	1.15634	0.217665	1.00702	0.951303	0.987014	0.846276	0.911673	0.305792	0.915137	0.487119
GSBRNA2T00128319001_assembled_CDS	GSBRNA2T00128319001_assembled_CDS	9.21	5	74.3843	6.23975	1.25876	0.193748	1.15581	0.217665	1.10332	0.390738	0.991734	0.897419	0.964725	0.687076	1.01234	0.904903
GSBRNA2T00089776001_assembled_CDS	GSBRNA2T00089776001_assembled_CDS	14.41	3	111.686	5.84619	1.11499	0.547092	1.15612	0.217665	1.19528	0.11884	0.911308	0.221032	1.069	0.47296	1.04692	0.645515
GSBRNA2T00002956001_assembled_CDS	GSBRNA2T00002956001_assembled_CDS	8.41	1	25.8651	8.30908	1.03739	0.852682	1.15642	0.217665	0.999856	1	1.06018	0.463822	1.08237	0.395514	1.06993	0.498003
GSBRNA2T00029754001_assembled_CDS	GSBRNA2T00029754001_assembled_CDS	25.56	5	20.0197	7.12256	1.05914	0.759421	1.15601	0.217665	1.27767	0.0317491	0.982931	0.805628	1.13266	0.176188	1.18082	0.0956752
GSBRNA2T00109281001_assembled_CDS	GSBRNA2T00109281001_assembled_CDS	10.71	2	48.0407	8.63135	1.03083	0.878889	1.15598	0.217665	1.2182	0.084246	1.05921	0.471352	1.00986	0.922141	1.19915	0.0691115
GSBRNA2T00069017001_assembled_CDS	GSBRNA2T00069017001_assembled_CDS	59.68	5	27.9738	4.77979	1.00727	0.986331	1.15631	0.217665	1.78392	4.02293e-07	1.2435	0.00485706	1.55326	1.62103e-06	2.0466	7.23874e-13
GSBRNA2T00106843001_assembled_CDS	GSBRNA2T00106843001_assembled_CDS	3.4	1	35.2215	7.13721	1.01183	0.963651	0.865033	0.218456	0.926131	0.564782	1.05531	0.502212	0.977514	0.798218	0.8113	0.101265
GSBRNA2T00081904001_assembled_CDS	GSBRNA2T00081904001_assembled_CDS	5.22	4	74.8043	5.31299	0.829938	0.198041	0.865401	0.218456	0.795893	0.087519	0.951144	0.501929	0.866625	0.113967	0.821206	0.122859
GSBRNA2T00027621001_assembled_CDS	GSBRNA2T00027621001_assembled_CDS	24.57	4	25.5298	6.66846	0.995803	0.956852	0.864594	0.218456	0.826491	0.152265	1.05826	0.478957	0.891879	0.204811	0.845765	0.190794
GSBRNA2T00130604001_assembled_CDS	GSBRNA2T00130604001_assembled_CDS	18.6	3	19.9005	5.37646	0.986852	0.908054	0.864596	0.218456	0.972499	0.831576	0.998105	0.958996	0.974672	0.772243	0.892894	0.376004
GSBRNA2T00111698001_assembled_CDS	GSBRNA2T00111698001_assembled_CDS	39.89	11	59.8307	6.97607	0.838367	0.221602	0.865058	0.218456	0.899076	0.425243	0.930436	0.337826	0.923317	0.372268	0.907353	0.445109
GSBRNA2T00103437001_assembled_CDS	GSBRNA2T00103437001_assembled_CDS	9.37	4	107.102	5.50342	0.916032	0.535008	0.864961	0.218456	0.882428	0.34705	0.910309	0.215751	0.971134	0.737885	0.907598	0.450264
GSBRNA2T00143662001_assembled_CDS	GSBRNA2T00143662001_assembled_CDS	5.75	1	57.3344	8.33838	0.853285	0.270334	0.864661	0.218456	0.851394	0.22694	0.961662	0.600531	0.944341	0.519052	1.0371	0.715947
GSBRNA2T00015386001_assembled_CDS	GSBRNA2T00015386001_assembled_CDS	0.8	1	156.567	9.40771	0.97133	0.821181	0.864528	0.218456	0.979658	0.879743	1.42887	3.81343e-06	1.16442	0.0994881	1.04065	0.68736
GSBRNA2T00107571001_assembled_CDS	GSBRNA2T00107571001_assembled_CDS	26.36	3	12.0614	10.1694	0.914513	0.530156	0.864509	0.218456	0.996543	0.982049	1.13644	0.102252	1.03981	0.676419	1.09286	0.373122
GSBRNA2T00150321001_assembled_CDS	GSBRNA2T00150321001_assembled_CDS	50	3	52.2013	7.76709	0.825297	0.184172	0.865395	0.218456	1.04578	0.693774	1.15825	0.0595997	0.985935	0.868113	1.10697	0.308625
GSBRNA2T00144043001_assembled_CDS	GSBRNA2T00144043001_assembled_CDS	3.78	1	25.662	7.03467	0.84021	0.227756	0.86493	0.218456	1.02786	0.808959	1.087	0.289135	1.01873	0.845699	1.20283	0.0641629
GSBRNA2T00104102001_assembled_CDS	GSBRNA2T00104102001_assembled_CDS	13.9	2	93.4511	5.38916	1.00297	0.994623	1.15517	0.220443	1.037	0.750422	1.22436	0.00917774	0.991977	0.920874	0.951381	0.694304
GSBRNA2T00031758001_assembled_CDS	GSBRNA2T00031758001_assembled_CDS	29.22	2	110.655	5.10986	1.13414	0.484461	1.1551	0.220443	1.21481	0.0881994	1.04964	0.542413	1.0466	0.623706	1.076	0.463169
GSBRNA2T00132832001_assembled_CDS	GSBRNA2T00132832001_assembled_CDS	5.82	1	40.2141	9.80322	1.16099	0.404135	1.15452	0.220443	1.1034	0.390738	1.0112	0.907326	1.04977	0.601777	1.08868	0.39315
GSBRNA2T00006251001_assembled_CDS	GSBRNA2T00006251001_assembled_CDS	6.3	2	53.7096	7.07861	1.07785	0.683019	1.15466	0.220443	1.08723	0.465175	0.924427	0.297567	1.05597	0.559175	1.12334	0.245303
GSBRNA2T00124323001_assembled_CDS	GSBRNA2T00124323001_assembled_CDS	27.14	6	61.4626	8.71924	1.08876	0.640755	1.15536	0.220443	1.12264	0.309817	1.1915	0.0244774	1.111	0.254923	1.14169	0.183562
GSBRNA2T00047183001_assembled_CDS	GSBRNA2T00047183001_assembled_CDS	23.8	1	59.6947	5.17334	1.10328	0.589203	1.15538	0.220443	1.12699	0.295222	1.14156	0.0886408	0.921303	0.35962	1.1666	0.121922
GSBRNA2T00101343001_assembled_CDS	GSBRNA2T00101343001_assembled_CDS	4.48	1	147.648	5.73193	0.9324	0.614776	0.866119	0.222121	0.883104	0.351419	0.80565	0.00514489	0.777603	0.0055739	0.819236	0.118296
GSBRNA2T00064225001_assembled_CDS	GSBRNA2T00064225001_assembled_CDS	11.17	3	43.5243	6.55127	0.841091	0.230874	0.865999	0.222121	0.898413	0.42042	0.987724	0.85648	0.950306	0.565207	0.90909	0.455448
GSBRNA2T00155495001_assembled_CDS	GSBRNA2T00155495001_assembled_CDS	34.37	4	79.5752	6.31592	0.812225	0.151163	0.866126	0.222121	0.949509	0.700883	1.10101	0.219964	0.960749	0.653786	0.924519	0.541949
GSBRNA2T00101741001_assembled_CDS	GSBRNA2T00101741001_assembled_CDS	19.77	3	37.4214	6.27783	0.868826	0.328761	0.865973	0.222121	0.844769	0.207213	0.959607	0.582054	0.868244	0.116897	0.937704	0.616587
GSBRNA2T00044986001_assembled_CDS	GSBRNA2T00044986001_assembled_CDS	15.72	1	52.441	7.21045	0.755011	0.0538964	0.866187	0.222121	0.96469	0.789617	0.881224	0.0980885	0.920622	0.35962	0.960905	0.755654
GSBRNA2T00000350001_assembled_CDS	GSBRNA2T00000350001_assembled_CDS	38.1	3	25.4402	8.48486	0.797531	0.120409	0.865892	0.222121	0.831993	0.168396	1.04101	0.619119	0.952929	0.588888	0.96348	0.768048
GSBRNA2T00050332001_assembled_CDS	GSBRNA2T00050332001_assembled_CDS	9.52	1	219.673	7.85498	0.813556	0.155958	0.865832	0.222121	0.826552	0.154876	1.09599	0.243062	0.878132	0.149317	0.997114	0.981249
GSBRNA2T00130348001_assembled_CDS	GSBRNA2T00130348001_assembled_CDS	34.4	5	28.3956	5.84619	0.925946	0.584414	0.866243	0.222121	0.893418	0.396713	0.916044	0.248732	0.927241	0.398293	1.00066	0.992013
GSBRNA2T00050517001_assembled_CDS	GSBRNA2T00050517001_assembled_CDS	23.39	1	73.2157	6.50732	0.936003	0.635283	0.865717	0.222121	0.80038	0.0947031	0.938189	0.396229	0.890644	0.200439	1.0193	0.850477
GSBRNA2T00017890001_assembled_CDS	GSBRNA2T00017890001_assembled_CDS	49.41	4	19.2209	4.83057	0.897558	0.450488	0.866443	0.222121	0.909675	0.480014	0.922101	0.284837	0.984541	0.859339	1.02244	0.827467
GSBRNA2T00035123001_assembled_CDS	GSBRNA2T00035123001_assembled_CDS	8.8	1	14.7622	11.854	0.99159	0.935188	0.865714	0.222121	0.941359	0.648811	1.03104	0.710312	1.00271	0.982611	1.04347	0.673271
GSBRNA2T00085469001_assembled_CDS	GSBRNA2T00085469001_assembled_CDS	33.6	3	14.0615	9.43701	0.791471	0.106822	0.865904	0.222121	1.04066	0.724996	0.966227	0.638139	0.928811	0.411664	1.05691	0.578754
GSBRNA2T00025111001_assembled_CDS	GSBRNA2T00025111001_assembled_CDS	42.37	1	54.8891	7.98682	1.85907	0.000404145	0.865612	0.222121	0.952226	0.71259	1.16935	0.0447682	0.975351	0.772243	1.14657	0.169559
GSBRNA2T00121382001_assembled_CDS	GSBRNA2T00121382001_assembled_CDS	10.11	2	43.2252	8.70459	1.09928	0.60367	1.15391	0.223249	1.11588	0.336621	0.89134	0.131269	1.01174	0.905007	0.990536	0.943618
GSBRNA2T00009591001_assembled_CDS	GSBRNA2T00009591001_assembled_CDS	7.24	2	33.8425	7.57666	1.35364	0.0859285	1.15387	0.223249	1.31456	0.0165108	1.08508	0.300181	1.1626	0.101431	1.00691	0.944302
GSBRNA2T00090985001_assembled_CDS	GSBRNA2T00090985001_assembled_CDS	16.31	1	26.317	4.84326	1.13511	0.481304	1.15355	0.223249	1.00426	0.97212	1.02595	0.75797	1.08245	0.395514	1.03044	0.767195
GSBRNA2T00146656001_assembled_CDS	GSBRNA2T00146656001_assembled_CDS	32.3	1	17.9478	4.51318	1.09621	0.614659	1.15393	0.223249	1.09751	0.41307	0.866242	0.0608035	0.895493	0.218309	1.05377	0.598375
GSBRNA2T00148783001_assembled_CDS	GSBRNA2T00148783001_assembled_CDS	14.07	1	22.9458	8.76318	1.46463	0.0300292	1.15392	0.223249	1.26708	0.0382772	0.986083	0.836087	2.11054	3.7095e-16	1.05756	0.572294
GSBRNA2T00101040001_assembled_CDS	GSBRNA2T00101040001_assembled_CDS	7.82	2	77.1272	6.96143	1.09322	0.625765	1.1537	0.223249	0.968555	0.813565	0.97939	0.765337	1.08017	0.406845	1.0914	0.383047
GSBRNA2T00103229001_assembled_CDS	GSBRNA2T00103229001_assembled_CDS	11.31	1	42.3577	4.48779	2.14905	1.24389e-05	1.15385	0.223249	1.0803	0.500445	1.06105	0.456366	1.00028	0.991229	1.12255	0.245303
GSBRNA2T00027241001_assembled_CDS	GSBRNA2T00027241001_assembled_CDS	15.37	3	54.1802	8.41162	0.932148	0.614776	1.15425	0.223249	1.2332	0.0666948	1.0463	0.575835	1.03743	0.699638	1.19397	0.0757599
GSBRNA2T00015387001_assembled_CDS	GSBRNA2T00015387001_assembled_CDS	23.15	4	33.7357	5.17334	1.13614	0.478161	1.15388	0.223249	1.0859	0.470114	1.0186	0.826632	1.14541	0.142205	1.19716	0.0717076
GSBRNA2T00002723001_assembled_CDS	GSBRNA2T00002723001_assembled_CDS	8.62	2	112.521	6.29053	1.05499	0.776019	0.866575	0.225826	0.651969	0.0013597	0.991803	0.897419	0.859594	0.0949654	0.545707	2.20366e-06
GSBRNA2T00003005001_assembled_CDS	GSBRNA2T00003005001_assembled_CDS	24.73	1	21.0173	7.62061	1.06521	0.734849	0.866615	0.225826	0.695492	0.00643446	0.950595	0.501929	0.805667	0.0171729	0.705598	0.00646158
GSBRNA2T00097963001_assembled_CDS	GSBRNA2T00097963001_assembled_CDS	23.4	2	16.1623	5.70654	1.1619	0.401356	0.867009	0.225826	0.805231	0.104283	1.05824	0.478957	0.857574	0.0900043	0.805907	0.0915784
GSBRNA2T00068620001_assembled_CDS	GSBRNA2T00068620001_assembled_CDS	5.58	3	53.9396	6.58057	0.8538	0.273793	0.867358	0.225826	1.03413	0.769736	0.825331	0.0124777	0.903906	0.262291	0.812847	0.105343
GSBRNA2T00058386001_assembled_CDS	GSBRNA2T00058386001_assembled_CDS	30.66	3	104.139	5.17334	0.907965	0.496691	0.867398	0.225826	0.922123	0.543073	0.851345	0.0357721	0.944697	0.526627	0.892052	0.371296
GSBRNA2T00120846001_assembled_CDS	GSBRNA2T00120846001_assembled_CDS	24.55	3	98.3241	5.17334	0.949791	0.708481	0.866794	0.225826	0.922873	0.54847	0.936596	0.38864	0.972169	0.746441	0.946822	0.670113
GSBRNA2T00129596001_assembled_CDS	GSBRNA2T00129596001_assembled_CDS	13.13	1	28.9512	9.33447	0.767282	0.0686037	0.867364	0.225826	0.848729	0.220236	1.0581	0.478957	1.10642	0.276057	0.948214	0.676139
GSBRNA2T00035858001_assembled_CDS	GSBRNA2T00035858001_assembled_CDS	34.27	2	15.9709	10.7847	0.95405	0.729733	0.867416	0.225826	0.994717	0.970056	1.2547	0.00337901	0.983709	0.850574	0.971821	0.824189
GSBRNA2T00000539001_assembled_CDS	GSBRNA2T00000539001_assembled_CDS	11.68	1	14.2184	8.1333	0.887375	0.402055	0.866997	0.225826	1.02743	0.815569	0.955815	0.545806	0.910881	0.300128	0.977735	0.861849
GSBRNA2T00116711001_assembled_CDS	GSBRNA2T00116711001_assembled_CDS	37.5	1	42.7844	5.36377	0.976401	0.848298	0.867098	0.225826	0.94034	0.643094	1.01482	0.866727	0.919738	0.353388	0.991721	0.949899
GSBRNA2T00006482001_assembled_CDS	GSBRNA2T00006482001_assembled_CDS	3.21	1	45.2223	7.81104	1.05652	0.767699	0.86748	0.225826	0.980037	0.879743	1.0629	0.441679	1.14397	0.144816	1.00197	0.984035
GSBRNA2T00057917001_assembled_CDS	GSBRNA2T00057917001_assembled_CDS	18.84	1	30.0184	5.51611	0.776946	0.0830218	0.866832	0.225826	0.935597	0.620379	0.947847	0.476422	1.01068	0.913564	1.04648	0.6524
GSBRNA2T00003707001_assembled_CDS	GSBRNA2T00003707001_assembled_CDS	14.88	3	43.9967	8.96826	0.99064	0.929765	0.866817	0.225826	1.00642	0.958231	1.01749	0.846611	0.992573	0.929677	1.07045	0.498003
GSBRNA2T00134850001_assembled_CDS	GSBRNA2T00134850001_assembled_CDS	45.59	2	35.7986	9.49561	1.11131	0.560912	0.866953	0.225826	0.89009	0.382823	1.14198	0.0886408	1.14728	0.137098	1.10462	0.317311
GSBRNA2T00060234001_assembled_CDS	GSBRNA2T00060234001_assembled_CDS	3.58	1	61.3757	9.21729	1.46745	0.0294404	0.866855	0.225826	0.951024	0.706731	1.08004	0.329107	1.10326	0.289344	1.11754	0.263934
GSBRNA2T00048827001_assembled_CDS	GSBRNA2T00048827001_assembled_CDS	28.63	2	57.9083	6.80029	1.0719	0.706694	1.15309	0.226083	1.02345	0.842198	1.0033	0.989638	1.07239	0.454296	0.960161	0.74947
GSBRNA2T00039486001_assembled_CDS	GSBRNA2T00039486001_assembled_CDS	3.73	1	18.2754	8.73389	1.14127	0.462655	1.15334	0.226083	1.1286	0.288119	0.956615	0.554777	0.931087	0.425266	0.962243	0.761846
GSBRNA2T00131570001_assembled_CDS	GSBRNA2T00131570001_assembled_CDS	23.65	1	73.8774	6.68311	0.993037	0.940608	1.15311	0.226083	1.17308	0.16242	0.964442	0.61923	0.89778	0.232387	1.01999	0.842785
GSBRNA2T00127399001_assembled_CDS	GSBRNA2T00127399001_assembled_CDS	17.29	3	40.598	9.01221	1.12531	0.513503	1.15336	0.226083	1.211	0.0937181	0.967623	0.657246	1.09752	0.312519	1.0489	0.631857
GSBRNA2T00088412001_assembled_CDS	GSBRNA2T00088412001_assembled_CDS	8.21	2	21.4075	9.75928	0.977717	0.859158	1.15336	0.226083	1.27737	0.0322981	1.03132	0.710312	1.01924	0.845699	1.06182	0.54686
GSBRNA2T00079875001_assembled_CDS	GSBRNA2T00079875001_assembled_CDS	10.95	2	44.5216	8.23584	1.17819	0.358762	1.15319	0.226083	1.1486	0.223988	0.985376	0.825915	1.10626	0.276057	1.07779	0.451908
GSBRNA2T00018414001_assembled_CDS	GSBRNA2T00018414001_assembled_CDS	36.62	4	92.327	6.27783	1.01254	0.959132	1.15319	0.226083	1.06292	0.59273	0.955675	0.545806	0.968934	0.720843	1.16391	0.128266
GSBRNA2T00113016001_assembled_CDS	GSBRNA2T00113016001_assembled_CDS	20.76	2	32.3832	9.70068	1.14157	0.459596	1.15344	0.226083	1.24119	0.0587117	1.16733	0.0471964	1.14014	0.155653	1.22664	0.0404728
GSBRNA2T00126016001_assembled_CDS	GSBRNA2T00126016001_assembled_CDS	20.41	5	33.8066	7.10791	0.940869	0.661188	1.15274	0.226083	1.28749	0.0271751	1.066	0.420214	1.13338	0.176188	1.25537	0.0229135
GSBRNA2T00058643001_assembled_CDS	GSBRNA2T00058643001_assembled_CDS	52.02	2	67.5265	6.85889	1.55686	0.0117546	1.1525	0.228945	1.15824	0.199037	1.0416	0.610332	0.975933	0.780883	0.839069	0.169681
GSBRNA2T00064129001_assembled_CDS	GSBRNA2T00064129001_assembled_CDS	28.49	4	19.3189	6.53662	1.04514	0.818228	1.1517	0.228945	1.15812	0.199037	1.03812	0.645855	1.08768	0.362798	0.947217	0.670113
GSBRNA2T00107708001_assembled_CDS	GSBRNA2T00107708001_assembled_CDS	26.78	2	68.2584	7.95752	1.17574	0.363894	1.15188	0.228945	1.05716	0.627444	1.03464	0.673137	1.05608	0.559175	0.977249	0.855565
GSBRNA2T00120791001_assembled_CDS	GSBRNA2T00120791001_assembled_CDS	5.45	2	68.7031	6.29053	1.18619	0.338774	1.15216	0.228945	0.998091	0.988038	1.05684	0.486635	1.0439	0.646039	0.996269	0.974988
GSBRNA2T00006180001_assembled_CDS	GSBRNA2T00006180001_assembled_CDS	1.04	1	98.0075	6.31592	1.18336	0.346168	1.15193	0.228945	1.19383	0.120583	1.11965	0.147235	0.921501	0.365913	1.04001	0.694457
GSBRNA2T00035261001_assembled_CDS	GSBRNA2T00035261001_assembled_CDS	6.25	1	18.157	6.21436	0.927242	0.589439	1.15178	0.228945	1.22536	0.0756117	0.87556	0.0841052	1.06249	0.518322	1.19279	0.0771538
GSBRNA2T00025155001_assembled_CDS	GSBRNA2T00025155001_assembled_CDS	26.11	2	36.8175	5.2749	0.834398	0.20961	0.868241	0.22957	0.877295	0.325656	0.897108	0.154779	0.869372	0.119882	0.885525	0.343718
GSBRNA2T00037268001_assembled_CDS	GSBRNA2T00037268001_assembled_CDS	22.89	3	18.1443	4.79248	0.874226	0.348342	0.868465	0.22957	0.900708	0.43497	0.953112	0.519281	0.908666	0.288994	0.950849	0.694304
GSBRNA2T00062407001_assembled_CDS	GSBRNA2T00062407001_assembled_CDS	13.85	1	40.308	6.37939	0.913336	0.520505	0.867632	0.22957	0.855717	0.244259	0.839533	0.0234064	0.793365	0.0104125	0.957886	0.737133
GSBRNA2T00071395001_assembled_CDS	GSBRNA2T00071395001_assembled_CDS	53.05	4	74.4226	5.31299	0.859608	0.29509	0.867667	0.22957	0.9169	0.516406	0.930017	0.337826	0.997748	0.973666	0.96461	0.780475
GSBRNA2T00098299001_assembled_CDS	GSBRNA2T00098299001_assembled_CDS	13.5	2	61.6042	8.06006	0.966394	0.794138	0.868472	0.22957	0.830971	0.16563	1.02699	0.74834	1.00147	1	0.98228	0.887008
GSBRNA2T00093489001_assembled_CDS	GSBRNA2T00093489001_assembled_CDS	23.68	1	21.0114	4.57666	0.840677	0.230874	0.867778	0.22957	0.845134	0.207213	0.949911	0.493356	0.945005	0.526627	1.0414	0.68736
GSBRNA2T00063703001_assembled_CDS	GSBRNA2T00063703001_assembled_CDS	11.72	1	29.4139	7.59131	0.806868	0.13962	0.868074	0.22957	0.841665	0.19778	0.938276	0.396229	1.0284	0.771336	1.06811	0.509963
GSBRNA2T00015078001_assembled_CDS	GSBRNA2T00015078001_assembled_CDS	9.8	1	11.5402	9.65674	0.772665	0.0770071	0.867704	0.22957	0.922333	0.543073	0.879434	0.0922969	1.01754	0.854101	1.07897	0.446344
GSBRNA2T00086829001_assembled_CDS	GSBRNA2T00086829001_assembled_CDS	64.47	2	44.5283	7.00537	0.720851	0.0251364	0.868008	0.22957	1.01961	0.86236	0.968698	0.66687	1.04248	0.661144	1.13911	0.192396
GSBRNA2T00005486001_assembled_CDS	GSBRNA2T00005486001_assembled_CDS	21.68	1	33.5858	6.53662	0.875271	0.352331	0.867573	0.22957	0.852191	0.23034	1.03094	0.710312	1.11488	0.23891	1.14367	0.177854
GSBRNA2T00126838001_assembled_CDS	GSBRNA2T00126838001_assembled_CDS	6.8	2	33.0962	6.06201	1.26515	0.184552	1.15116	0.231835	1.12772	0.291654	1.08547	0.300181	0.940346	0.489246	0.787892	0.0623483
GSBRNA2T00019790001_assembled_CDS	GSBRNA2T00019790001_assembled_CDS	10.05	3	41.2353	6.65381	1.1216	0.523435	1.15138	0.231835	0.95179	0.71259	0.953472	0.519281	0.957506	0.629169	0.953047	0.706481
GSBRNA2T00081672001_assembled_CDS	GSBRNA2T00081672001_assembled_CDS	8.71	1	59.992	4.57666	0.962839	0.777961	1.15134	0.231835	1.32344	0.0142648	1.03824	0.645855	0.992602	0.929677	1.13358	0.207865
GSBRNA2T00148815001_assembled_CDS	GSBRNA2T00148815001_assembled_CDS	31.19	1	10.8726	11.561	1.14091	0.462655	0.869373	0.233354	0.832091	0.168396	1.14974	0.0728942	1.05485	0.566157	0.730756	0.0142391
GSBRNA2T00089691001_assembled_CDS	GSBRNA2T00089691001_assembled_CDS	21.18	1	71.9167	9.51025	0.843632	0.240383	0.868822	0.233354	0.855246	0.240731	0.896021	0.150665	0.811698	0.0213682	0.83597	0.161139
GSBRNA2T00070152001_assembled_CDS	GSBRNA2T00070152001_assembled_CDS	29.51	8	32.3164	7.76709	0.743962	0.0426699	0.869019	0.233354	0.888006	0.373705	0.881019	0.0980885	0.901074	0.247047	0.861545	0.24537
GSBRNA2T00072625001_assembled_CDS	GSBRNA2T00072625001_assembled_CDS	6.44	2	30.7841	5.60498	1.042	0.83108	0.869394	0.233354	0.871372	0.30099	1.02887	0.729224	0.972663	0.755021	0.88624	0.343718
GSBRNA2T00130807001_assembled_CDS	GSBRNA2T00130807001_assembled_CDS	27.14	6	24.3415	6.45557	0.822921	0.178808	0.869203	0.233354	0.901704	0.439873	0.955971	0.545806	0.882906	0.167742	0.893845	0.380743
GSBRNA2T00111198001_assembled_CDS	GSBRNA2T00111198001_assembled_CDS	31.3	1	54.8593	7.54736	0.723907	0.0270207	0.869081	0.233354	1.02429	0.835512	0.932172	0.351927	0.925057	0.385161	0.895917	0.390315
GSBRNA2T00030983001_assembled_CDS	GSBRNA2T00030983001_assembled_CDS	43.23	5	21.5041	9.42236	0.879699	0.372639	0.869074	0.233354	0.938535	0.637392	0.955757	0.545806	0.914093	0.317311	0.951828	0.700386
GSBRNA2T00030053001_assembled_CDS	GSBRNA2T00030053001_assembled_CDS	84.76	2	11.5701	8.67529	0.9036	0.477974	0.868975	0.233354	0.856956	0.247819	0.895089	0.146629	1.01974	0.837323	0.955799	0.724838
GSBRNA2T00103042001_assembled_CDS	GSBRNA2T00103042001_assembled_CDS	9.19	1	19.7771	6.34131	1.09023	0.636988	0.868976	0.233354	0.947377	0.683409	1.14882	0.0747218	0.986961	0.876895	0.964342	0.774257
GSBRNA2T00071199001_assembled_CDS	GSBRNA2T00071199001_assembled_CDS	31.15	1	99.687	5.03369	0.855122	0.277278	0.868548	0.233354	0.818114	0.132462	0.959905	0.582054	0.871764	0.129174	0.969419	0.805418
GSBRNA2T00136109001_assembled_CDS	GSBRNA2T00136109001_assembled_CDS	33.01	2	21.9568	6.87354	0.856841	0.284325	0.868849	0.233354	0.948332	0.689222	1.01359	0.876832	0.951948	0.580952	0.970826	0.817927
GSBRNA2T00001495001_assembled_CDS	GSBRNA2T00001495001_assembled_CDS	45.07	1	15.4025	10.0229	0.835257	0.212568	0.868914	0.233354	1.315	0.0165108	0.788896	0.00212755	0.888568	0.191888	0.97165	0.824189
GSBRNA2T00088488001_assembled_CDS	GSBRNA2T00088488001_assembled_CDS	21.14	6	42.6049	5.90967	0.869777	0.332628	0.869489	0.233354	0.899329	0.425243	0.954679	0.5369	0.970632	0.737885	0.985447	0.905886
GSBRNA2T00056306001_assembled_CDS	GSBRNA2T00056306001_assembled_CDS	44.64	1	66.9704	4.91943	1.03097	0.878889	0.868882	0.233354	0.865629	0.281289	1.01841	0.836604	1.02776	0.771336	1.0011	0.992013
GSBRNA2T00024113001_assembled_CDS	GSBRNA2T00024113001_assembled_CDS	54.33	2	48.4168	7.85498	0.921025	0.559513	0.869431	0.233354	0.941205	0.648811	1.00878	0.927785	1.06352	0.505105	1.06391	0.534392
GSBRNA2T00143493001_assembled_CDS	GSBRNA2T00143493001_assembled_CDS	8.52	1	72.9056	8.22119	0.905332	0.482624	0.868949	0.233354	1.01529	0.89629	0.989909	0.876929	1.20302	0.0447281	1.14377	0.177854
GSBRNA2T00097207001_assembled_CDS	GSBRNA2T00097207001_assembled_CDS	34.25	2	15.6835	10.228	1.46303	0.0306289	1.14968	0.234754	1.1663	0.178762	1.18798	0.0266424	1.03862	0.684118	0.91285	0.476455
GSBRNA2T00130682001_assembled_CDS	GSBRNA2T00130682001_assembled_CDS	38.72	5	97.6156	5.50342	0.896639	0.445978	1.14979	0.234754	1.01173	0.916825	0.93963	0.411648	0.968317	0.71236	0.965421	0.780475
GSBRNA2T00027036001_assembled_CDS	GSBRNA2T00027036001_assembled_CDS	11.28	4	59.2281	5.0083	1.16691	0.387666	1.1496	0.234754	1.11525	0.340583	1.06781	0.406283	1.04663	0.623706	0.967027	0.792933
GSBRNA2T00132180001_assembled_CDS	GSBRNA2T00132180001_assembled_CDS	2.92	3	146.843	6.69775	1.18597	0.338774	1.15015	0.234754	1.0808	0.495307	0.938911	0.403899	1.06873	0.47296	0.974015	0.836728
GSBRNA2T00135436001_assembled_CDS	GSBRNA2T00135436001_assembled_CDS	1.49	1	110.803	4.34814	1.23293	0.2381	1.14989	0.234754	1.10823	0.369251	1.09104	0.267931	1.12109	0.21634	1.0055	0.952224
GSBRNA2T00075656001_assembled_CDS	GSBRNA2T00075656001_assembled_CDS	2.96	3	148.175	8.66064	1.07707	0.686934	1.15045	0.234754	1.0563	0.633333	1.21849	0.0110413	1.16276	0.101431	1.14767	0.166864
GSBRNA2T00059501001_assembled_CDS	GSBRNA2T00059501001_assembled_CDS	10.14	1	15.0995	9.56885	1.02227	0.91873	0.869841	0.237178	0.819421	0.134833	0.887191	0.117126	0.862761	0.102791	0.743905	0.0207073
GSBRNA2T00059996001_assembled_CDS	GSBRNA2T00059996001_assembled_CDS	48	4	10.9964	5.22412	0.812	0.151163	0.870082	0.237178	0.853094	0.233772	0.99501	0.9282	1.00075	1	0.791719	0.0681215
GSBRNA2T00115207001_assembled_CDS	GSBRNA2T00115207001_assembled_CDS	55.12	3	27.1411	5.98584	0.806285	0.137386	0.870002	0.237178	0.795125	0.0857881	0.986024	0.836087	0.853648	0.0806775	0.816662	0.113857
GSBRNA2T00096108001_assembled_CDS	GSBRNA2T00096108001_assembled_CDS	10	1	26.2319	10.0815	0.818011	0.165855	0.869542	0.237178	0.796416	0.087519	0.93684	0.38864	0.826043	0.0345659	0.860653	0.2417
GSBRNA2T00093466001_assembled_CDS	GSBRNA2T00093466001_assembled_CDS	20.25	1	60.4499	6.07471	0.912531	0.520505	0.869521	0.237178	0.82444	0.147133	0.892101	0.134993	0.874251	0.135655	0.891665	0.371296
GSBRNA2T00035596001_assembled_CDS	GSBRNA2T00035596001_assembled_CDS	19.21	1	33.8561	7.97217	0.970358	0.815765	0.869536	0.237178	0.908871	0.474909	1.0056	0.958634	1.01693	0.862529	0.921455	0.519725
GSBRNA2T00023281001_assembled_CDS	GSBRNA2T00023281001_assembled_CDS	4.15	2	66.3414	6.34131	0.948885	0.703189	0.869832	0.237178	0.805535	0.106281	1.01135	0.907326	0.923819	0.378684	0.965448	0.780475
GSBRNA2T00098689001_assembled_CDS	GSBRNA2T00098689001_assembled_CDS	33.9	1	53.0265	6.7124	0.744373	0.0426699	0.869864	0.237178	0.968726	0.813565	0.989303	0.866699	0.995428	0.947281	0.990654	0.943618
GSBRNA2T00093004001_assembled_CDS	GSBRNA2T00093004001_assembled_CDS	29.71	6	36.4024	4.48779	0.760026	0.0596967	0.869877	0.237178	0.924014	0.553888	0.923235	0.291159	0.994753	0.947281	1.0006	0.992013
GSBRNA2T00090789001_assembled_CDS	GSBRNA2T00090789001_assembled_CDS	44.78	1	43.1502	6.69775	0.787871	0.10135	0.870362	0.237178	0.969975	0.819565	1.00997	0.917544	0.885827	0.179534	1.02968	0.767195
GSBRNA2T00067431001_assembled_CDS	GSBRNA2T00067431001_assembled_CDS	36.8	3	28.2345	5.71924	0.799766	0.124507	0.869761	0.237178	0.937269	0.626034	0.908216	0.205447	0.880551	0.160189	1.0301	0.767195
GSBRNA2T00021040001_assembled_CDS	GSBRNA2T00021040001_assembled_CDS	21.49	9	56.1839	5.35107	0.838515	0.224666	0.87005	0.237178	0.884293	0.355817	0.937014	0.38864	1.01208	0.905007	1.0593	0.565874
GSBRNA2T00038740001_assembled_CDS	GSBRNA2T00038740001_assembled_CDS	24.62	3	57.0092	6.23975	1.01181	0.963651	0.870485	0.237178	0.908067	0.469828	1.01174	0.897135	1.09131	0.34716	1.06485	0.528221
GSBRNA2T00013731001_assembled_CDS	GSBRNA2T00013731001_assembled_CDS	2.86	2	122.942	6.17627	1.18165	0.34866	1.14905	0.237701	1.10046	0.404036	0.942497	0.427382	0.938212	0.47465	0.931397	0.575963
GSBRNA2T00143009001_assembled_CDS	GSBRNA2T00143009001_assembled_CDS	36.75	1	17.3409	4.77979	0.94964	0.708481	1.14859	0.237701	1.08828	0.46027	0.978791	0.765337	0.907706	0.283524	0.952852	0.706481
GSBRNA2T00055021001_assembled_CDS	GSBRNA2T00055021001_assembled_CDS	7.19	1	30.6652	7.23975	1.19806	0.310393	1.1488	0.237701	1.1745	0.160188	1.11002	0.18266	1.18583	0.0640552	0.98499	0.905886
GSBRNA2T00121996001_assembled_CDS	GSBRNA2T00121996001_assembled_CDS	44.9	2	51.6034	6.1001	1.18957	0.329102	1.14931	0.237701	1.06768	0.564637	0.999417	0.969256	1.063	0.511689	0.987855	0.92476
GSBRNA2T00151173001_assembled_CDS	GSBRNA2T00151173001_assembled_CDS	47.96	3	59.2825	5.18604	1.04772	0.805462	1.14865	0.237701	1.04974	0.669267	0.941184	0.419476	0.921738	0.365913	0.996034	0.974988
GSBRNA2T00096316001_assembled_CDS	GSBRNA2T00096316001_assembled_CDS	20	2	19.0977	9.36377	1.16656	0.387666	1.14912	0.237701	1.08334	0.48513	1.06112	0.456366	1.00174	0.991301	1.0218	0.827467
GSBRNA2T00142843001_assembled_CDS	GSBRNA2T00142843001_assembled_CDS	18.07	1	52.35	5.43994	1.01705	0.941112	1.14944	0.237701	1.0262	0.822197	0.979057	0.765337	1.02071	0.828972	1.04584	0.6524
GSBRNA2T00142909001_assembled_CDS	GSBRNA2T00142909001_assembled_CDS	5	2	34.3524	9.5249	1.07115	0.710682	1.14925	0.237701	1.18192	0.143222	0.993448	0.907674	0.950348	0.565207	1.05969	0.559495
GSBRNA2T00028512001_assembled_CDS	GSBRNA2T00028512001_assembled_CDS	10.71	1	55.9625	7.76709	1.65146	0.00428979	1.149	0.237701	1.24161	0.0577755	1.29973	0.000699941	1.00848	0.939345	1.09064	0.383047
GSBRNA2T00138064001_assembled_CDS	GSBRNA2T00138064001_assembled_CDS	2.15	2	110.527	6.55127	1.24791	0.211599	1.14878	0.237701	0.927828	0.575755	1.08563	0.294621	1.07688	0.424241	1.11182	0.28767
GSBRNA2T00098132001_assembled_CDS	GSBRNA2T00098132001_assembled_CDS	1.79	1	83.6561	6.91748	1.9627	0.000118151	1.14913	0.237701	0.882561	0.351419	1.01495	0.866727	1.02642	0.78765	1.14048	0.189415
GSBRNA2T00121784001_assembled_CDS	GSBRNA2T00121784001_assembled_CDS	1.85	1	48.4487	4.76709	1.10416	0.58562	1.14909	0.237701	1.40053	0.00315675	1.11471	0.164189	1.00903	0.930735	1.14687	0.169559
GSBRNA2T00147983001_assembled_CDS	GSBRNA2T00147983001_assembled_CDS	7.69	1	25.7241	5.73193	1.06321	0.742996	1.1475	0.240677	0.927042	0.570259	1.0076	0.938048	0.845805	0.0642731	0.887707	0.352782
GSBRNA2T00110636001_assembled_CDS	GSBRNA2T00110636001_assembled_CDS	2.41	2	78.8853	7.43018	1.49072	0.0231641	1.14838	0.240677	1.0985	0.408536	1.15845	0.0595997	1.10544	0.280435	0.902703	0.424772
GSBRNA2T00148001001_assembled_CDS	GSBRNA2T00148001001_assembled_CDS	35.5	2	79.5203	7.41553	0.996189	0.956852	1.14791	0.240677	0.948132	0.689222	0.992075	0.897419	0.958582	0.637339	0.973738	0.836728
GSBRNA2T00121485001_assembled_CDS	GSBRNA2T00121485001_assembled_CDS	3.78	1	42.0001	5.40186	1.34745	0.0915044	1.14846	0.240677	1.09449	0.431545	0.964416	0.61923	1.05259	0.580263	0.99184	0.949899
GSBRNA2T00155028001_assembled_CDS	GSBRNA2T00155028001_assembled_CDS	2.06	1	81.1966	8.32373	1.03567	0.857029	1.14778	0.240677	1.2538	0.0475263	0.943674	0.443428	0.951577	0.580952	0.998324	0.987505
GSBRNA2T00097467001_assembled_CDS	GSBRNA2T00097467001_assembled_CDS	3.52	2	106.249	5.36377	1.05818	0.763555	1.1483	0.240677	1.02747	0.815569	0.933996	0.366364	1.02778	0.771336	1.01147	0.912751
GSBRNA2T00094440001_assembled_CDS	GSBRNA2T00094440001_assembled_CDS	1.95	1	86.7515	5.64307	0.951015	0.713782	1.14793	0.240677	1.03626	0.756837	1.00104	0.989761	0.91594	0.329084	1.01965	0.842785
GSBRNA2T00067799001_assembled_CDS	GSBRNA2T00067799001_assembled_CDS	5.24	2	53.1913	9.62744	1.30351	0.133298	1.14796	0.240677	1.09294	0.436248	0.943186	0.435367	0.953546	0.596865	1.04979	0.625085
GSBRNA2T00111678001_assembled_CDS	GSBRNA2T00111678001_assembled_CDS	2.27	1	114.002	5.90967	1.3072	0.12992	1.14822	0.240677	0.981513	0.891799	1.07504	0.359928	0.992516	0.929677	1.07227	0.486217
GSBRNA2T00154965001_assembled_CDS	GSBRNA2T00154965001_assembled_CDS	13.28	3	27.104	6.52197	1.00126	0.983854	0.871114	0.241041	0.865328	0.277444	1.11131	0.178841	0.940148	0.489246	0.825014	0.132359
GSBRNA2T00036697001_assembled_CDS	GSBRNA2T00036697001_assembled_CDS	10.77	3	28.0108	5.09717	0.931095	0.609681	0.871151	0.241041	0.976397	0.855642	0.954674	0.5369	1.03554	0.707455	0.891395	0.36662
GSBRNA2T00097543001_assembled_CDS	GSBRNA2T00097543001_assembled_CDS	31.96	3	43.0897	9.56885	0.906187	0.487294	0.870814	0.241041	1.04308	0.712431	0.945659	0.459776	0.993758	0.93848	0.904131	0.429813
GSBRNA2T00060698001_assembled_CDS	GSBRNA2T00060698001_assembled_CDS	13.06	6	70.0997	5.30029	0.858919	0.291476	0.870502	0.241041	0.853953	0.237235	0.904078	0.185857	0.911803	0.305792	0.923525	0.536358
GSBRNA2T00078306001_assembled_CDS	GSBRNA2T00078306001_assembled_CDS	11.71	2	34.7182	5.99854	0.746229	0.0445614	0.871127	0.241041	0.853905	0.237235	0.985342	0.825915	0.885077	0.175541	0.932067	0.581707
GSBRNA2T00132693001_assembled_CDS	GSBRNA2T00132693001_assembled_CDS	22.68	1	43.1278	9.59814	0.929541	0.6046	0.871155	0.241041	0.822336	0.142123	1.02894	0.729224	1.07808	0.41839	0.958474	0.737133
GSBRNA2T00102967001_assembled_CDS	GSBRNA2T00102967001_assembled_CDS	45.13	2	21.8612	8.86572	0.788373	0.10135	0.870753	0.241041	0.995067	0.970056	0.914303	0.237392	0.916772	0.335066	0.967717	0.799172
GSBRNA2T00091669001_assembled_CDS	GSBRNA2T00091669001_assembled_CDS	24.12	4	110.977	6.0874	1.10404	0.58562	0.870796	0.241041	0.811598	0.118855	0.981157	0.785432	0.986141	0.868113	0.998306	0.987505
GSBRNA2T00021985001_assembled_CDS	GSBRNA2T00021985001_assembled_CDS	6.41	2	30.0468	9.53955	0.86276	0.306086	0.870522	0.241041	0.977596	0.867689	0.887354	0.117126	0.903068	0.257145	1.00563	0.952224
GSBRNA2T00129818001_assembled_CDS	GSBRNA2T00129818001_assembled_CDS	29.25	2	64.436	5.43994	0.894328	0.432574	0.871396	0.241041	0.875589	0.321468	0.898935	0.16325	0.981219	0.824338	1.02602	0.797121
GSBRNA2T00089655001_assembled_CDS	GSBRNA2T00089655001_assembled_CDS	47.6	1	31.0846	8.55811	0.76525	0.0659624	0.870688	0.241041	1.1175	0.328798	0.732365	5.44503e-05	0.871635	0.129174	1.05637	0.585254
GSBRNA2T00131512001_assembled_CDS	GSBRNA2T00131512001_assembled_CDS	3.12	2	108.25	6.3667	0.82283	0.178808	0.871034	0.241041	0.944696	0.671822	0.996303	0.938466	0.97139	0.737885	1.07689	0.457516
GSBRNA2T00056352001_assembled_CDS	GSBRNA2T00056352001_assembled_CDS	44.02	1	25.7471	4.85596	0.807391	0.13962	0.871476	0.241041	0.908871	0.474909	1.12594	0.128781	1.03361	0.723207	1.09984	0.339791
GSBRNA2T00085967001_assembled_CDS	GSBRNA2T00085967001_assembled_CDS	31.99	5	51.345	6.99072	0.73602	0.0357251	0.870645	0.241041	0.926529	0.570259	0.925662	0.310643	1.04229	0.661144	1.11194	0.28767
GSBRNA2T00043435001_assembled_CDS	GSBRNA2T00043435001_assembled_CDS	18.81	1	57.3913	9.05615	0.93219	0.614776	0.87051	0.241041	0.895871	0.410855	0.980838	0.785432	1.08482	0.378916	1.21089	0.0551834
GSBRNA2T00146427001_assembled_CDS	GSBRNA2T00146427001_assembled_CDS	4	3	96.0812	8.30908	1.27038	0.177169	1.14707	0.243681	1.03525	0.763276	1.03938	0.636881	1.06403	0.505105	0.864891	0.256589
GSBRNA2T00015307001_assembled_CDS	GSBRNA2T00015307001_assembled_CDS	3.82	1	29.5825	6.52197	1.33871	0.0982676	1.14716	0.243681	1.10485	0.382042	0.990889	0.88717	1.14737	0.137098	0.928168	0.558858
GSBRNA2T00150722001_assembled_CDS	GSBRNA2T00150722001_assembled_CDS	10.09	1	35.3562	5.49072	1.67197	0.0034049	1.14695	0.243681	0.988182	0.927961	1.54004	2.20383e-08	1.05817	0.54536	1.00242	0.984035
GSBRNA2T00080580001_assembled_CDS	GSBRNA2T00080580001_assembled_CDS	3.76	1	62.1737	6.90283	1.17513	0.366481	1.14708	0.243681	1.047	0.687606	0.950109	0.493356	1.13487	0.170112	1.01069	0.912751
GSBRNA2T00084364001_assembled_CDS	GSBRNA2T00084364001_assembled_CDS	14.35	3	75.0318	7.44482	1.13857	0.468815	1.14735	0.243681	1.02633	0.822197	1.08957	0.273122	1.07079	0.460465	1.03756	0.70875
GSBRNA2T00069786001_assembled_CDS	GSBRNA2T00069786001_assembled_CDS	20.26	6	42.3688	5.30029	0.982279	0.880889	1.14695	0.243681	1.12177	0.313548	0.964652	0.628658	1.06415	0.505105	1.05575	0.585254
GSBRNA2T00007172001_assembled_CDS	GSBRNA2T00007172001_assembled_CDS	2.13	3	182.123	6.04932	1.08572	0.652132	1.14683	0.243681	1.13976	0.251322	1.04578	0.575835	0.989516	0.903273	1.07229	0.486217
GSBRNA2T00082162001_assembled_CDS	GSBRNA2T00082162001_assembled_CDS	44.77	17	55.0227	6.32861	1.05161	0.788576	1.14683	0.243681	1.13621	0.264263	1.00719	0.948332	1.04633	0.631106	1.10587	0.312946
GSBRNA2T00083885001_assembled_CDS	GSBRNA2T00083885001_assembled_CDS	9.25	2	30.8991	4.71631	1.26934	0.178626	1.14714	0.243681	0.945491	0.671822	1.02714	0.74834	1.06066	0.525007	1.14469	0.175054
GSBRNA2T00046820001_assembled_CDS	GSBRNA2T00046820001_assembled_CDS	43.19	6	24.2765	6.02393	0.940136	0.655984	1.14706	0.243681	1.3301	0.0125346	0.974977	0.725511	1.06863	0.47296	1.20729	0.0595253
GSBRNA2T00020356001_assembled_CDS	GSBRNA2T00020356001_assembled_CDS	48.53	1	64.2232	4.83057	0.898454	0.450488	0.871957	0.244944	0.892444	0.392055	0.88231	0.101086	0.841268	0.055432	0.804907	0.0897266
GSBRNA2T00004259001_assembled_CDS	GSBRNA2T00004259001_assembled_CDS	12.8	1	63.7875	8.04541	0.810434	0.14647	0.872004	0.244944	0.838141	0.185648	0.952883	0.519281	0.82327	0.0312853	0.818058	0.116062
GSBRNA2T00110023001_assembled_CDS	GSBRNA2T00110023001_assembled_CDS	6.47	2	123.592	5.46533	1.04892	0.801225	0.872335	0.244944	0.881598	0.34705	0.952724	0.519281	1.05989	0.531742	0.829611	0.144952
GSBRNA2T00115280001_assembled_CDS	GSBRNA2T00115280001_assembled_CDS	7.6	3	43.8593	9.14404	0.852635	0.270334	0.871623	0.244944	0.818646	0.134833	0.892422	0.134993	0.948905	0.5574	0.836015	0.161139
GSBRNA2T00151064001_assembled_CDS	GSBRNA2T00151064001_assembled_CDS	11	1	33.3481	6.13818	0.866598	0.321102	0.871966	0.244944	0.756607	0.0370835	1.09574	0.243062	0.910619	0.300128	0.872877	0.28802
GSBRNA2T00079571001_assembled_CDS	GSBRNA2T00079571001_assembled_CDS	30.48	3	58.7314	6.50732	0.944463	0.676864	0.872065	0.244944	0.950558	0.706731	1.08114	0.323171	0.98759	0.885682	0.891237	0.36662
GSBRNA2T00105316001_assembled_CDS	GSBRNA2T00105316001_assembled_CDS	2.02	1	71.0403	9.65674	0.851984	0.266901	0.871791	0.244944	0.761556	0.0417964	0.963769	0.61923	0.857296	0.0875991	0.914598	0.487119
GSBRNA2T00031288001_assembled_CDS	GSBRNA2T00031288001_assembled_CDS	9.37	3	48.4053	5.16064	0.869728	0.332628	0.871686	0.244944	0.877346	0.325656	0.87858	0.0922969	0.912107	0.305792	0.921081	0.519725
GSBRNA2T00060276001_assembled_CDS	GSBRNA2T00060276001_assembled_CDS	41.96	1	189.917	5.38916	1.05288	0.78438	0.871759	0.244944	0.985628	0.915912	0.947875	0.476422	0.916483	0.329084	0.964246	0.774257
GSBRNA2T00098336001_assembled_CDS	GSBRNA2T00098336001_assembled_CDS	14.12	1	9.51664	9.02686	0.906602	0.491983	0.872369	0.244944	0.943697	0.666049	0.891794	0.134993	0.940166	0.489246	0.974643	0.843004
GSBRNA2T00040105001_assembled_CDS	GSBRNA2T00040105001_assembled_CDS	4.14	1	32.2011	7.73779	0.889022	0.410665	0.872373	0.244944	1.08395	0.480092	0.997929	0.958996	1.03277	0.73114	1.00548	0.96016
GSBRNA2T00023773001_assembled_CDS	GSBRNA2T00023773001_assembled_CDS	21.86	4	23.9718	9.70068	0.826746	0.189641	0.871641	0.244944	1.00729	0.951303	0.963405	0.609853	1.03407	0.723207	1.02343	0.819843
GSBRNA2T00012830001_assembled_CDS	GSBRNA2T00012830001_assembled_CDS	12.17	2	20.9433	8.73389	0.766519	0.0686037	0.87238	0.244944	0.911711	0.490295	1.08861	0.278386	1.01944	0.845699	1.07553	0.463169
GSBRNA2T00073278001_assembled_CDS	GSBRNA2T00073278001_assembled_CDS	30.15	1	59.8277	6.80029	1.16088	0.404135	1.14552	0.246714	1.0888	0.455399	0.825989	0.0130366	0.857274	0.0875991	0.758838	0.0309954
GSBRNA2T00043646001_assembled_CDS	GSBRNA2T00043646001_assembled_CDS	4.55	1	47.0501	9.36377	1.51569	0.0179719	1.14575	0.246714	0.991495	0.94602	1.01966	0.8167	1.0288	0.763227	0.909151	0.455448
GSBRNA2T00002163001_assembled_CDS	GSBRNA2T00002163001_assembled_CDS	8.18	2	46.2041	5.49072	1.39123	0.0611953	1.14602	0.246714	1.08268	0.48513	1.01112	0.907326	1.02169	0.82065	0.919171	0.508756
GSBRNA2T00071575001_assembled_CDS	GSBRNA2T00071575001_assembled_CDS	5.36	1	24.7724	9.64209	0.985791	0.902622	1.14566	0.246714	2.08323	1.32341e-10	0.959612	0.582054	1.59391	3.76948e-07	0.951109	0.694304
GSBRNA2T00025281001_assembled_CDS	GSBRNA2T00025281001_assembled_CDS	12.06	1	57.387	5.59229	1.37677	0.0696782	1.14607	0.246714	1.0461	0.693774	1.03899	0.636881	1.01006	0.922141	0.969548	0.81167
GSBRNA2T00121958001_assembled_CDS	GSBRNA2T00121958001_assembled_CDS	35.1	4	53.1944	6.80029	1.3015	0.136751	1.14625	0.246714	0.990757	0.94602	0.97984	0.775371	1.09895	0.307781	0.989093	0.931048
GSBRNA2T00151230001_assembled_CDS	GSBRNA2T00151230001_assembled_CDS	4.74	1	52.7425	8.00146	1.0772	0.686934	1.14569	0.246714	1.05723	0.627444	1.05471	0.502212	0.934658	0.453155	1.0376	0.70875
GSBRNA2T00133655001_assembled_CDS	GSBRNA2T00133655001_assembled_CDS	13.94	1	57.3256	7.35693	1.1938	0.319643	1.14587	0.246714	1.19437	0.120583	0.98656	0.846276	0.961398	0.653786	1.09026	0.388076
GSBRNA2T00121973001_assembled_CDS	GSBRNA2T00121973001_assembled_CDS	32.03	2	84.0311	6.15088	1.26512	0.184552	1.14605	0.246714	1.202	0.107225	1.02974	0.719743	0.984173	0.850574	1.1224	0.248947
GSBRNA2T00077980001_assembled_CDS	GSBRNA2T00077980001_assembled_CDS	12.33	1	24.7608	9.59814	1.0677	0.722714	1.14579	0.246714	1.23351	0.0656476	1.02816	0.738757	1.0767	0.424241	1.12342	0.245303
GSBRNA2T00014301001_assembled_CDS	GSBRNA2T00014301001_assembled_CDS	13.58	1	9.25971	7.41553	1.1032	0.589203	1.14639	0.246714	1.10366	0.386373	1.09973	0.224445	1.1626	0.101431	1.19164	0.0785697
GSBRNA2T00068927001_assembled_CDS	GSBRNA2T00068927001_assembled_CDS	44.44	2	17.21	6.56592	0.84202	0.234017	0.873497	0.248886	0.942915	0.660289	0.937596	0.396229	0.84963	0.0721132	0.919755	0.514228
GSBRNA2T00031690001_assembled_CDS	GSBRNA2T00031690001_assembled_CDS	30.8	1	29.1465	4.76709	0.768276	0.0699539	0.872564	0.248886	0.920333	0.532342	0.994538	0.9282	0.919254	0.347218	0.932489	0.581707
GSBRNA2T00079107001_assembled_CDS	GSBRNA2T00079107001_assembled_CDS	7.63	2	27.2782	5.35107	0.759894	0.0596967	0.872898	0.248886	0.802826	0.10037	0.87345	0.0764872	0.993241	0.929677	0.942308	0.64021
GSBRNA2T00093099001_assembled_CDS	GSBRNA2T00093099001_assembled_CDS	1.68	1	71.7102	9.21729	1.02459	0.905383	0.872605	0.248886	0.831535	0.168396	1.16201	0.0537762	1.09254	0.336999	0.954227	0.712588
GSBRNA2T00094698001_assembled_CDS	GSBRNA2T00094698001_assembled_CDS	34.44	2	9.69491	5.8335	0.924506	0.579404	0.873202	0.248886	0.891124	0.387424	0.883429	0.104153	0.872338	0.129174	0.967834	0.799172
GSBRNA2T00124761001_assembled_CDS	GSBRNA2T00124761001_assembled_CDS	31.25	1	18.5894	10.2866	1.25996	0.192189	0.872695	0.248886	0.816216	0.12781	0.977636	0.755333	1.02706	0.779477	0.997084	0.981249
GSBRNA2T00147918001_assembled_CDS	GSBRNA2T00147918001_assembled_CDS	8.44	2	44.4111	5.93506	1.01733	0.941112	0.872562	0.248886	1.03235	0.782726	1.11449	0.16776	0.963277	0.670367	1.00042	1
GSBRNA2T00015810001_assembled_CDS	GSBRNA2T00015810001_assembled_CDS	36.69	5	65.6281	9.02686	1.02823	0.892102	0.873468	0.248886	0.867093	0.285167	1.02156	0.796953	1.07034	0.466686	1.00201	0.984035
GSBRNA2T00117412001_assembled_CDS	GSBRNA2T00117412001_assembled_CDS	34.62	7	22.4789	5.2749	1.03322	0.87012	0.872556	0.248886	0.900281	0.430093	1.01485	0.866727	1.02374	0.80409	1.00546	0.96016
GSBRNA2T00109648001_assembled_CDS	GSBRNA2T00109648001_assembled_CDS	4.81	1	52.4867	8.27979	0.877624	0.364444	0.872652	0.248886	1.06409	0.58705	0.947941	0.476422	1.09371	0.331998	1.01761	0.858192
GSBRNA2T00136532001_assembled_CDS	GSBRNA2T00136532001_assembled_CDS	3.13	1	73.3233	6.49365	0.921575	0.564463	0.873445	0.248886	0.869549	0.296987	0.801101	0.00400454	0.960292	0.645545	1.06022	0.559495
GSBRNA2T00090163001_assembled_CDS	GSBRNA2T00090163001_assembled_CDS	4.98	1	35.388	5.78271	0.919208	0.549662	0.873418	0.248886	0.860997	0.262377	0.922951	0.291159	0.966778	0.703904	1.0771	0.457516
GSBRNA2T00142841001_assembled_CDS	GSBRNA2T00142841001_assembled_CDS	2.67	1	53.9201	5.42725	0.930724	0.609681	0.873112	0.248886	0.89957	0.430093	0.936038	0.381133	1.04181	0.661144	1.19622	0.0730371
GSBRNA2T00118128001_assembled_CDS	GSBRNA2T00118128001_assembled_CDS	14.82	1	48.5771	9.99365	0.910647	0.510925	0.87264	0.248886	0.83744	0.182694	1.14689	0.0784949	1.11203	0.250846	1.41467	0.000507679
GSBRNA2T00121294001_assembled_CDS	GSBRNA2T00121294001_assembled_CDS	34.07	1	51.1359	6.85889	0.735468	0.0349241	0.872606	0.248886	1.02026	0.86236	1.23084	0.00737098	1.03919	0.684118	1.41941	0.000456702
GSBRNA2T00030617001_assembled_CDS	GSBRNA2T00030617001_assembled_CDS	6.5	1	47.5802	7.89893	1.74451	0.00150363	1.14503	0.249777	0.898314	0.42042	1.10595	0.198579	1.16095	0.105413	0.875108	0.29622
GSBRNA2T00081408001_assembled_CDS	GSBRNA2T00081408001_assembled_CDS	24.17	1	33.175	7.6499	0.959024	0.756464	1.1451	0.249777	1.21658	0.0855465	0.896488	0.150665	0.880288	0.156505	0.951036	0.694304
GSBRNA2T00045881001_assembled_CDS	GSBRNA2T00045881001_assembled_CDS	6.33	2	37.3647	5.38916	1.1164	0.543671	1.14548	0.249777	1.00681	0.951303	0.941119	0.419476	0.997366	0.964875	0.961308	0.755654
GSBRNA2T00077253001_assembled_CDS	GSBRNA2T00077253001_assembled_CDS	6.27	1	56.5586	9.14404	1.20237	0.301353	1.14479	0.249777	1.42108	0.00209696	1.20578	0.015844	1.21624	0.0336226	1.05168	0.611652
GSBRNA2T00106670001_assembled_CDS	GSBRNA2T00106670001_assembled_CDS	8.69	1	110.583	6.15088	1.20531	0.294707	1.14486	0.249777	0.974878	0.849621	1.00197	1	1.02677	0.779477	1.06789	0.509963
GSBRNA2T00110178001_assembled_CDS	GSBRNA2T00110178001_assembled_CDS	18.15	11	86.6367	5.16064	1.09522	0.618348	1.14467	0.249777	1.07542	0.526627	1.02159	0.796953	1.0535	0.580263	1.07543	0.468865
GSBRNA2T00138059001_assembled_CDS	GSBRNA2T00138059001_assembled_CDS	34.31	3	65.2058	7.18115	0.980547	0.875456	1.14487	0.249777	1.09325	0.436248	0.983836	0.815761	1.00143	1	1.07627	0.463169
GSBRNA2T00069106001_assembled_CDS	GSBRNA2T00069106001_assembled_CDS	34.81	6	104.208	4.94482	1.10746	0.57495	1.14497	0.249777	1.1959	0.117119	0.991305	0.88717	1.03559	0.707455	1.12304	0.245303
GSBRNA2T00094334001_assembled_CDS	GSBRNA2T00094334001_assembled_CDS	18.06	3	15.675	8.92432	1.1441	0.45352	1.14451	0.249777	1.06912	0.559112	0.98226	0.795518	1.08846	0.362798	1.13404	0.207865
GSBRNA2T00146270001_assembled_CDS	GSBRNA2T00146270001_assembled_CDS	1.81	1	49.5888	7.02002	1.48401	0.024852	1.14519	0.249777	1.21887	0.0829626	1.18115	0.0323724	1.17904	0.0739123	1.20707	0.0595253
GSBRNA2T00011322001_assembled_CDS	GSBRNA2T00011322001_assembled_CDS	2.55	2	62.3394	5.0083	0.830754	0.200893	1.14529	0.249777	1.52804	0.000205837	1.09589	0.243062	1.22886	0.0250464	1.54295	1.39909e-05
GSBRNA2T00022217001_assembled_CDS	GSBRNA2T00022217001_assembled_CDS	14.34	1	79.7109	6.75635	1.16981	0.379619	0.87422	0.252868	0.830105	0.162895	0.822638	0.0114214	0.684964	3.01939e-05	0.617443	0.000158432
GSBRNA2T00093808001_assembled_CDS	GSBRNA2T00093808001_assembled_CDS	18.39	1	34.8984	5.69385	0.706021	0.017243	0.873856	0.252868	0.809326	0.112441	0.942611	0.435367	0.839986	0.0537854	0.711565	0.00787954
GSBRNA2T00081573001_assembled_CDS	GSBRNA2T00081573001_assembled_CDS	6.58	1	25.186	4.97021	1.23017	0.243711	0.874143	0.252868	0.687653	0.00510096	1.43988	2.34538e-06	0.9755	0.772243	0.772766	0.0439933
GSBRNA2T00033972001_assembled_CDS	GSBRNA2T00033972001_assembled_CDS	19.05	1	9.41893	8.67529	1.19227	0.324346	0.874162	0.252868	1.1507	0.218241	0.810923	0.00656125	0.889834	0.196132	0.810894	0.101265
GSBRNA2T00130565001_assembled_CDS	GSBRNA2T00130565001_assembled_CDS	5.31	1	40.5013	9.20264	1.12809	0.503697	1.14443	0.252868	0.947843	0.689222	0.956158	0.545806	0.928272	0.404949	0.921504	0.525245
GSBRNA2T00009119001_assembled_CDS	GSBRNA2T00009119001_assembled_CDS	3.02	1	46.5754	7.21045	0.919044	0.549662	0.874408	0.252868	0.850984	0.22694	1.09286	0.257767	0.948281	0.549637	0.959293	0.743297
GSBRNA2T00106704001_assembled_CDS	GSBRNA2T00106704001_assembled_CDS	8.67	2	35.5965	6.02393	1.63817	0.00494439	1.14443	0.252868	0.938829	0.637392	1.11947	0.150508	1.05009	0.601777	0.998992	0.993755
GSBRNA2T00049103001_assembled_CDS	GSBRNA2T00049103001_assembled_CDS	37.44	1	24.0629	9.49561	0.868596	0.328761	0.873654	0.252868	0.890373	0.382823	1.1736	0.0391707	0.970755	0.737885	1.00066	0.992013
GSBRNA2T00058022001_assembled_CDS	GSBRNA2T00058022001_assembled_CDS	38.36	1	75.236	6.68311	0.915525	0.535008	1.14365	0.252868	1.17175	0.164677	1.00927	0.927785	0.971077	0.737885	1.00624	0.952224
GSBRNA2T00109283001_assembled_CDS	GSBRNA2T00109283001_assembled_CDS	48.85	1	42.7622	6.69775	0.779482	0.0861566	0.87441	0.252868	0.984048	0.903857	0.91599	0.248732	0.92854	0.411664	1.01584	0.873685
GSBRNA2T00027226001_assembled_CDS	GSBRNA2T00027226001_assembled_CDS	15.92	2	119.144	8.04541	0.942078	0.666403	0.874444	0.252868	0.842267	0.19778	0.984188	0.815761	0.966504	0.703904	1.02961	0.767195
GSBRNA2T00132328001_assembled_CDS	GSBRNA2T00132328001_assembled_CDS	6.36	1	31.8016	9.86182	1.01729	0.941112	1.14357	0.252868	1.13517	0.267576	0.940525	0.419476	0.995194	0.947281	1.03712	0.715947
GSBRNA2T00046010001_assembled_CDS	GSBRNA2T00046010001_assembled_CDS	8.05	1	38.6761	5.47803	1.31018	0.126616	0.874322	0.252868	0.802428	0.0984539	0.847339	0.0307675	1.00921	0.930735	1.06063	0.553157
GSBRNA2T00104044001_assembled_CDS	GSBRNA2T00104044001_assembled_CDS	9.69	6	82.8492	5.73193	1.34106	0.0965367	1.14427	0.252868	1.1119	0.352668	1.09971	0.224445	1.08688	0.368118	1.09031	0.388076
GSBRNA2T00049457001_assembled_CDS	GSBRNA2T00049457001_assembled_CDS	6.98	1	27.881	8.74854	0.849472	0.25676	0.873817	0.252868	0.938024	0.631705	1.09856	0.228995	0.985293	0.859339	1.09945	0.34442
GSBRNA2T00055318001_assembled_CDS	GSBRNA2T00055318001_assembled_CDS	46.41	5	53.9743	6.21436	1.16235	0.401356	1.14352	0.252868	1.11855	0.324936	1.02434	0.777372	1.02261	0.812356	1.11097	0.291775
GSBRNA2T00035009001_assembled_CDS	GSBRNA2T00035009001_assembled_CDS	36.33	1	62.4027	7.21045	1.06989	0.714681	1.14375	0.252868	0.953452	0.71846	1.2058	0.015844	1.21569	0.0336226	1.12577	0.234615
GSBRNA2T00002678001_assembled_CDS	GSBRNA2T00002678001_assembled_CDS	13.22	2	20.3963	8.08936	1.03564	0.857029	1.1444	0.252868	1.14863	0.223988	1.0263	0.75797	1.10138	0.298459	1.16423	0.128266
GSBRNA2T00031389001_assembled_CDS	GSBRNA2T00031389001_assembled_CDS	43.36	2	58.7992	5.23682	1.14108	0.462655	1.14256	0.25599	1.09552	0.42224	1.00789	0.938048	0.976703	0.789542	0.980215	0.874426
GSBRNA2T00008208001_assembled_CDS	GSBRNA2T00008208001_assembled_CDS	12.54	1	63.5721	6.7417	1.44436	0.0369062	1.14328	0.25599	1.1353	0.267576	0.945734	0.459776	0.887955	0.187707	0.984086	0.899594
GSBRNA2T00070455001_assembled_CDS	GSBRNA2T00070455001_assembled_CDS	3.58	1	121.558	8.41162	1.4175	0.0478815	1.14324	0.25599	1.15731	0.201695	1.0448	0.584361	0.996932	0.964875	0.990936	0.943618
GSBRNA2T00106956001_assembled_CDS	GSBRNA2T00106956001_assembled_CDS	9.48	6	89.8312	6.53662	1.11606	0.543671	1.14263	0.25599	1.06468	0.5814	0.980734	0.785432	0.985806	0.868113	1.00321	0.976066
GSBRNA2T00135565001_assembled_CDS	GSBRNA2T00135565001_assembled_CDS	15.07	3	37.7005	6.0874	1.49836	0.0215839	1.14267	0.25599	0.952387	0.71259	1.14007	0.0929977	1.15938	0.109524	1.02293	0.819843
GSBRNA2T00106185001_assembled_CDS	GSBRNA2T00106185001_assembled_CDS	6.56	2	41.2994	6.48096	1.09625	0.614659	1.14292	0.25599	1.076	0.521326	1.05376	0.510108	1.04588	0.631106	1.05202	0.611652
GSBRNA2T00027066001_assembled_CDS	GSBRNA2T00027066001_assembled_CDS	7.95	4	245.96	6.58057	1.02251	0.914274	1.14338	0.25599	1.26776	0.0376375	1.0449	0.584361	1.07617	0.430147	1.17363	0.108131
GSBRNA2T00104865001_assembled_CDS	GSBRNA2T00104865001_assembled_CDS	26.4	3	56.8252	5.49072	1.48331	0.0251023	1.14255	0.25599	1.01014	0.93058	1.17448	0.0391707	1.2406	0.018936	1.24247	0.0299624
GSBRNA2T00065831001_assembled_CDS	GSBRNA2T00065831001_assembled_CDS	26.49	1	36.2483	8.1626	0.886009	0.397784	0.874804	0.256889	0.890594	0.387424	1.03082	0.710312	0.861366	0.0975222	0.578893	1.91371e-05
GSBRNA2T00107122001_assembled_CDS	GSBRNA2T00107122001_assembled_CDS	26.85	1	27.7258	7.37158	1.22184	0.259197	0.875332	0.256889	0.877959	0.329874	0.987958	0.85648	1.01408	0.88795	0.690202	0.00369945
GSBRNA2T00070481001_assembled_CDS	GSBRNA2T00070481001_assembled_CDS	15.13	2	79.926	6.7124	0.949416	0.703189	0.874631	0.256889	0.911531	0.490295	0.866152	0.0608035	0.806676	0.0178195	0.774451	0.0450656
GSBRNA2T00118126001_assembled_CDS	GSBRNA2T00118126001_assembled_CDS	17.91	2	20.5651	11.312	0.93674	0.64044	0.8746	0.256889	0.969859	0.819565	1.02544	0.767649	0.944814	0.526627	0.788368	0.0623483
GSBRNA2T00070677001_assembled_CDS	GSBRNA2T00070677001_assembled_CDS	4.39	2	52.749	5.46533	0.874406	0.348342	0.875198	0.256889	0.938654	0.637392	1.01166	0.897135	0.929184	0.411664	0.835099	0.158358
GSBRNA2T00100787001_assembled_CDS	GSBRNA2T00100787001_assembled_CDS	7.13	1	48.5073	4.99561	1.00319	0.994623	0.874875	0.256889	0.749921	0.0312076	1.00901	0.927785	0.987624	0.885682	0.836027	0.161139
GSBRNA2T00059469001_assembled_CDS	GSBRNA2T00059469001_assembled_CDS	4.94	1	105.993	7.73779	1.1806	0.351165	0.874645	0.256889	0.940063	0.643094	0.94064	0.419476	0.996035	0.956079	0.870486	0.275976
GSBRNA2T00094588001_assembled_CDS	GSBRNA2T00094588001_assembled_CDS	10.32	1	72.6189	7.91357	0.854958	0.277278	0.874957	0.256889	0.918924	0.527009	0.846472	0.0296113	1.02701	0.779477	0.998051	0.987505
GSBRNA2T00129907001_assembled_CDS	GSBRNA2T00129907001_assembled_CDS	23.19	2	71.6267	8.25049	0.765149	0.0659624	0.874675	0.256889	1.00163	0.986044	0.946489	0.459776	0.813148	0.0221446	1.0017	0.984035
GSBRNA2T00094746001_assembled_CDS	GSBRNA2T00094746001_assembled_CDS	7.2	3	69.1128	6.49365	0.974739	0.84287	0.875439	0.256889	0.946747	0.683409	0.896535	0.154779	1.04456	0.638551	1.03914	0.701586
GSBRNA2T00001341001_assembled_CDS	GSBRNA2T00001341001_assembled_CDS	8.94	2	29.0792	9.24658	0.991158	0.929765	0.874612	0.256889	0.930074	0.586804	1.04535	0.584361	1.03254	0.73114	1.04141	0.68736
GSBRNA2T00149795001_assembled_CDS	GSBRNA2T00149795001_assembled_CDS	54.96	1	37.0854	7.92822	0.842433	0.234017	0.874706	0.256889	0.942455	0.654543	0.921577	0.284837	0.900288	0.242095	1.04477	0.659321
GSBRNA2T00079579001_assembled_CDS	GSBRNA2T00079579001_assembled_CDS	25.1	2	53.0348	6.69775	0.899305	0.455018	0.875113	0.256889	0.953041	0.71846	1.05409	0.510108	1.03524	0.715313	1.08534	0.413892
GSBRNA2T00021238001_assembled_CDS	GSBRNA2T00021238001_assembled_CDS	33.91	19	103.805	5.71924	0.889997	0.415003	0.875052	0.256889	1.02356	0.835512	1.00188	1	1.08575	0.373491	1.1319	0.214318
GSBRNA2T00055908001_assembled_CDS	GSBRNA2T00055908001_assembled_CDS	1.73	1	61.4169	8.14795	0.868804	0.328761	0.875186	0.256889	1.04198	0.718701	1.03152	0.700936	1.00877	0.930735	1.19342	0.0771538
GSBRNA2T00138688001_assembled_CDS	GSBRNA2T00138688001_assembled_CDS	31.38	1	52.2962	6.7417	0.924683	0.579404	0.875283	0.256889	0.943163	0.660289	0.990515	0.88717	1.07712	0.424241	1.22667	0.0404728
GSBRNA2T00010056001_assembled_CDS	GSBRNA2T00010056001_assembled_CDS	7.82	1	65.25	6.65381	0.904472	0.477974	1.14163	0.25914	0.521312	1.04597e-06	0.69239	1.95566e-06	0.742912	0.00104509	0.467587	2.85612e-09
GSBRNA2T00035507001_assembled_CDS	GSBRNA2T00035507001_assembled_CDS	3.95	3	87.9843	7.85498	1.19184	0.324346	1.14233	0.25914	1.08156	0.490202	1.02727	0.74834	1.08072	0.401153	1.0632	0.540606
GSBRNA2T00074656001_assembled_CDS	GSBRNA2T00074656001_assembled_CDS	45.27	1	16.3844	6.78564	0.913722	0.525322	1.14205	0.25914	1.11393	0.344578	1.04765	0.558987	0.965391	0.687076	1.07576	0.463169
GSBRNA2T00006705001_assembled_CDS	GSBRNA2T00006705001_assembled_CDS	3.63	1	34.9713	4.70361	1.16467	0.393101	1.14218	0.25914	0.96224	0.77172	1.00419	0.97929	1.10173	0.293876	1.07995	0.440824
GSBRNA2T00046179001_assembled_CDS	GSBRNA2T00046179001_assembled_CDS	46.68	18	48.6408	6.53662	1.03232	0.874501	1.14202	0.25914	1.20214	0.107225	0.985178	0.825915	1.05175	0.587386	1.10272	0.326171
GSBRNA2T00139400001_assembled_CDS	GSBRNA2T00139400001_assembled_CDS	15.07	1	8.03498	6.52197	1.22476	0.2533	1.14152	0.25914	1.26026	0.043035	1.12321	0.137757	1.3667	0.000667209	1.11403	0.279589
GSBRNA2T00074538001_assembled_CDS	GSBRNA2T00074538001_assembled_CDS	32.25	4	119.341	4.79248	0.920025	0.55458	1.14192	0.25914	1.02635	0.822197	1.11598	0.160679	0.933334	0.439099	1.13433	0.207865
GSBRNA2T00145536001_assembled_CDS	GSBRNA2T00145536001_assembled_CDS	20.31	1	36.1531	5.88428	0.966291	0.794138	1.14166	0.25914	1.08079	0.495307	1.0396	0.627969	1.08345	0.389928	1.14214	0.183562
GSBRNA2T00017203001_assembled_CDS	GSBRNA2T00017203001_assembled_CDS	7.88	3	56.4308	5.5542	1.1061	0.578493	1.14169	0.25914	1.04671	0.687606	1.14292	0.0865274	1.12656	0.195456	1.14505	0.175054
GSBRNA2T00026717001_assembled_CDS	GSBRNA2T00026717001_assembled_CDS	1.64	1	95.1986	6.32861	1.1503	0.435629	1.14248	0.25914	1.1884	0.131497	1.0514	0.53423	1.01961	0.837323	1.16863	0.11784
GSBRNA2T00078033001_assembled_CDS	GSBRNA2T00078033001_assembled_CDS	5.81	1	57.0854	6.84424	1.11021	0.564401	1.14159	0.25914	1.07308	0.537327	1.08024	0.329107	1.04674	0.623706	1.17722	0.102635
GSBRNA2T00141198001_assembled_CDS	GSBRNA2T00141198001_assembled_CDS	12.13	1	48.2776	9.68604	1.15626	0.418241	0.875541	0.26095	0.843491	0.200893	1.02157	0.796953	0.784348	0.00720203	0.686969	0.00331618
GSBRNA2T00135694001_assembled_CDS	GSBRNA2T00135694001_assembled_CDS	10.26	1	26.1131	7.6792	0.991548	0.935188	0.876033	0.26095	1.0035	0.97212	0.746748	0.000160056	0.761119	0.00257121	0.727391	0.0126278
GSBRNA2T00102629001_assembled_CDS	GSBRNA2T00102629001_assembled_CDS	49.4	3	18.0845	7.25439	0.848192	0.253432	0.875685	0.26095	0.882798	0.351419	0.926111	0.310643	0.837012	0.0490785	0.782327	0.0544045
GSBRNA2T00145470001_assembled_CDS	GSBRNA2T00145470001_assembled_CDS	11.91	6	61.5064	4.729	0.920691	0.559513	0.875649	0.26095	0.861584	0.266096	0.954068	0.528058	0.935662	0.460266	0.881416	0.321629
GSBRNA2T00013685001_assembled_CDS	GSBRNA2T00013685001_assembled_CDS	17.38	2	57.7535	8.77783	1.00179	0.98924	0.876047	0.26095	0.983882	0.903857	1.17365	0.0391707	1.24528	0.0172223	0.905856	0.439982
GSBRNA2T00123359001_assembled_CDS	GSBRNA2T00123359001_assembled_CDS	18	1	11.2649	8.32373	0.806422	0.137386	0.876452	0.26095	0.884708	0.360245	0.921756	0.284837	0.930952	0.425266	0.911022	0.465897
GSBRNA2T00110341001_assembled_CDS	GSBRNA2T00110341001_assembled_CDS	8.35	1	45.4675	9.49561	1.05746	0.767699	0.875715	0.26095	0.890712	0.387424	0.948292	0.476422	0.976041	0.780883	0.972073	0.824189
GSBRNA2T00073205001_assembled_CDS	GSBRNA2T00073205001_assembled_CDS	15.74	1	45.594	7.63525	0.928095	0.594479	0.875544	0.26095	1.13312	0.274297	0.973642	0.715638	0.980415	0.815617	0.972561	0.830456
GSBRNA2T00089435001_assembled_CDS	GSBRNA2T00089435001_assembled_CDS	14.13	3	21.0101	9.20264	0.848687	0.25676	0.87577	0.26095	0.898254	0.42042	0.875969	0.0841052	1.03714	0.699638	1.01319	0.897071
GSBRNA2T00005232001_assembled_CDS	GSBRNA2T00005232001_assembled_CDS	20.19	5	45.3171	5.73193	0.817323	0.163342	0.875832	0.26095	1.01017	0.93058	1.03778	0.645855	0.889714	0.196132	1.01873	0.850477
GSBRNA2T00078963001_assembled_CDS	GSBRNA2T00078963001_assembled_CDS	12.15	3	59.4454	7.44482	0.931015	0.609681	0.875797	0.26095	0.877779	0.329874	0.916708	0.254532	0.90383	0.262291	1.02835	0.782103
GSBRNA2T00062788001_assembled_CDS	GSBRNA2T00062788001_assembled_CDS	16.05	1	34.1722	9.53955	1.01826	0.936623	0.875529	0.26095	0.759592	0.0398574	1.19982	0.0188968	1.09343	0.336999	1.05445	0.598375
GSBRNA2T00145086001_assembled_CDS	GSBRNA2T00145086001_assembled_CDS	8.09	2	88.4797	7.48877	0.873518	0.348342	0.876405	0.26095	0.946785	0.683409	1.17147	0.0424502	0.968079	0.71236	1.11283	0.283608
GSBRNA2T00142456001_assembled_CDS	GSBRNA2T00142456001_assembled_CDS	17.78	1	68.7896	7.13721	0.698576	0.0143303	0.876483	0.26095	1.04189	0.718701	0.886772	0.117126	0.953741	0.596865	1.16288	0.13044
GSBRNA2T00136670001_assembled_CDS	GSBRNA2T00136670001_assembled_CDS	13.84	2	25.231	7.56201	1.18395	0.34369	1.14133	0.26232	1.0137	0.903121	0.942756	0.435367	1.00453	0.965266	0.876245	0.300371
GSBRNA2T00146233001_assembled_CDS	GSBRNA2T00146233001_assembled_CDS	26.4	1	13.5828	6.07471	0.887969	0.406349	1.14072	0.26232	0.983244	0.897828	1.04364	0.592952	0.986636	0.876895	0.907886	0.450264
GSBRNA2T00155175001_assembled_CDS	GSBRNA2T00155175001_assembled_CDS	16.09	1	9.78523	8.68994	1.05807	0.763555	1.14131	0.26232	1.03518	0.763276	0.835256	0.0191051	1.01263	0.896468	0.985049	0.905886
GSBRNA2T00052846001_assembled_CDS	GSBRNA2T00052846001_assembled_CDS	33.46	2	55.8381	8.20654	0.813619	0.155958	1.1407	0.26232	1.26578	0.0389266	0.886964	0.117126	0.947338	0.541921	1.02288	0.819843
GSBRNA2T00144849001_assembled_CDS	GSBRNA2T00144849001_assembled_CDS	3.78	3	117.832	6.771	1.06857	0.718692	1.1409	0.26232	1.02252	0.842198	1.03651	0.65489	1.07748	0.424241	1.03483	0.730435
GSBRNA2T00084508001_assembled_CDS	GSBRNA2T00084508001_assembled_CDS	40.35	3	25.1389	5.93506	1.13211	0.490817	1.14055	0.26232	1.02678	0.815569	1.02502	0.767649	1.02434	0.80409	1.03553	0.723174
GSBRNA2T00063692001_assembled_CDS	GSBRNA2T00063692001_assembled_CDS	1.72	2	192.179	5.73193	1.20181	0.301353	1.14066	0.26232	1.07994	0.500445	1.00542	0.968954	1.02143	0.828972	1.04471	0.659321
GSBRNA2T00152840001_assembled_CDS	GSBRNA2T00152840001_assembled_CDS	11.92	1	45.5543	6.97607	1.11556	0.543671	1.14141	0.26232	1.05159	0.657176	1.04609	0.575835	1.05315	0.580263	1.04586	0.6524
GSBRNA2T00027017001_assembled_CDS	GSBRNA2T00027017001_assembled_CDS	4.56	7	218.761	8.42627	1.2219	0.259197	1.1411	0.26232	1.05426	0.645197	1.03314	0.691614	1.05906	0.538525	1.06497	0.528221
GSBRNA2T00150557001_assembled_CDS	GSBRNA2T00150557001_assembled_CDS	12.05	5	50.7482	7.57666	1.01494	0.95011	1.14081	0.26232	1.09361	0.431545	1.02867	0.729224	1.04213	0.661144	1.08446	0.419189
GSBRNA2T00102500001_assembled_CDS	GSBRNA2T00102500001_assembled_CDS	11.37	2	83.054	4.86865	0.965286	0.788741	1.14083	0.26232	1.53287	0.000183768	1.17621	0.0371103	0.981439	0.824338	1.09672	0.353809
GSBRNA2T00142191001_assembled_CDS	GSBRNA2T00142191001_assembled_CDS	14.48	4	55.7772	9.27588	1.12439	0.5168	1.1414	0.26232	1.10488	0.382042	1.14873	0.0747218	1.08916	0.357533	1.10949	0.300114
GSBRNA2T00153724001_assembled_CDS	GSBRNA2T00153724001_assembled_CDS	47.81	1	58.748	5.35107	1.12468	0.513503	1.14052	0.26232	1.08677	0.465175	1.06574	0.420214	1.11555	0.235028	1.18255	0.0923483
GSBRNA2T00022694001_assembled_CDS	GSBRNA2T00022694001_assembled_CDS	25	1	36.5416	6.93213	0.782037	0.0910213	0.876676	0.26505	0.901796	0.439873	1.00255	0.989638	0.812125	0.0213682	0.778595	0.0507402
GSBRNA2T00025446001_assembled_CDS	GSBRNA2T00025446001_assembled_CDS	1.41	1	100.484	9.33447	1.1128	0.553974	0.877077	0.26505	0.794454	0.0840829	1.16096	0.0551837	0.972436	0.746441	0.789733	0.0651859
GSBRNA2T00119858001_assembled_CDS	GSBRNA2T00119858001_assembled_CDS	23.08	2	11.6528	5.03369	0.890487	0.415003	0.877069	0.26505	0.821268	0.139663	1.0492	0.550665	0.903189	0.257145	0.869963	0.275976
GSBRNA2T00150385001_assembled_CDS	GSBRNA2T00150385001_assembled_CDS	2.72	1	58.7084	5.37646	1.1101	0.564401	0.876537	0.26505	0.887108	0.369189	0.98369	0.815761	0.936495	0.460266	0.94024	0.628363
GSBRNA2T00092377001_assembled_CDS	GSBRNA2T00092377001_assembled_CDS	8.94	3	41.1952	6.7124	0.935991	0.635283	0.877372	0.26505	0.963258	0.777679	0.895352	0.146629	0.917219	0.335066	0.944404	0.652123
GSBRNA2T00121648001_assembled_CDS	GSBRNA2T00121648001_assembled_CDS	15.38	2	24.286	5.21143	1.031	0.878889	0.877141	0.26505	0.897487	0.415624	1.08762	0.283723	1.03886	0.684118	0.956461	0.724838
GSBRNA2T00088440001_assembled_CDS	GSBRNA2T00088440001_assembled_CDS	55.5	5	70.0141	6.11279	0.979535	0.870023	0.87664	0.26505	0.995236	0.970056	0.944619	0.451565	0.993167	0.929677	0.966739	0.792933
GSBRNA2T00000934001_assembled_CDS	GSBRNA2T00000934001_assembled_CDS	38.97	1	66.7003	4.97021	0.794909	0.114444	0.87748	0.26505	0.998914	0.994022	1.01422	0.876832	0.993309	0.929677	0.99568	0.974988
GSBRNA2T00046442001_assembled_CDS	GSBRNA2T00046442001_assembled_CDS	17.65	2	34.933	5.021	0.88913	0.410665	0.876718	0.26505	0.948772	0.695046	0.982813	0.805628	1.04909	0.609041	1.03644	0.723174
GSBRNA2T00064890001_assembled_CDS	GSBRNA2T00064890001_assembled_CDS	51.94	1	23.597	10.9165	0.902149	0.468732	0.876535	0.26505	1.013	0.909966	0.982571	0.805628	0.971682	0.746441	1.05409	0.598375
GSBRNA2T00146468001_assembled_CDS	GSBRNA2T00146468001_assembled_CDS	13.78	11	83.8276	8.36768	0.88508	0.393535	0.877449	0.26505	0.980927	0.885771	1.01447	0.876832	1.07576	0.430147	1.12508	0.238138
GSBRNA2T00134351001_assembled_CDS	GSBRNA2T00134351001_assembled_CDS	10.12	1	74.8564	7.72314	1.4066	0.0526535	1.13983	0.265529	1.10361	0.386373	0.855609	0.0429486	0.876056	0.142368	0.7932	0.0696267
GSBRNA2T00034880001_assembled_CDS	GSBRNA2T00034880001_assembled_CDS	7.87	1	28.53	6.80029	1.52585	0.016219	1.13978	0.265529	0.956362	0.736132	1.09943	0.228995	1.17907	0.0739123	0.965841	0.7867
GSBRNA2T00025200001_assembled_CDS	GSBRNA2T00025200001_assembled_CDS	45.54	9	25.6876	6.43018	0.928569	0.599533	1.14037	0.265529	1.07242	0.542725	0.965133	0.628658	1.03515	0.715313	1.03109	0.759784
GSBRNA2T00029319001_assembled_CDS	GSBRNA2T00029319001_assembled_CDS	31.49	1	25.5912	9.27588	1.04829	0.805462	1.14006	0.265529	1.19928	0.112079	1.04691	0.567376	1.01468	0.879454	1.03499	0.730435
GSBRNA2T00012720001_assembled_CDS	GSBRNA2T00012720001_assembled_CDS	28.94	1	50.9072	6.22705	1.09866	0.60367	1.13985	0.265529	1.25067	0.0499245	1.09925	0.228995	1.12698	0.195456	1.04963	0.625085
GSBRNA2T00154978001_assembled_CDS	GSBRNA2T00154978001_assembled_CDS	2.71	1	75.0973	5.26221	1.13592	0.478161	1.14047	0.265529	1.10061	0.39957	1.07991	0.329107	1.07785	0.41839	1.06044	0.559495
GSBRNA2T00026827001_assembled_CDS	GSBRNA2T00026827001_assembled_CDS	8.23	3	53.0042	5.8335	1.08932	0.640755	1.13951	0.265529	1.00741	0.951303	0.997024	0.948731	1.03012	0.755154	1.06433	0.534392
GSBRNA2T00021568001_assembled_CDS	GSBRNA2T00021568001_assembled_CDS	9.39	7	116.081	8.38232	1.09971	0.600033	1.14012	0.265529	1.06145	0.604182	0.98448	0.815761	0.98932	0.894476	1.083	0.424532
GSBRNA2T00104230001_assembled_CDS	GSBRNA2T00104230001_assembled_CDS	19.36	1	70.6861	8.44092	0.981379	0.875456	1.14005	0.265529	1.08687	0.465175	0.951171	0.501929	1.01433	0.88795	1.09625	0.358571
GSBRNA2T00076282001_assembled_CDS	GSBRNA2T00076282001_assembled_CDS	26	2	47.5615	5.03369	0.918202	0.54476	1.14	0.265529	1.10704	0.373481	0.954928	0.5369	0.967923	0.71236	1.111	0.291775
[truncated: 5,308 more rows]
