# Supplementary material for: Proteomic Analysis of Rapeseed Root Response to Waterlogging Stress
Source: Plants (Basel). 2018 Sep 7;7(3):71. doi: 10.3390/plants7030071 (PMC6160990; doi:10.3390/plants7030071)
Supplement: Supplementary file 1 [file plants-07-00071-s001.zip › Supplementary Materials/Tables S2.xls]

## Sheet: gene_tup3
Tables S2. The up regulated proteins (ZS9-up) identified based on the overlap in ZS9
SeqName	Sequence desc.	Hit desc.	MW..kDa.	calc..pI	ZS9-4H /ZS9-CK	ZS9-4H /ZS9-CK P-value	ZS9-8H /ZS9-CK	ZS9-8H /ZS9-CK P-value	ZS9-12H /ZS9-CK	ZS9-12H /ZS9-CK P-value	GH01-4H /GH01-CK	GH01-4H /GH01-CK P-value	GH01-8H /GH01-CK	GH01-8H /GH01-CK P-value	GH01-12H /GH01-CK	GH01-12H /GH01-CK P-value
GSBRNA2T00000652001	arabinanase levansucrase invertase	gi|674924455|emb|CDY08726.1|BnaA06g24980D [Brassica napus]	20.4	7.21	2.099	2.29e-05	1.43	0.00225695	1.103	0.390738	1.099	0.228995	1.176	0.0785205	1.196	0.0730371
GSBRNA2T00002586001	probable receptor protein kinase tmk1	gi|674882267|emb|CDY50111.1|BnaC01g43590D [Brassica napus]	29.1	7.64	1.73	0.00178161	1.273	0.0395603	0.924	0.553888	1.276	0.00164947	1.339	0.00148947	0.907	0.445109
GSBRNA2T00005813001	camp-regulated phosphoprotein 19-related protein	gi|674914586|emb|CDY18723.1|BnaA09g06720D [Brassica napus]	47.4	5.39	1.877	0.000327278	1.281	0.0346903	1.074	0.531961	0.971	0.686253	1.108	0.267453	0.942	0.64021
GSBRNA2T00008338001	translocator protein homolog	gi|674879079|emb|CDY53019.1|BnaC04g00110D [Brassica napus]	25.2	4.59	1.439	0.0387452	1.287	0.0313999	1.102	0.395137	1.261	0.00276189	1.252	0.0145597	1.339	0.0034584
GSBRNA2T00008521001	sco1 protein	gi|674878987|emb|CDY53086.1|BnaCnng24160D [Brassica napus]	114	5.73	1.709	0.00225599	1.603	5.53e-05	1.049	0.675353	1.035	0.673137	1.04	0.676419	0.992	0.949899
GSBRNA2T00011832001	nuclear transcription factor y subunit a-1	gi|674878027|emb|CDY53967.1|BnaA10g29990D [Brassica napus]	66.8	7.94	1.851	0.000443747	1.383	0.00564032	1.001	0.993018	1.019	0.826632	1.063	0.511689	0.96	0.74947
GSBRNA2T00016078001	actin 2 7	gi|344939558|gb|AEN25580.1|actin 7 [Brassica rapa subsp. pekinensis] >gi|674911585|emb|CDY21607.1| BnaC09g46850D [Brassica napus] >gi|674963653|emb|CDX69885.1| BnaA10g22340D [Brassica napus]	10.3	5.83	2.323	1.46e-06	1.34	0.0125062	0.911	0.485142	1.039	0.636881	1.107	0.27173	0.956	0.724838
GSBRNA2T00017005001	wd repeat-containing protein 89 homolog	gi|674876754|emb|CDY55530.1|BnaA04g29540D [Brassica napus]	21	9.32	1.503	0.0205176	1.457	0.00130752	1.149	0.223988	0.915	0.243019	1.079	0.412591	1.004	0.968108
GSBRNA2T00024798001	wall-associated receptor kinase-like 8	gi|674908971|emb|CDY24175.1|BnaC03g57020D [Brassica napus]	46	6.71	1.497	0.0218033	1.293	0.0283943	1.116	0.336621	1.241	0.0053539	1.149	0.132141	0.979	0.868136
GSBRNA2T00032481001	sec14p-like phosphatidylinositol transfer family protein	gi|674922658|emb|CDY10527.1|BnaC03g70870D [Brassica napus]	52	7.14	1.453	0.0337977	1.485	0.000731958	1.027	0.815569	1.031	0.710312	1.035	0.715313	1.132	0.214318
GSBRNA2T00033072001	NA	NA	101.6	6.07	2.39	6.36e-07	1.772	1.01e-06	1.129	0.288119	0.854	0.039949	0.871	0.12602	0.881	0.321629
GSBRNA2T00033845001	transcription factor myb104-like	gi|674872675|emb|CDY61426.1|BnaC03g71630D [Brassica napus]	32.8	7.17	2.278	2.55e-06	1.305	0.0231531	1.171	0.16696	1.049	0.550665	1.137	0.164204	1.061	0.553157
GSBRNA2T00037333001	BnaC04g50200D	gi|674905721|emb|CDY27385.1|BnaC04g50200D [Brassica napus]	40.5	7.09	1.525	0.0163868	1.324	0.0166353	1.039	0.73766	1.1	0.224445	0.935	0.453155	0.961	0.755654
GSBRNA2T00038017001	probable s-adenosylmethionine-dependent methyltransferase at5g38100	gi|674871355|emb|CDY63193.1|BnaCnng41620D, partial [Brassica napus]	39	5.27	1.515	0.0181566	1.37	0.00720712	1.138	0.25773	0.925	0.304062	1.011	0.913564	0.935	0.59906
GSBRNA2T00045246001	histone deacetylase hdt4	gi|674902466|emb|CDY30525.1|BnaA04g16080D [Brassica napus]	45.6	7.36	1.816	0.000666539	1.281	0.0346903	1.153	0.212611	1.071	0.385958	1.2	0.0477104	1.068	0.509963
GSBRNA2T00047630001	ubiquitin-conjugating enzyme e2 29	gi|685376540|ref|XP_009121200.1|PREDICTED: ubiquitin-conjugating enzyme E2 29 [Brassica rapa] >gi|674901602|emb|CDY31408.1| BnaA07g03430D [Brassica napus]	19.9	9.69	1.417	0.0478815	1.321	0.0175373	0.968	0.80757	0.806	0.00514489	1.276	0.00803758	0.788	0.0623483
GSBRNA2T00048627001	early embryo development protein qqt1	gi|674922522|emb|CDY10788.1|BnaA05g11480D [Brassica napus]	55.8	5.6	1.734	0.00170295	1.686	8.03e-06	1.234	0.0656476	0.651	2.97e-08	0.825	0.0334425	0.772	0.0429412
GSBRNA2T00048884001	probable sulfate transporter	gi|674922214|emb|CDY10952.1|BnaA03g46110D [Brassica napus]	104.4	4.89	1.559	0.0115108	1.333	0.0141797	1.18	0.147318	0.909	0.210556	0.95	0.565207	0.982	0.887008
GSBRNA2T00049109001	NA	NA	27.8	7.3	1.494	0.0224741	1.387	0.00522669	1.223	0.0779966	0.923	0.291159	1.137	0.164204	0.997	0.981249
GSBRNA2T00049484001	NA	NA	7.1	8.65	1.862	0.000390205	1.29	0.0298628	0.963	0.777679	0.987	0.846276	1.249	0.0156511	1.029	0.774635
GSBRNA2T00049608001	adenine nucleotide transporter chloroplastic mitochondrial-like	gi|685365938|ref|XP_009117054.1|PREDICTED: adenine nucleotide transporter BT1, chloroplastic/mitochondrial-like [Brassica rapa] >gi|674921866|emb|CDY11524.1| BnaA09g40900D [Brassica napus]	67	6.87	1.627	0.00557226	1.351	0.0102425	1.247	0.0532889	0.942	0.427382	1.036	0.707455	1.084	0.419189
GSBRNA2T00050427001	tropinone reductase homolog at1g07440-like	gi|674901254|emb|CDY31770.1|BnaA04g17060D [Brassica napus]	56.7	7.93	1.652	0.00424305	1.291	0.0293658	1.075	0.526627	1.166	0.0484531	1.377	0.000497129	1.094	0.368228
GSBRNA2T00052082001	3-ketoacyl- synthase 7	gi|674868306|emb|CDY66107.1|BnaA02g35570D [Brassica napus]	31.3	6.37	1.715	0.00210921	1.347	0.0110175	0.932	0.597926	0.885	0.110497	1.039	0.684118	0.953	0.706481
GSBRNA2T00055388001	receptor-like protein kinase anxur2	gi|674898985|emb|CDY33885.1|BnaA02g31020D [Brassica napus]	100.4	6.25	1.695	0.00263795	1.354	0.00969487	1.164	0.183668	1.06	0.463822	0.908	0.283524	0.729	0.0134132
GSBRNA2T00059222001	chromosome-associated kinesin kif4-like isoform x2	gi|674897114|emb|CDY35769.1|BnaC02g38250D [Brassica napus]	48.5	5.53	1.921	0.000194741	1.737	2.36e-06	0.996	0.976055	1.028	0.738757	1.11	0.25905	0.97	0.81167
GSBRNA2T00062102001	serine threonine-protein kinase ht1-like	gi|674896427|emb|CDY36453.1|BnaC03g67730D [Brassica napus]	199.5	5.14	1.772	0.00110572	1.311	0.0208783	1.238	0.0616011	1.268	0.00217572	1.31	0.00330726	0.954	0.712588
GSBRNA2T00062600001	serine threonine-protein kinase d6pk	gi|674896103|emb|CDY36769.1|BnaA03g11170D [Brassica napus]	22.8	5.78	1.676	0.0032576	1.297	0.0265381	1.233	0.0666948	0.966	0.638139	0.961	0.653786	0.995	0.968722
GSBRNA2T00072243001	ethylene response dna binding factor 3	gi|674891757|emb|CDY40973.1|BnaA02g27630D [Brassica napus]	57.3	6.67	1.588	0.0084727	1.427	0.00239602	1.059	0.615753	1.121	0.144019	1.032	0.739109	1.129	0.224289
GSBRNA2T00072656001	triosephosphate cytosolic-like	gi|674891557|emb|CDY41233.1|BnaC08g26250D [Brassica napus]	48.9	8.97	1.79	0.000899591	1.779	8.48e-07	1.013	0.909966	0.985	0.825915	0.871	0.12602	1.062	0.54686
GSBRNA2T00073321001	nadph-dependent thioredoxin reductase 1	gi|674891109|emb|CDY41653.1|BnaC03g62310D [Brassica napus]	36.1	4.69	1.926	0.000183531	1.325	0.0163443	1.06	0.609953	1.038	0.645855	1.244	0.017637	1.032	0.752402
GSBRNA2T00073400001	polygalacturonase at1g48100-like	gi|674891012|emb|CDY41695.1|BnaA09g15230D [Brassica napus]	109.4	6.89	1.691	0.00275811	1.349	0.0106234	1.066	0.575781	0.716	1.56e-05	1.219	0.0314387	1.022	0.827467
GSBRNA2T00076374001	at1g29190 f28n24_12	gi|674889381|emb|CDY43324.1|BnaC03g58960D [Brassica napus]	35.4	5.62	3.614	1.92e-13	1.815	3.48e-07	1.107	0.373481	1.216	0.0117357	1.546	2.07e-06	0.98	0.874426
GSBRNA2T00077289001	nac domain-containing protein 78-like	gi|685320895|ref|XP_009150476.1|PREDICTED: NAC domain-containing protein 78 [Brassica rapa] >gi|674888907|emb|CDY43785.1| BnaA06g23210D [Brassica napus]	126.3	5.62	1.506	0.0199017	1.355	0.00951846	1.052	0.657176	0.785	0.00170598	0.966	0.695476	0.859	0.234463
GSBRNA2T00083921001	NA	NA	103.3	6.34	1.661	0.00384384	1.675	1.04e-05	1.149	0.223988	1.025	0.767649	0.945	0.526627	0.998	0.987505
GSBRNA2T00085661001	receptor-like protein 12	gi|674917819|emb|CDY15366.1|BnaC04g42570D [Brassica napus]	53.6	9.09	1.574	0.00982919	1.411	0.00328615	1.192	0.124133	1.006	0.958634	1.125	0.202234	0.987	0.91847
GSBRNA2T00088313001	nodule inception protein 6	gi|674884665|emb|CDY47839.1|BnaA09g12180D [Brassica napus]	30.7	4.94	1.504	0.0203103	1.343	0.0118467	1.133	0.274297	1.186	0.0281792	1.228	0.0256283	1.144	0.177854
GSBRNA2T00090882001	PREDICTED: uncharacterized protein LOC103852181	gi|685272562|ref|XP_009127345.1|PREDICTED: uncharacterized protein LOC103852181 [Brassica rapa] >gi|674916765|emb|CDY16352.1| BnaA02g11560D [Brassica napus]	39	6.42	1.473	0.0277378	1.407	0.00355334	1.224	0.0767962	1.044	0.592952	1.06	0.531742	1.005	0.96016
GSBRNA2T00100074001	ankyrin repeat domain-containing protein 2-like	gi|674961076|emb|CDX72536.1|BnaC07g45580D [Brassica napus]	37.9	7.01	1.802	0.000783534	1.746	1.9e-06	0.968	0.80757	1.048	0.558987	1.225	0.0274478	0.938	0.616587
GSBRNA2T00100524001	atp-dependent caseinolytic protease crotonase family protein isoform 1	gi|674938383|emb|CDX95009.1|BnaC05g06620D [Brassica napus]	33.5	6.65	1.616	0.0062762	1.28	0.035268	1.063	0.59273	0.931	0.344834	0.983	0.841817	0.637	0.000418843
GSBRNA2T00100921001	gdsl esterase lipase lip-4	gi|674938254|emb|CDX95282.1|BnaC09g15880D [Brassica napus]	108.1	6.77	1.545	0.0133236	1.296	0.0269915	1.1	0.404036	1.164	0.0510542	1.171	0.0867475	1.031	0.759784
GSBRNA2T00103111001	probable fucosyltransferase 9	gi|674936833|emb|CDX96868.1|BnaA08g24110D [Brassica napus]	63.7	8.09	1.619	0.0060762	1.277	0.0370534	1.07	0.553618	0.901	0.172046	0.926	0.391697	0.912	0.471163
GSBRNA2T00109010001	probable sucrose-phosphatase 3a	gi|674959809|emb|CDX73493.1|BnaC08g25100D [Brassica napus]	46.3	6.1	1.879	0.000319679	1.299	0.0256521	1.012	0.916825	1.035	0.673137	1.028	0.771336	0.95	0.688235
GSBRNA2T00109779001	atp-mg pi transporter	gi|674933071|emb|CDY00231.1|BnaA06g21320D [Brassica napus]	52.2	6.68	2.353	1.01e-06	1.445	0.00166936	1.142	0.245036	1.009	0.927785	1.111	0.254923	1.084	0.419189
GSBRNA2T00114502001	NA	NA	27.9	10.46	1.521	0.0170743	1.293	0.0283943	1.018	0.875885	1.583	2.62e-09	1.182	0.0695384	0.95	0.688235
GSBRNA2T00115943001	tyrosine aminotransferase	gi|674930078|emb|CDY03337.1|BnaC09g10110D [Brassica napus]	6.4	6.51	1.574	0.00982919	1.402	0.00391628	0.947	0.683409	0.673	3.12e-07	0.866	0.111092	0.729	0.0134132
GSBRNA2T00123212001	cytokinin dehydrogenase 1-like	gi|685302584|ref|XP_009141995.1|PREDICTED: cytokinin dehydrogenase 1-like [Brassica rapa] >gi|674926286|emb|CDY06917.1| BnaA04g23980D [Brassica napus]	53.8	5.31	1.631	0.00533556	1.313	0.0201667	1.141	0.248163	1.049	0.550665	1.235	0.0217982	1.055	0.591795
GSBRNA2T00125290001	60s ribosomal protein l29-2	gi|674925397|emb|CDY08040.1|BnaC03g34830D [Brassica napus]	98.2	5.27	1.516	0.0179719	1.285	0.0324639	1.074	0.531961	0.971	0.686253	0.917	0.335066	1.031	0.759784
GSBRNA2T00125822001	ribosome biogenesis regulatory protein homolog	gi|674964989|emb|CDX68421.1|BnaC01g24990D [Brassica napus]	32.8	4.86	1.493	0.0227019	1.336	0.0134386	1.243	0.0568524	1.041	0.619119	1.125	0.202234	0.983	0.8933
GSBRNA2T00127572001	BnaC04g38020D	gi|674956297|emb|CDX77007.1|BnaC04g38020D [Brassica napus]	109.7	8.15	1.901	0.000246714	1.603	5.53e-05	1.207	0.0995299	0.993	0.907674	0.917	0.335066	0.962	0.761846
GSBRNA2T00130744001	costars family protein at4g33640-like	gi|674964531|emb|CDX68993.1|BnaC01g04600D [Brassica napus]	89.9	6.28	1.718	0.00203934	1.452	0.0014481	1.152	0.215412	1.009	0.927785	1.034	0.723207	1.085	0.413892
GSBRNA2T00132575001	scarecrow-like protein 9	gi|674954048|emb|CDX79750.1|BnaC03g20860D [Brassica napus]	68.9	6.74	1.854	0.000428469	1.53	0.000280203	1.242	0.0577755	1	0.979512	1.092	0.342053	1.05	0.625085
GSBRNA2T00135944001	dna-directed rna polymerase ii subunit 4	gi|685378726|ref|XP_009122111.1|PREDICTED: DNA-directed RNA polymerase II subunit 4 [Brassica rapa] >gi|674963645|emb|CDX69877.1| BnaA10g22260D [Brassica napus]	48.6	7.88	1.615	0.00634426	1.478	0.000847302	1.226	0.0744433	1.012	0.897135	1.274	0.0084545	1.464	0.000134741
GSBRNA2T00138715001	endoglucanase 25	gi|674949992|emb|CDX83181.1|BnaA03g23250D [Brassica napus]	25.9	8.92	1.705	0.00235928	1.579	9.51e-05	0.924	0.553888	1.101	0.219964	0.952	0.580952	0.773	0.0439933
GSBRNA2T00143015001	NA	NA	69.8	5.63	1.672	0.0034049	1.265	0.0450348	0.924	0.553888	1.223	0.00946676	1.117	0.231195	1.029	0.774635
GSBRNA2T00143248001	glucosamine 6-phosphate n-acetyltransferase-like	gi|674947753|emb|CDX85535.1|BnaA02g02780D [Brassica napus]	21.4	9.58	1.446	0.0361935	1.438	0.00192266	1.16	0.193804	1.017	0.846611	1.27	0.00934902	0.896	0.390315
GSBRNA2T00143966001	rna recognition motif-containing protein	gi|674947342|emb|CDX86028.1|BnaC03g55430D [Brassica napus]	42.6	6.1	1.423	0.0452116	1.301	0.024793	1.062	0.59844	1.225	0.00889683	1.099	0.307781	1.09	0.388076
GSBRNA2T00149671001	NA	NA	14.7	5.16	1.777	0.00104424	1.555	0.000162119	1.239	0.0606245	1.127	0.125898	0.941	0.496622	1.183	0.0923483
GSBRNA2T00150268001	calcium-dependent lipid-binding domain-containing protein	gi|674943403|emb|CDX89815.1|BnaA10g02670D [Brassica napus]	32.9	4.42	1.581	0.00912698	1.363	0.0082113	1.071	0.548156	0.962	0.600531	1.104	0.284864	0.88	0.317311
GSBRNA2T00150581001	NA	NA	45.6	4.96	1.681	0.00308211	1.36	0.00868049	1.236	0.0635962	0.942	0.427382	1.141	0.152884	0.99	0.937334
GSBRNA2T00156783001	chlorophyll partial	gi|674939526|emb|CDX93950.1|BnaC04g21090D [Brassica napus]	47	7.44	1.505	0.0201051	1.405	0.00369452	0.983	0.897828	0.843	0.0263569	0.906	0.272778	0.898	0.400009
GSBRNA2T00157720001	geraniol 8-hydroxylase-like	gi|674938866|emb|CDX94508.1|BnaC09g23280D [Brassica napus]	19.9	9.14	2.011	6.65e-05	1.419	0.00280779	0.775	0.0562806	1.339	0.000160383	0.827	0.03572	0.677	0.00227698
GSBRNA2T00157764001	e3 ubiquitin-protein ligase upl5	gi|674938880|emb|CDX94522.1|BnaC09g23140D [Brassica napus]	11.6	4.41	1.686	0.00291577	1.263	0.046505	1.024	0.835512	0.936	0.381133	0.993	0.929677	0.586	2.91e-05
GSBRNA2T00158075001	probable lrr receptor-like serine threonine-protein kinase at1g29720 isoform x1	gi|674938826|emb|CDX94703.1|BnaC07g09550D [Brassica napus]	12.5	8.68	1.718	0.00203934	1.279	0.0358543	1.102	0.395137	1.009	0.927785	1.121	0.21634	1.158	0.141774
GSBRNA2T00001496001	BnaA02g06670D	gi|674924183|emb|CDY09241.1|BnaA02g06670D [Brassica napus]	17.6	6.77	1.279	0.164508	1.474	0.00092085	1.454	0.00104866	1.172	0.0413312	1.35	0.00109053	1.519	2.83e-05
GSBRNA2T00004902001	NA	NA	36.1	8.51	1.303	0.134441	1.552	0.000173206	1.34	0.010398	1.03	0.719743	1.246	0.0168165	1.298	0.0089939
GSBRNA2T00006038001	NA	NA	121.9	5.8	0.917	0.539876	1.269	0.0422182	1.4	0.00322126	0.866	0.0608035	1.014	0.88795	1.123	0.245303
GSBRNA2T00006449001	cyclin-dependent kinase inhibitor 4-like isoform x1	gi|674914088|emb|CDY19160.1|BnaA04g19000D [Brassica napus]	15.1	5.3	1.355	0.0851571	1.296	0.0269915	1.267	0.0382772	1.052	0.526118	1.225	0.0274478	0.95	0.688235
GSBRNA2T00006821001	NA	NA	20.7	4.46	1.291	0.148826	1.49	0.000658974	1.399	0.003287	1.044	0.592952	1.076	0.430147	1.243	0.0293579
GSBRNA2T00007281001	tbc1 domain family member 15-like isoform x1	gi|674879581|emb|CDY52571.1|BnaC03g71790D [Brassica napus]	42.7	9.85	1.243	0.22015	1.489	0.000672987	1.415	0.00237287	0.954	0.528058	1.149	0.132141	1.339	0.0034584
GSBRNA2T00008519001	chlorophyll a-b binding protein chloroplastic	gi|674878985|emb|CDY53084.1|BnaCnng24140D [Brassica napus]	96.4	4.75	1.034	0.865748	1.313	0.0201667	1.411	0.0025756	1.086	0.294621	1.236	0.0212955	1.509	3.77e-05
GSBRNA2T00008773001	NA	NA	20.2	4.84	1.353	0.086706	1.326	0.016058	1.463	0.000864846	1.159	0.0580949	1.353	0.00100079	1.444	0.000233361
GSBRNA2T00009190001	phosphatidate cytidylyltransferase	gi|674913640|emb|CDY19549.1|BnaC09g13540D [Brassica napus]	83	8.19	1.083	0.663621	1.278	0.0364494	1.721	2e-06	1.19	0.0251809	1.116	0.235028	1.465	0.000131055
GSBRNA2T00009997001	auxin-responsive protein iaa19	gi|685265595|ref|XP_009115446.1|PREDICTED: auxin-responsive protein IAA19 [Brassica rapa] >gi|674913017|emb|CDY20135.1| BnaA01g28670D [Brassica napus]	37.3	5.14	1.112	0.557436	1.61	4.71e-05	1.804	2.4e-07	0.936	0.381133	1.165	0.0975768	1.326	0.00471275
GSBRNA2T00011205001	gibberellin 2-beta-dioxygenase 8	gi|674853917|emb|CDY71106.1|BnaAnng36120D [Brassica napus]	52.5	8.5	0.961	0.767201	1.302	0.0243734	1.581	6.06e-05	1.071	0.385958	1.129	0.188857	1.198	0.0703993
GSBRNA2T00013229001	NA	NA	25.4	8.34	1.305	0.132163	1.303	0.0239603	1.467	0.000793463	1.078	0.341208	1.133	0.176188	1.448	0.000209261
GSBRNA2T00014105001	uridine kinase-like protein 5	gi|674877498|emb|CDY54439.1|BnaC02g45550D [Brassica napus]	16.5	8.81	1.125	0.513503	1.441	0.00180992	1.676	6.15e-06	1.005	0.968954	1.289	0.00575942	1.527	2.24e-05
GSBRNA2T00017143001	9-cis-epoxycarotenoid dioxygenase chloroplastic	gi|674876669|emb|CDY55629.1|BnaA03g58230D [Brassica napus]	40.6	8.59	1.196	0.314992	1.496	0.000580608	1.253	0.048314	0.987	0.846276	1.092	0.342053	1.149	0.164204
GSBRNA2T00021007001	zinc finger protein constans-like 2	gi|674849667|emb|CDY71884.1|BnaAnng39160D, partial [Brassica napus]	39.9	6.7	1.178	0.358762	1.432	0.00216854	1.404	0.0029705	0.974	0.715638	1.092	0.342053	1.137	0.198471
GSBRNA2T00021782001	f-box rni-like fbd-like domain-containing protein	gi|674909954|emb|CDY23230.1|BnaA04g05290D [Brassica napus]	7.7	9.19	1.297	0.141476	1.288	0.0308797	1.317	0.0159206	1	0.979512	1.363	0.000749741	1.422	0.000421733
GSBRNA2T00021913001	tudor-like rna-binding protein	gi|674909862|emb|CDY23326.1|BnaA08g12200D [Brassica napus]	14.7	9.83	1.197	0.312686	1.494	0.000605677	1.362	0.00683298	1.201	0.0183537	1.236	0.0212955	1.376	0.00138985
GSBRNA2T00024119001	receptor-like protein 12	gi|674909363|emb|CDY23770.1|BnaC04g43520D [Brassica napus]	35	9.04	1.05	0.796999	1.373	0.00681298	1.397	0.00342233	1.043	0.60161	1.176	0.0785205	1.335	0.00380625
GSBRNA2T00025126001	b3 domain-containing transcription factor nga2-like	gi|674874531|emb|CDY58764.1|BnaA04g27480D [Brassica napus]	39.2	6.35	1.074	0.698755	1.512	0.000413039	1.59	4.91e-05	1.011	0.907326	1.099	0.307781	1.237	0.0331563
GSBRNA2T00028790001	NA	NA	8.5	4.88	1.209	0.286026	1.32	0.0178478	2.295	3.52e-13	0.994	0.917936	1.479	2.02e-05	0.959	0.743297
GSBRNA2T00031450001	def protein	gi|674923632|emb|CDY09752.1|BnaC07g33090D [Brassica napus]	13.9	6.51	1.316	0.120227	1.375	0.00656156	1.589	5.03e-05	1.131	0.114886	1.236	0.0212955	1.539	1.57e-05
GSBRNA2T00033403001	vili5_arath ame: full=villin-5	gi|674907173|emb|CDY25919.1|BnaC09g32910D [Brassica napus]	32.2	7.18	1.265	0.184552	1.319	0.0181633	1.387	0.0041817	0.982	0.795518	1.078	0.41839	1.217	0.0491913
GSBRNA2T00034702001	low quality protein: cellulose synthase-like protein e1	gi|674906939|emb|CDY26084.1|BnaC06g11120D [Brassica napus]	82.8	6.27	1.15	0.435629	1.325	0.0163443	1.418	0.00223087	0.963	0.609853	1.055	0.566157	1.311	0.00668592
GSBRNA2T00035122001	seed specific protein bn15d33a	gi|674906662|emb|CDY26365.1|BnaA02g24050D [Brassica napus]	23.8	5.68	1.035	0.861385	1.403	0.003841	1.534	0.000179638	1.104	0.206932	1.182	0.0695384	1.286	0.0117601
GSBRNA2T00035706001	probable thiol methyltransferase 2	gi|674906242|emb|CDY26772.1|BnaC09g08990D [Brassica napus]	26	9.13	1.273	0.172861	1.531	0.000274186	1.944	5.89e-09	1.113	0.171391	1.201	0.0466975	1.328	0.00449534
GSBRNA2T00035842001	cdpk-related kinase 6	gi|674872197|emb|CDY62021.1|BnaCnng39000D [Brassica napus]	30.7	4.91	1.273	0.172861	1.351	0.0102425	1.315	0.0165108	1.118	0.153839	1.21	0.0384002	1.299	0.00879299
GSBRNA2T00036222001	2-oxoglutarate mitochondrial-like	gi|674871916|emb|CDY62385.1|BnaCnng40160D [Brassica napus]	48.6	9.82	1.325	0.111169	1.388	0.00512783	1.816	1.76e-07	1.012	0.897135	0.996	0.956079	0.859	0.234463
GSBRNA2T00037452001	formin-like protein 4	gi|674905635|emb|CDY27449.1|BnaC03g64890D [Brassica napus]	27.8	9.17	0.978	0.859158	1.28	0.035268	1.311	0.0177519	1.048	0.558987	1.095	0.32705	1.213	0.0531183
GSBRNA2T00038118001	wd repeat-containing protein 89 homolog	gi|674905531|emb|CDY27470.1|BnaC04g51110D [Brassica napus]	21	9.32	1.157	0.415392	1.368	0.00748162	1.318	0.0156329	0.921	0.278602	1.051	0.594558	0.98	0.874426
GSBRNA2T00042711001	rna-binding protein	gi|674870173|emb|CDY64776.1|BnaC08g50030D [Brassica napus]	20.5	9.1	1.135	0.481304	1.354	0.00969487	1.391	0.00386061	1.183	0.0306328	1.335	0.00166622	1.462	0.000142415
GSBRNA2T00047229001	cucumber peeling cupredoxin	gi|674901930|emb|CDY31140.1|BnaA08g26900D [Brassica napus]	15.5	7.42	1.378	0.0690389	1.334	0.0139285	1.311	0.0177519	1.017	0.846611	1.113	0.246818	1.189	0.0829522
GSBRNA2T00048123001	BnaCnng48500D	gi|674868835|emb|CDY65731.1|BnaCnng48500D [Brassica napus]	48.3	10.24	1.309	0.127709	1.374	0.00668617	1.345	0.00946149	1.028	0.738757	1.303	0.00398773	1.457	0.000163493
GSBRNA2T00049982001	NA	NA	78.9	8.1	1.369	0.0749877	1.425	0.00249323	1.456	0.00100483	0.908	0.205447	1.392	0.000317479	1.078	0.451908
GSBRNA2T00050621001	small nuclear ribonucleoprotein sm d3-like	gi|674901099|emb|CDY31880.1|BnaC07g15300D [Brassica napus]	27.6	9.19	1.41	0.0511782	1.375	0.00656156	1.354	0.00797088	1.089	0.278386	1.197	0.0508663	1.188	0.084459
GSBRNA2T00052057001	tbc domain-containing protein	gi|674868326|emb|CDY66090.1|BnaC07g49650D [Brassica napus]	27.9	6.02	0.958	0.751105	1.266	0.0443153	1.36	0.00710225	0.994	0.917936	0.883	0.167742	0.994	0.962452
GSBRNA2T00053969001	peroxisomal -2-hydroxy-acid oxidase glo1	gi|674899687|emb|CDY33220.1|BnaC01g36930D [Brassica napus]	40.4	8.76	1.154	0.423981	1.339	0.0127335	1.272	0.0351735	1.103	0.211208	1.143	0.147466	1.21	0.0562419
GSBRNA2T00054274001	BnaA07g04430D	gi|674899533|emb|CDY33396.1|BnaA07g04430D [Brassica napus]	39.1	5.57	1.395	0.0589495	1.332	0.0144349	1.36	0.00710225	0.89	0.127621	1.051	0.594558	0.866	0.260397
GSBRNA2T00054773001	50s ribosomal protein l19-2	gi|674899483|emb|CDY33520.1|BnaA06g35530D [Brassica napus]	22.3	5.24	1.404	0.0541673	1.527	0.000299029	1.621	2.35e-05	1.22	0.0103847	1.188	0.0614569	1.116	0.271677
GSBRNA2T00060762001	NA	NA	62.9	5.74	0.945	0.68211	1.35	0.0104313	1.287	0.0271751	1.052	0.526118	1.052	0.587386	1.077	0.457516
GSBRNA2T00062510001	glutathione s-transferase omega-like 2	gi|674896160|emb|CDY36711.1|BnaC02g31320D [Brassica napus]	17.2	9.99	1.092	0.629494	1.424	0.00254322	1.516	0.000269777	0.949	0.484854	1.209	0.0392527	1.58	4.62e-06
GSBRNA2T00062885001	cbl-interacting serine threonine-protein kinase 13-like	gi|674866046|emb|CDY67391.1|BnaC04g44390D [Brassica napus]	19.9	4.67	1.263	0.187576	1.33	0.0149583	1.416	0.0023246	1.056	0.494387	1.104	0.284864	1.294	0.00984078
GSBRNA2T00063259001	cytochrome p450 76c2-like	gi|674895809|emb|CDY37049.1|BnaA04g26270D [Brassica napus]	57.1	8.54	1.371	0.0736273	1.286	0.0319279	1.316	0.0162132	0.968	0.657246	0.87	0.122923	0.862	0.24537
GSBRNA2T00065125001	leucine carboxyl methyltransferase	gi|674894838|emb|CDY38054.1|BnaCnng09150D [Brassica napus]	26.5	5.73	1.1	0.600033	1.352	0.0100568	1.363	0.00670195	0.952	0.510571	1.005	0.965266	1.211	0.0551834
GSBRNA2T00065562001	udp-glycosyltransferase 85a7 isoform x1	gi|674894582|emb|CDY38226.1|BnaC05g17430D [Brassica napus]	28.8	4.79	1.166	0.390377	1.264	0.0457646	1.45	0.00114186	1.107	0.194502	1.207	0.0410079	1.366	0.00178593
GSBRNA2T00069405001	BnaA07g09500D	gi|674892494|emb|CDY40250.1|BnaA07g09500D [Brassica napus]	28	4.81	1.217	0.269268	1.364	0.00806025	1.648	1.22e-05	1.099	0.228995	1.209	0.0392527	1.45	0.000198128
GSBRNA2T00070932001	c2 domain-containing protein	gi|674920123|emb|CDY13087.1|BnaA09g17300D [Brassica napus]	28.6	7.65	0.986	0.902622	1.325	0.0163443	1.268	0.0376375	0.924	0.297567	0.993	0.929677	1.236	0.0338306
GSBRNA2T00076632001	kinesin-like protein 6	gi|674889274|emb|CDY43418.1|BnaC07g14850D [Brassica napus]	24.9	8.19	1.189	0.3315	1.491	0.000645241	1.376	0.00519946	0.861	0.0512538	1.211	0.0375644	1.347	0.00285053
GSBRNA2T00078413001	s-adenosylmethionine decarboxylase	gi|674919233|emb|CDY13929.1|BnaC09g38970D [Brassica napus]	39.9	5.95	1.009	0.977244	1.317	0.0188098	1.438	0.00147142	1.031	0.710312	0.977	0.789542	1.242	0.0299624
GSBRNA2T00081602001	aspartyl protease family protein	gi|674887445|emb|CDY45178.1|BnaA06g33820D [Brassica napus]	37.1	8.59	1.178	0.358762	1.281	0.0346903	1.285	0.0281365	1.033	0.691614	1.169	0.0902378	1.079	0.446344
GSBRNA2T00081620001	sucrose transport protein sut1-like	gi|674887459|emb|CDY45192.1|BnaA06g33960D [Brassica napus]	10.9	8.65	1.285	0.156499	1.321	0.0175373	1.591	4.79e-05	1.177	0.0361164	1.189	0.0601924	1.098	0.349092
GSBRNA2T00082144001	orf257	>gi|674887081|emb|CDY45490.1| BnaCnng12490D [Brassica napus]	14.4	8.7	1.136	0.478161	1.646	2.06e-05	1.607	3.28e-05	1.066	0.420214	1.317	0.002737	1.695	1.26e-07
GSBRNA2T00082207001	cytochrome c oxidase subunit 2	gi|674887111|emb|CDY45520.1|BnaCnng12790D [Brassica napus]	57.8	9.09	1.227	0.249428	1.329	0.0152265	1.348	0.00893793	1.05	0.542413	1.054	0.573185	1.335	0.00380625
GSBRNA2T00082224001	nadh dehydrogenase subunit 4l	gi|353526412|ref|YP_004927484.1|nad4L (mitochondrion) [Brassica oleracea]	21.5	9.55	1.233	0.2381	1.441	0.00180992	1.511	0.00030175	1.112	0.175085	1.349	0.00112211	1.37	0.00161611
GSBRNA2T00082234001	nadh dehydrogenase subunit 9	>gi|674887128|emb|CDY45537.1| BnaCnng12960D [Brassica napus]	21.6	10.39	1.2	0.305847	1.833	2.22e-07	1.856	6.15e-08	1.18	0.0332746	1.324	0.00226028	1.9	1.29e-10
GSBRNA2T00084051001	g-type lectin s-receptor-like serine threonine-protein kinase at1g34300	gi|674886130|emb|CDY46464.1|BnaA08g06440D [Brassica napus]	19.1	9.76	1.274	0.171444	1.561	0.000141971	1.409	0.00268303	1.046	0.575835	1.107	0.27173	1.26	0.0206295
GSBRNA2T00085933001	udp-glucosyl transferase 85a1	gi|674885936|emb|CDY46645.1|BnaA07g10510D [Brassica napus]	29.1	4.79	1.271	0.175723	1.311	0.0208783	1.591	4.79e-05	1.141	0.0907971	1.46	3.77e-05	1.748	2.23e-08
GSBRNA2T00086486001	NA	NA	58.5	8.02	1.204	0.29691	1.676	1.02e-05	1.665	8.06e-06	1.128	0.123067	1.177	0.0769578	1.258	0.0215171
GSBRNA2T00087744001	peroxisomal targeting signal type 1 receptor	gi|674860676|emb|CDY69423.1|BnaA10g29080D, partial [Brassica napus]	59.2	5.26	0.716	0.022233	1.294	0.0279195	1.472	0.000712161	1.055	0.502212	1.175	0.0801104	1.275	0.014965
GSBRNA2T00088931001	probable udp-n-acetylglucosamine--peptide n-acetylglucosaminyltransferase spindly	gi|674884366|emb|CDY48133.1|BnaCnng15750D [Brassica napus]	36.4	5.24	1.226	0.251358	1.282	0.0341212	1.294	0.0240404	1.079	0.335119	1.182	0.0695384	1.256	0.0224391
GSBRNA2T00093940001	NA	NA	48.5	5.48	1.122	0.523435	1.351	0.0102425	1.395	0.00356291	0.953	0.519281	1.081	0.401153	1.136	0.201564
GSBRNA2T00094512001	peroxisomal membrane protein pmp22	>gi|674916522|emb|CDY16667.1| BnaA09g20450D [Brassica napus] >gi|674938913|emb|CDX94555.1| BnaC09g22810D [Brassica napus]	55.2	6.84	1.158	0.412557	1.34	0.0125062	1.53	0.000196718	1.208	0.0149305	1.117	0.231195	1.324	0.00493998
GSBRNA2T00096117001	NA	NA	32.7	7.37	1.15	0.435629	1.616	4.11e-05	1.569	8.03e-05	0.58	2.11e-12	1.189	0.0601924	0.683	0.00285924
GSBRNA2T00100751001	histone h3	gi|674880130|emb|CDY52066.1|BnaA09g53380D [Brassica napus] >gi|674892696|emb|CDY40092.1| BnaC02g00380D [Brassica napus] >gi|674895006|emb|CDY37824.1| BnaAnng04850D [Brassica napus] >gi|674938147|emb|CDX95175.1| BnaC09g16950D [Brassica napus] >gi|674947983|emb|CDX85765.1| BnaA02g00480D [Brassica napus]	46.7	7.39	1.371	0.0736273	1.295	0.027452	1.389	0.00401813	1.071	0.385958	1.412	0.000172392	0.852	0.210224
GSBRNA2T00108093001	probable cysteine proteinase a494	gi|674933706|emb|CDX99593.1|BnaC04g33500D [Brassica napus]	92.9	5.87	1.11	0.564401	1.362	0.008365	1.373	0.00551507	1.11	0.18266	1.219	0.0314387	1.107	0.308625
GSBRNA2T00108702001	subtilisin-like protease	gi|674933421|emb|CDX99895.1|BnaC09g28100D [Brassica napus]	47.1	9.31	1.055	0.776019	1.342	0.0120629	1.303	0.0204948	1.112	0.175085	1.002	0.991301	1.058	0.572294
GSBRNA2T00109063001	af386972_1 protein	gi|674959850|emb|CDX73534.1|BnaC08g24690D [Brassica napus]	7.3	9.77	1.006	0.990882	1.309	0.0216128	1.354	0.00797088	1.016	0.856652	0.903	0.257145	0.962	0.761846
GSBRNA2T00109342001	serine threonine-protein kinase rio2-like isoform x1	gi|674960052|emb|CDX73736.1|BnaC08g22670D [Brassica napus]	27.3	7.94	1.06	0.755299	1.261	0.0480178	1.252	0.0491134	0.928	0.324063	1.025	0.795855	1.227	0.0404728
GSBRNA2T00110103001	rna-binding protein 24-like	gi|674933022|emb|CDY00446.1|BnaC07g13800D [Brassica napus]	29.1	4.82	1.155	0.421104	1.279	0.0358543	1.94	6.56e-09	1.134	0.10716	1.592	4.05e-07	1.927	5.04e-11
GSBRNA2T00114103001	NA	NA	46.7	5.57	1.282	0.160461	1.301	0.024793	1.464	0.000846444	1.218	0.0110413	1.411	0.000177796	1.105	0.317311
GSBRNA2T00121108001	PREDICTED: uncharacterized protein LOC103850912	gi|685257412|ref|XP_009125963.1|PREDICTED: uncharacterized protein LOC103850912 [Brassica rapa] >gi|674957855|emb|CDX75247.1| BnaA01g04550D [Brassica napus]	14.5	9.82	1.141	0.462655	1.392	0.00474976	1.696	3.75e-06	1.058	0.478957	1.219	0.0314387	1.341	0.00329591
GSBRNA2T00121272001	ring u-box superfamily protein	gi|658384696|gb|AID60111.1|RING/U-box superfamily protein [Brassica napus] >gi|658384740|gb|AID60154.1| RING/U-box superfamily protein [Brassica napus] >gi|674957997|emb|CDX75389.1| BnaA01g03130D [Brassica napus]	48.6	5.08	1.068	0.722714	1.271	0.0408698	1.286	0.027652	1.089	0.278386	1.091	0.34716	1.072	0.486217
GSBRNA2T00129265001	rac-like gtp-binding protein rho1	>gi|674873926|emb|CDY59617.1| BnaCnng35340D [Brassica napus] >gi|674955266|emb|CDX77994.1| BnaA09g31890D [Brassica napus] >gi|674960048|emb|CDX73732.1| BnaC08g22710D [Brassica napus]	89.4	5.43	0.963	0.777961	1.411	0.00328615	1.589	5.03e-05	1.134	0.10716	1.314	0.00296903	1.666	3.18e-07
GSBRNA2T00130770001	ring u-box superfamily protein	gi|674964552|emb|CDX69014.1|BnaC01g04390D [Brassica napus]	48.5	5.17	1.261	0.190641	1.534	0.000256877	1.781	4.35e-07	0.957	0.554777	1.018	0.854101	1.143	0.18069
GSBRNA2T00130968001	nep1-interacting protein 1	gi|674964713|emb|CDX69175.1|BnaC01g02780D [Brassica napus]	50.7	7.91	1.121	0.526773	1.397	0.00431406	1.437	0.00150265	1.029	0.729224	1.262	0.0114056	1.378	0.00132137
GSBRNA2T00131153001	acetamidase formamidase family protein	gi|674964855|emb|CDX69317.1|BnaC01g01360D [Brassica napus]	17.8	9.09	1.324	0.112145	1.587	7.94e-05	1.448	0.00119139	1.079	0.335119	1.224	0.0280796	1.136	0.201564
GSBRNA2T00131400001	probable xyloglucan endotransglucosylase hydrolase protein 29	gi|674954439|emb|CDX78912.1|BnaA01g09790D [Brassica napus]	20.7	5.69	1.356	0.0843919	1.386	0.00532733	1.3	0.0216197	0.946	0.459776	1.116	0.235028	1.113	0.283608
GSBRNA2T00132246001	dna binding protein	gi|674953796|emb|CDX79498.1|BnaC03g18340D [Brassica napus]	83.3	5.35	1.203	0.299125	1.284	0.0330081	1.339	0.0105953	1.103	0.211208	1.053	0.580263	1.16	0.137147
GSBRNA2T00132353001	transcription factor bhlh53	gi|674953884|emb|CDX79586.1|BnaC03g19220D [Brassica napus]	32.6	5.26	1.11	0.564401	1.533	0.000262526	1.408	0.00273833	1.053	0.518078	1.276	0.00803758	1.318	0.00568477
GSBRNA2T00134136001	ferritin- chloroplastic	gi|674952308|emb|CDX80762.1|BnaC03g00160D [Brassica napus]	60.2	6.98	1.053	0.78438	1.269	0.0422182	1.326	0.0134979	1.139	0.0952426	1.007	0.947971	1.031	0.759784
GSBRNA2T00134907001	NA	NA	60.4	9.28	1.319	0.117139	1.269	0.0422182	1.258	0.0444881	0.997	0.948731	1.057	0.552243	0.961	0.755654
GSBRNA2T00135912001	btb poz domain-containing protein dot3	gi|674963619|emb|CDX69851.1|BnaA10g22000D [Brassica napus]	36.4	6.9	0.967	0.799539	1.383	0.00564032	1.708	2.78e-06	1.061	0.456366	1.365	0.000707327	1.485	7.49e-05
GSBRNA2T00137660001	trna rrna methyltransferase family protein	gi|674951203|emb|CDX82513.1|BnaA03g33080D [Brassica napus]	60.5	5.95	0.938	0.64561	1.28	0.035268	1.287	0.0271751	1.019	0.826632	1.006	0.956611	1.154	0.151412
GSBRNA2T00138831001	NA	NA	61.5	5.11	1.066	0.730793	1.281	0.0346903	1.312	0.0174338	1.078	0.341208	1.104	0.284864	1.168	0.119867
GSBRNA2T00140412001	u-box domain-containing protein 3-like	gi|674962567|emb|CDX70570.1|BnaC03g06540D [Brassica napus]	67.4	8.56	1.412	0.0502158	1.295	0.027452	1.443	0.00132435	0.69	1.63e-06	0.997	0.964875	1.036	0.723174
GSBRNA2T00140445001	probable 39s ribosomal protein mitochondrial	gi|674962597|emb|CDX70600.1|BnaC03g06840D [Brassica napus]	11.9	9.17	1.284	0.157811	1.573	0.00010871	2.008	1.04e-09	0.66	8.03e-08	0.82	0.028265	0.789	0.0637549
GSBRNA2T00140808001	gdp-mannose transporter gonst4-like	gi|674962898|emb|CDX70901.1|BnaC03g09850D [Brassica napus]	36.4	7.81	1.019	0.932139	1.418	0.00286376	1.4	0.00322126	0.896	0.150665	1.594	3.77e-07	0.947	0.670113
GSBRNA2T00144560001	PREDICTED: uncharacterized protein LOC103875136	gi|685324517|ref|XP_009151854.1|PREDICTED: uncharacterized protein LOC103875136 [Brassica rapa] >gi|674947265|emb|CDX86418.1| BnaA06g31350D [Brassica napus]	95	5.34	1.304	0.133298	1.502	0.000511255	1.319	0.01535	1.136	0.102252	1.323	0.00232323	1.257	0.0219737
GSBRNA2T00145560001	NA	NA	43	8.18	1.112	0.557436	1.366	0.00776589	1.315	0.0165108	1.133	0.109686	1.02	0.837323	1.11	0.295923
GSBRNA2T00146436001	NA	NA	33.6	5.02	1.191	0.326717	1.333	0.0141797	1.528	0.000205837	0.898	0.158974	1.284	0.00655323	1.351	0.00258585
GSBRNA2T00146539001	NA	NA	36.5	7.14	1.346	0.0923266	1.654	1.71e-05	1.278	0.0317491	0.678	5.15e-07	0.945	0.526627	0.486	1.66e-08
GSBRNA2T00147686001	probable disease resistance protein at5g66900	gi|674945416|emb|CDX88216.1|BnaA06g28070D [Brassica napus]	25.1	9.03	0.893	0.428149	1.451	0.0014779	1.274	0.0339967	0.934	0.366364	0.975	0.772243	1.102	0.330667
GSBRNA2T00151605001	wd repeat-containing protein 36-like	gi|674942663|emb|CDX90881.1|BnaA03g25610D [Brassica napus]	51.9	5.16	1.305	0.132163	1.261	0.0480178	2.328	1.38e-13	1.114	0.16776	1.167	0.0938465	1.06	0.559495
GSBRNA2T00153143001	BnaC08g05940D	gi|674941640|emb|CDX91675.1|BnaC08g05940D [Brassica napus]	29	4.72	1.065	0.734849	1.315	0.0194774	1.539	0.000160301	1.203	0.0173096	1.37	0.000611081	1.71	7.73e-08
GSBRNA2T00153422001	beta-carotene isomerase chloroplastic-like	gi|674941375|emb|CDX91821.1|BnaC03g31230D [Brassica napus]	56.5	7.37	1.058	0.763555	1.377	0.00631885	1.729	1.64e-06	1.17	0.0435958	1.151	0.127334	1.339	0.0034584
GSBRNA2T00120124001	NA	NA	90.9	8.25	1.964	0.000116748	1.338	0.0129647	1.255	0.0467499	1.067	0.41321	1.297	0.00467326	1.038	0.70875
GSBRNA2T00019418001	nadh dehydrogenase	gi|674876208|emb|CDY56301.1|BnaC04g55940D [Brassica napus]	50.1	6.55	1.757	0.00131203	1.478	0.000847302	1.259	0.0437562	1.038	0.645855	1.145	0.142205	0.991	0.943618
GSBRNA2T00104598001	zinc ion binding protein	gi|674935981|emb|CDX97438.1|BnaC08g13030D [Brassica napus]	40.7	9.79	1.451	0.0344668	1.487	0.000701878	1.263	0.0409347	1.069	0.399432	1.238	0.0203215	1.33	0.00428736
GSBRNA2T00152912001	gpcr-type g protein 1	gi|674941791|emb|CDX91530.1|BnaC02g16300D [Brassica napus]	28.9	5.36	2.446	3.17e-07	1.673	1.09e-05	1.264	0.0402553	1.035	0.673137	1.232	0.0233714	0.984	0.899594
GSBRNA2T00090709001	peroxidase 6	gi|674917051|emb|CDY16244.1|BnaA09g29780D [Brassica napus]	50.8	5.71	1.937	0.000161057	1.873	8.1e-08	1.266	0.0389266	0.746	0.000149353	0.993	0.929677	0.678	0.00236611
GSBRNA2T00145851001	u-box domain-containing protein 32 isoform x1	gi|674946534|emb|CDX86996.1|BnaC03g52660D [Brassica napus]	23.6	10.92	1.988	8.76e-05	1.399	0.00415057	1.268	0.0376375	0.805	0.00489633	0.962	0.66206	0.814	0.107427
GSBRNA2T00009566001	serine-rich protein	gi|119720804|gb|ABL97972.1|serine-rich protein [Brassica rapa] >gi|674913406|emb|CDY19808.1| BnaA09g04610D [Brassica napus]	21.5	10.27	2.31	1.71e-06	1.279	0.0358543	1.272	0.0351735	1.165	0.0497389	1.274	0.0084545	1.173	0.110017
GSBRNA2T00141018001	NA	NA	15.5	6.57	1.747	0.00146991	1.432	0.00216854	1.297	0.0228007	1.185	0.0289769	1.196	0.0519583	1.186	0.0875427
GSBRNA2T00055897001	squamosa promoter-binding-like protein 13	gi|674898906|emb|CDY34028.1|BnaC03g27870D [Brassica napus]	38.2	6.55	1.432	0.0414617	1.343	0.0118467	1.297	0.0228007	1.036	0.663984	1.044	0.646039	1.146	0.172289
GSBRNA2T00090129001	NA	NA	55.8	5.82	1.87	0.000355296	1.435	0.00204208	1.303	0.0204948	0.925	0.304062	0.853	0.0784664	0.989	0.931048
GSBRNA2T00099615001	organellar dna-binding protein 1	gi|674966075|emb|CDX68318.1|BnaA07g23580D [Brassica napus]	40	8.78	1.506	0.0199017	1.403	0.003841	1.318	0.0156329	1.041	0.619119	1.069	0.47296	1.053	0.604994
GSBRNA2T00113718001	BnaA03g38860D	gi|674931288|emb|CDY02281.1|BnaA03g38860D [Brassica napus]	57.1	7.33	1.499	0.0213666	1.261	0.0480178	1.318	0.0156329	1.369	4.85e-05	1.104	0.284864	0.831	0.147567
GSBRNA2T00143275001	vacuolar amino acid transporter 1-like	gi|674947774|emb|CDX85556.1|BnaA02g02570D [Brassica napus]	11.7	9.09	1.576	0.00962348	1.4	0.00407105	1.323	0.0142648	0.723	2.73e-05	0.8	0.0136951	0.791	0.0666413
GSBRNA2T00059943001	ctl-like protein ddb_g0274487	gi|685348276|ref|XP_009109886.1|PREDICTED: CTL-like protein DDB_G0274487 [Brassica rapa]	65.3	5.11	1.592	0.00811917	1.379	0.00608459	1.331	0.0123039	0.952	0.510571	1.168	0.0920273	1.432	0.000322797
GSBRNA2T00146593001	pyrophosphate--fructose 6-phosphate 1-phosphotransferase subunit alpha 2	gi|674946092|emb|CDX87587.1|BnaA07g32860D [Brassica napus]	35.7	8.62	1.67	0.00348094	1.398	0.00423157	1.337	0.0110005	0.997	0.948731	1.061	0.525007	1.061	0.553157
GSBRNA2T00094039001	NA	NA	87.8	9.45	1.543	0.0136036	1.276	0.0376663	1.34	0.010398	1.305	0.000582623	1.074	0.442116	1.234	0.035216
GSBRNA2T00084729001	protein trichome birefringence-like 39	gi|674918443|emb|CDY14846.1|BnaC04g48430D [Brassica napus]	109.8	6.07	2.092	2.49e-05	1.397	0.00431406	1.344	0.00964226	1.198	0.0200269	1.227	0.0262224	0.953	0.706481
GSBRNA2T00068628001	NA	NA	44.7	6.74	1.645	0.00458083	1.584	8.5e-05	1.352	0.00828181	0.874	0.0789643	1.126	0.198822	0.873	0.28802
GSBRNA2T00071839001	NA	NA	43	7.84	1.696	0.00260871	1.308	0.0219888	1.367	0.00620103	0.965	0.628658	1.144	0.144816	1.146	0.172289
GSBRNA2T00151465001	alpha beta fold family protein	gi|674942549|emb|CDX90767.1|BnaA03g24470D [Brassica napus]	60.2	5.25	1.536	0.0146282	1.403	0.003841	1.395	0.00356291	1.044	0.592952	1.192	0.0565338	0.846	0.190794
GSBRNA2T00021256001	late embryogenesis abundant protein lea5-like	gi|685261663|ref|XP_009146587.1|PREDICTED: late embryogenesis abundant protein Lea5-like isoform X1 [Brassica rapa] >gi|674910180|emb|CDY22889.1| BnaA01g18270D [Brassica napus]	58.4	8.79	2.299	1.96e-06	1.656	1.63e-05	1.409	0.00268303	1.097	0.238303	0.942	0.504048	1.173	0.110017
GSBRNA2T00090918001	gamma-tocopherol methyltransferase	gi|674916793|emb|CDY16380.1|BnaA02g11840D [Brassica napus]	28.8	5.62	3.054	1.68e-10	1.608	4.93e-05	1.419	0.00218535	0.853	0.0385146	0.87	0.122923	0.818	0.116062
GSBRNA2T00090794001	pap oas1 substrate-binding domain superfamily	gi|674916901|emb|CDY16293.1|BnaC01g23280D [Brassica napus]	26	9.04	1.486	0.0243584	1.496	0.000580608	1.432	0.00166852	0.961	0.591264	1.097	0.317311	1.041	0.68736
GSBRNA2T00044693001	NA	NA	82.6	4.81	3.105	9e-11	1.333	0.0141797	1.435	0.00156702	0.607	1.18e-10	0.882	0.163935	0.734	0.0155575
GSBRNA2T00033176001	dynein light chain cytoplasmic-like	gi|674907281|emb|CDY25775.1|BnaA07g10070D [Brassica napus]	174.2	7.43	1.982	9.41e-05	1.316	0.019141	1.442	0.00135259	1.247	0.00440334	1.199	0.0487428	0.867	0.26424
GSBRNA2T00127304001	probable cyclic nucleotide-gated ion channel 14 isoform x1	gi|674956735|emb|CDX76803.1|BnaC08g33890D [Brassica napus]	92.1	9.23	1.463	0.0306289	1.384	0.00553413	1.496	0.000421176	1.158	0.0595997	1.265	0.01059	0.898	0.400009
GSBRNA2T00090291001	cold shock domain-containing protein 4-like	gi|674917311|emb|CDY15921.1|BnaA04g11900D [Brassica napus]	12.2	9.99	1.63	0.00539382	1.649	1.92e-05	1.503	0.000360656	1.169	0.0447682	1.228	0.0256283	1.342	0.00321739
GSBRNA2T00129754001	NA	NA	28	4.89	1.441	0.0379997	1.504	0.000489965	1.506	0.00033737	0.999	0.969256	1.244	0.017637	1.371	0.00157611
GSBRNA2T00078821001	BnaA08g13720D	gi|674918954|emb|CDY14241.1|BnaA08g13720D [Brassica napus]	40.7	9.95	1.596	0.00777974	1.73	2.8e-06	1.511	0.00030175	1.019	0.826632	1.229	0.0250464	1.441	0.00025317
GSBRNA2T00120832001	BnaC07g00390D	gi|674927601|emb|CDY05764.1|BnaC07g00390D [Brassica napus]	7.3	9.45	2.025	5.61e-05	1.268	0.0429072	1.516	0.000269777	1.109	0.186543	1.548	1.93e-06	1.008	0.936392
GSBRNA2T00070002001	NA	NA	39.1	6.68	1.805	0.000756887	1.833	2.22e-07	1.525	0.000220288	0.807	0.00540447	1.029	0.763227	0.937	0.610726
GSBRNA2T00030914001	cleavage and polyadenylation specificity factor subunit 3-ii	gi|674923922|emb|CDY09421.1|BnaA02g25890D [Brassica napus]	52.1	8.35	1.699	0.00252286	1.467	0.00106452	1.533	0.000183768	0.94	0.411648	0.854	0.0806775	0.82	0.120562
GSBRNA2T00015288001	s-phase-specific ribosomal protein	gi|674903055|emb|CDY30019.1|BnaC01g39890D [Brassica napus]	29.2	6.25	1.561	0.0112717	1.803	4.68e-07	1.553	0.000116286	0.908	0.205447	0.896	0.222937	1.028	0.782103
GSBRNA2T00132614001	ribosomal protein l2 family protein	gi|674953354|emb|CDX79785.1|BnaA05g03710D [Brassica napus]	56.2	7.94	2.135	1.48e-05	1.559	0.000148401	1.592	4.68e-05	1.031	0.710312	1.139	0.158463	1.688	1.58e-07
GSBRNA2T00090642001	f-box fbd lrr-repeat protein at1g22000	gi|685362090|ref|XP_009115414.1|PREDICTED: putative F-box/FBD/LRR-repeat protein At1g22000 [Brassica rapa] >gi|674917002|emb|CDY16195.1| BnaA09g29290D [Brassica napus]	84.9	7.87	1.723	0.00192784	1.586	8.12e-05	1.613	2.84e-05	0.938	0.396229	1.042	0.661144	1.084	0.419189
GSBRNA2T00121397001	brefeldin a-inhibited guanine nucleotide-exchange protein 4	gi|674958106|emb|CDX75498.1|BnaA01g02040D [Brassica napus]	30.4	7.03	2.946	6.37e-10	2.797	1.38e-18	1.633	1.76e-05	0.823	0.0114214	1.158	0.11163	0.879	0.313025
GSBRNA2T00086344001	purple acid phosphatase 17	gi|674885661|emb|CDY46881.1|BnaA01g27810D [Brassica napus]	14.9	8.06	1.49	0.0233985	1.32	0.0178478	1.652	1.11e-05	1.169	0.0447682	1.308	0.00348964	1.467	0.000123974
GSBRNA2T00022613001	uncharacterized transporter ybr287w-like	gi|674875210|emb|CDY57768.1|BnaC02g45090D [Brassica napus]	41.5	7.93	1.623	0.005819	1.778	8.69e-07	1.69	4.35e-06	0.831	0.0161638	0.817	0.0254896	1.225	0.0420978
GSBRNA2T00020069001	single-stranded nucleic acid binding r3h protein	gi|674875883|emb|CDY56775.1|BnaAnng14410D [Brassica napus]	85.4	5.77	1.651	0.00428979	1.539	0.000230352	1.7	3.39e-06	1.152	0.0693529	1.258	0.0125832	1.545	1.32e-05
GSBRNA2T00128374001	ribonucleoside-diphosphate reductase small chain a	gi|674956015|emb|CDX77498.1|BnaA07g06360D [Brassica napus]	26.2	6.52	1.623	0.005819	1.374	0.00668617	1.719	2.11e-06	1.016	0.856652	1.301	0.00420502	0.811	0.101265
GSBRNA2T00055068001	denn (aex-3) domain-containing protein	gi|674899225|emb|CDY33688.1|BnaC04g29630D [Brassica napus]	45.4	9.13	1.653	0.00419679	1.295	0.027452	1.743	1.15e-06	0.83	0.0154918	1.059	0.538525	0.96	0.74947
GSBRNA2T00130574001	BnaC01g06040D	gi|674964387|emb|CDX68849.1|BnaC01g06040D [Brassica napus]	14.6	9.48	1.479	0.0261271	1.587	7.94e-05	1.845	8.22e-08	1.144	0.0844568	1.292	0.00532712	1.475	9.92e-05
GSBRNA2T00026000001	eukaryotic initiation factor 4a	gi|674847468|emb|CDY72259.1|BnaCnng76770D, partial [Brassica napus]	17.4	7.71	1.425	0.0443524	1.459	0.00125503	1.868	4.48e-08	1.387	2.31e-05	1.617	1.63e-07	1.945	2.68e-11
GSBRNA2T00098747001	NA	NA	51.4	6.7	1.445	0.0365482	1.339	0.0127335	1.921	1.09e-08	1.21	0.014065	1.356	0.000918111	0.908	0.450264
GSBRNA2T00101768001	purple acid phosphatase 17	gi|295854823|gb|ADG45868.1|purple acid phosphatase 17 isoform 1 [Brassica oleracea var. viridis] >gi|295854831|gb|ADG45872.1| purple acid phosphatase 17 isoform 1 [Brassica oleracea var. viridis] >gi|674937550|emb|CDX95821.1| BnaC05g35720D [Brassica napus]	14.9	8.24	1.502	0.0207268	1.772	1.01e-06	2.133	3.31e-11	1.181	0.0323724	1.685	1.3e-08	1.943	2.88e-11
GSBRNA2T00041382001	NA	NA	14.8	8.63	1.62	0.00601089	1.689	7.48e-06	2.138	2.88e-11	1.246	0.00454999	1.739	1.63e-09	1.859	5.3e-10
GSBRNA2T00028228001	pentatricopeptide repeat-containing protein	gi|674873575|emb|CDY60135.1|BnaA07g39010D [Brassica napus]	57.8	6.98	1.606	0.00698942	1.755	1.53e-06	2.211	3.74e-12	1.048	0.558987	1.083	0.389928	1.111	0.291775
GSBRNA2T00079740001	basic endochitinase chb4-like	gi|674888430|emb|CDY44236.1|BnaC03g24280D [Brassica napus]	28.6	7.91	1.66	0.00388634	1.82	3.07e-07	2.282	5.07e-13	1.011	0.907326	1.248	0.0160311	0.933	0.587472
GSBRNA2T00042408001	protein radialis-like 3	gi|685256492|ref|XP_009143738.1|PREDICTED: protein RADIALIS-like 3 [Brassica rapa] >gi|674870394|emb|CDY64606.1| BnaA01g34510D [Brassica napus]	67.4	9.25	1.442	0.0376319	1.707	4.87e-06	2.297	3.32e-13	1.969	1.44e-18	1.353	0.00100079	1.307	0.00732948
GSBRNA2T00005761001	transcription factor tga1	gi|674914546|emb|CDY18683.1|BnaA09g07120D [Brassica napus]	8.4	7.25	2.045	4.41e-05	2.219	9.33e-12	2.3	3.05e-13	1.519	6.08e-08	1.887	4.43e-12	1.551	1.1e-05
GSBRNA2T00130040001	myb-related protein hv1-like	gi|674955045|emb|CDX78625.1|BnaA03g05370D [Brassica napus]	5.5	10.21	1.584	0.00884089	1.409	0.00341727	2.485	1.59e-15	1.123	0.137757	1.518	5.45e-06	0.939	0.622466
GSBRNA2T00129747001	transcription factor myb39-like	gi|674954794|emb|CDX78374.1|BnaA03g02860D [Brassica napus]	28.2	10.65	1.551	0.0125158	1.71	4.53e-06	3.152	9.09e-24	0.972	0.696009	1.892	3.61e-12	0.877	0.304555
GSBRNA2T00101798001	adenosine kinase 2	gi|674937576|emb|CDX95847.1|BnaC05g35980D [Brassica napus]	32.2402	5.74463	1.06224	0.747086	1.03085	0.800378	0.976629	0.861664	1.01791	0.836604	0.792437	0.0100038	0.749783	0.0244207
