# Supplementary material for: Proteomic Analysis of Rapeseed Root Response to Waterlogging Stress
Source: Plants (Basel). 2018 Sep 7;7(3):71. doi: 10.3390/plants7030071 (PMC6160990; doi:10.3390/plants7030071)
Supplement: Supplementary file 1 [file plants-07-00071-s001.zip › Supplementary Materials/Tables S3.xls]

## Sheet: gene_tdo3
Tables S3. The down regulated proteins (ZS9-down) identified based on the overlap in ZS9
SeqName	Sequence desc.	Hit desc.	MW..kDa	calc..pI	ZS9-4H /ZS9-CK	ZS9-4H /ZS9-CK P-value	ZS9-8H /ZS9-CK	ZS9-8H /ZS9-CK P-value	ZS9-12H /ZS9-CK	ZS9-12H /ZS9-CK P-value	GH01-4H /GH01-CK	GH01-4H /GH01-CK P-value	GH01-8H /GH01-CK	GH01-8H /GH01-CK P-value	GH01-12H /GH01-CK	GH01-12H /GH01-CK P-value
GSBRNA2T00001883001	NA	NA	20.1	6.9	0.731	0.0318615	0.782	0.0374543	0.869	0.293016	0.897	0.154779	0.971	0.737885	1.052	0.611652
GSBRNA2T00009736001	transcription factor	gi|685353226|ref|XP_009111859.1|PREDICTED: zinc finger protein JAGGED-like [Brassica rapa]	9.7	4.54	0.646	0.00286232	0.737	0.00987271	1.036	0.756837	1.025	0.767649	0.921	0.35962	1.034	0.737726
GSBRNA2T00014354001	d111 g-patch domain-containing protein	gi|674877384|emb|CDY54616.1|BnaA05g28700D [Brassica napus]	89.5	5.2	0.707	0.0176963	0.769	0.0262795	0.814	0.123275	0.95	0.493356	0.94	0.489246	1.002	0.984035
GSBRNA2T00019298001	BnaC08g42620D	gi|674910426|emb|CDY22628.1|BnaC08g42620D [Brassica napus]	46.5	5.85	0.632	0.00174611	0.752	0.0159327	0.967	0.80158	0.77	0.000711424	0.8	0.0136951	0.9	0.409825
GSBRNA2T00021615001	protein enhanced disease resistance 2-like isoform x1	gi|674909975|emb|CDY23114.1|BnaC09g18680D [Brassica napus]	24.7	7.53	0.706	0.017243	0.787	0.0426558	0.808	0.11036	0.963	0.609853	0.839	0.0521781	0.823	0.127546
GSBRNA2T00027928001	f-box kelch-repeat protein at5g03000 isoform x1	gi|674873700|emb|CDY59957.1|BnaA03g58870D [Brassica napus]	40.1	5.11	0.63	0.00162287	0.781	0.0364778	0.835	0.176881	0.942	0.427382	0.849	0.0700867	0.949	0.68218
GSBRNA2T00052119001	peptidyl-trna mitochondrial	gi|674868283|emb|CDY66118.1|BnaC01g42360D [Brassica napus]	23.6	11.02	0.624	0.00129772	0.793	0.0496395	0.968	0.80757	0.962	0.600531	0.848	0.068105	0.907	0.445109
GSBRNA2T00059712001	hydroxyproline-rich glycoprotein family protein	gi|674866472|emb|CDY67180.1|BnaAnng23740D [Brassica napus]	11.2	7.25	0.742	0.0408418	0.783	0.0384516	0.998	0.988038	1.022	0.796953	1.018	0.854101	1.016	0.873685
GSBRNA2T00073402001	gdsl esterase lipase lip-4	gi|674891014|emb|CDY41697.1|BnaA09g15250D [Brassica napus]	61.1	7.93	0.638	0.00216634	0.707	0.00338435	0.773	0.0538293	0.922	0.284837	0.829	0.0381225	0.859	0.234463
GSBRNA2T00075450001	NA	NA	48.2	4.6	0.673	0.00682567	0.791	0.0472181	0.924	0.553888	0.713	1.22e-05	0.896	0.222937	0.719	0.00986128
GSBRNA2T00080907001	NA	NA	36.4	6.28	0.732	0.0326063	0.791	0.0472181	0.89	0.382823	0.885	0.110497	0.823	0.0312853	0.77	0.0408969
GSBRNA2T00084802001	-dihydroxy-3-keto-5-methylthiopentene dioxygenase 4-like	gi|674918279|emb|CDY14894.1|BnaA02g22360D [Brassica napus]	16	9.26	0.75	0.0485405	0.792	0.0484169	0.825	0.149684	1.023	0.787141	0.974	0.763621	0.988	0.92476
GSBRNA2T00085203001	NA	NA	10.5	7.24	0.687	0.0102882	0.741	0.0112563	0.817	0.130121	1.086	0.294621	0.909	0.288994	0.789	0.0637549
GSBRNA2T00086063001	heat shock protein binding protein	gi|674885840|emb|CDY46741.1|BnaCnng14440D [Brassica napus]	40.7	5.68	0.573	0.000148758	0.735	0.00923697	0.839	0.188634	0.871	0.071715	0.821	0.0292438	1.021	0.835114
GSBRNA2T00100898001	NA	NA	33.3	8.91	0.71	0.0191152	0.71	0.00379401	0.781	0.064155	0.947	0.468063	0.853	0.0784664	0.98	0.874426
GSBRNA2T00101674001	NA	NA	16.6	9.99	0.616	0.000954007	0.734	0.0089324	0.855	0.240731	0.922	0.284837	0.82	0.028265	0.911	0.465897
GSBRNA2T00102411001	BnaA07g28860D	gi|674936856|emb|CDX96275.1|BnaA07g28860D [Brassica napus]	65.8	9.03	0.718	0.0233598	0.786	0.041572	0.829	0.160192	0.885	0.110497	0.908	0.283524	0.912	0.471163
GSBRNA2T00104285001	gtp diphosphokinase chloroplastic isoform x2	gi|674936070|emb|CDX97260.1|BnaA02g20510D [Brassica napus]	18.2	9	0.711	0.0196084	0.73	0.00779823	0.774	0.0550444	0.747	0.000160056	0.872	0.129174	0.873	0.28802
GSBRNA2T00104968001	udp-glycosyltransferase-like protein	gi|674935869|emb|CDX97713.1|BnaA05g23660D [Brassica napus]	82.9	4.81	0.738	0.0373709	0.698	0.00237795	0.809	0.112441	0.943	0.435367	0.91	0.294529	0.872	0.283971
GSBRNA2T00107972001	probable methyltransferase pmt17	gi|674933862|emb|CDX99540.1|BnaC09g24520D [Brassica napus]	21.9	9.58	0.733	0.0333648	0.753	0.0164286	0.952	0.71259	1.005	0.968954	1.026	0.78765	1.08	0.440824
GSBRNA2T00116439001	sec14 cytosolic factor family protein	gi|674929607|emb|CDY03654.1|BnaA02g15830D [Brassica napus]	63	4.82	0.706	0.017243	0.652	0.000302671	0.775	0.0562806	0.832	0.0168605	0.822	0.0302504	0.737	0.016976
GSBRNA2T00119794001	f-box kelch-repeat protein at4g38940-like	gi|674928222|emb|CDY05043.1|BnaC03g28410D [Brassica napus]	41.6	7.56	0.742	0.0408418	0.769	0.0262795	0.792	0.0807484	1.011	0.907326	0.927	0.398293	0.998	0.987505
GSBRNA2T00120520001	miro-related gtp-ase 1	gi|674927904|emb|CDY05572.1|BnaA02g31190D [Brassica napus]	51.5	6.58	0.687	0.0102882	0.753	0.0164286	0.836	0.179772	1.044	0.592952	0.935	0.453155	1.022	0.827467
GSBRNA2T00121624001	probable cinnamyl alcohol dehydrogenase 6	gi|685256249|ref|XP_009131836.1|PREDICTED: probable cinnamyl alcohol dehydrogenase 6 [Brassica rapa] >gi|674958295|emb|CDX75687.1| BnaA01g00150D [Brassica napus]	38.6	6	0.733	0.0333648	0.723	0.00610875	0.811	0.116689	1.006	0.958634	0.814	0.0229444	0.721	0.0104996
GSBRNA2T00123051001	f-box family protein	gi|674926487|emb|CDY06808.1|BnaC01g09070D [Brassica napus]	18.9	10.24	0.745	0.0436076	0.758	0.0191049	0.859	0.255034	1.169	0.0447682	0.939	0.481922	0.906	0.439982
GSBRNA2T00123970001	NA	NA	38.8	7.17	0.704	0.016365	0.77	0.0270286	0.835	0.176881	0.902	0.176567	0.897	0.22763	0.925	0.541949
GSBRNA2T00124480001	cysteine histidine-rich c1 domain family protein	gi|674925962|emb|CDY07478.1|BnaA07g25570D [Brassica napus]	25.4	4.89	0.745	0.0436076	0.788	0.0437621	0.843	0.200893	0.936	0.381133	0.89	0.196132	0.895	0.385513
GSBRNA2T00127853001	zinc finger protein zat12-like	gi|674956488|emb|CDX77198.1|BnaC04g39930D [Brassica napus]	16.6	10.02	0.609	0.000722112	0.764	0.0227844	0.854	0.237235	1.042	0.610332	0.809	0.0191744	0.851	0.2069
GSBRNA2T00127999001	NA	NA	54.9	9.01	0.676	0.00746955	0.773	0.0293812	0.809	0.112441	0.877	0.0867708	0.894	0.213746	0.965	0.780475
GSBRNA2T00131184001	NA	NA	70.4	6.77	0.702	0.0155243	0.777	0.0327744	0.861	0.262377	1.053	0.518078	1.02	0.837323	1.163	0.13044
GSBRNA2T00132259001	leucine-rich repeat disease resistance protein	gi|674953807|emb|CDX79509.1|BnaC03g18450D [Brassica napus]	25	8.9	0.678	0.00792679	0.776	0.0318978	0.782	0.0655456	0.854	0.039949	0.846	0.0642731	0.848	0.197133
GSBRNA2T00138855001	wuschel-related homeobox 3-like	gi|685285894|ref|XP_009133866.1|PREDICTED: WUSCHEL-related homeobox 3-like [Brassica rapa] >gi|674950110|emb|CDX83299.1| BnaA03g22070D [Brassica napus]	16.8	9.99	0.518	7.62e-06	0.686	0.00144953	0.844	0.204037	0.992	0.897419	0.835	0.0461279	0.73	0.013821
GSBRNA2T00140958001	NA	NA	15.4	10.08	0.748	0.0465178	0.781	0.0364778	1.015	0.89629	1.034	0.682346	0.906	0.272778	0.925	0.541949
GSBRNA2T00141445001	NA	NA	80.6	5.72	0.599	0.000477596	0.667	0.000623196	0.786	0.0713396	0.906	0.195483	0.832	0.0419711	0.862	0.24537
GSBRNA2T00141636001	tom1-like protein 2	gi|674949010|emb|CDX84429.1|BnaC03g50710D [Brassica napus]	40.4	5.73	0.7	0.0147195	0.774	0.0302015	0.859	0.255034	0.933	0.359104	0.836	0.0475849	0.902	0.41976
GSBRNA2T00149172001	dna-binding bromodomain-containing protein	gi|674944368|emb|CDX89048.1|BnaA04g01380D [Brassica napus]	56.4	7.94	0.75	0.0485405	0.753	0.0164286	0.777	0.0588175	1.02	0.8167	0.947	0.541921	0.949	0.68218
GSBRNA2T00149254001	aquaporin pip1-1	gi|674944435|emb|CDX89115.1|BnaA04g00710D [Brassica napus]	39.8	8.29	0.716	0.022233	0.755	0.0174589	0.775	0.0562806	0.853	0.0385146	0.881	0.160189	0.87	0.275976
GSBRNA2T00153863001	NA	NA	47.1	6.38	0.665	0.00533454	0.782	0.0374543	0.855	0.240731	0.876	0.0841052	0.801	0.0142293	0.897	0.395147
GSBRNA2T00154951001	oleoyl-acyl carrier protein thioesterase chloroplastic	gi|674940396|emb|CDX93048.1|BnaA03g37700D [Brassica napus]	63.7	8.92	0.747	0.0455314	0.781	0.0364778	0.893	0.396713	0.987	0.846276	0.995	0.947281	1.05	0.625085
GSBRNA2T00000188001	NA	NA	34.8	7.03	0.938	0.64561	0.785	0.0405102	0.586	6.27e-05	0.721	2.33e-05	0.664	6.35e-06	0.517	2.46e-07
GSBRNA2T00000221001	zinc finger ccch domain-containing protein 36-like	gi|685312155|ref|XP_009146641.1|PREDICTED: zinc finger CCCH domain-containing protein 36 [Brassica rapa] >gi|674924751|emb|CDY08453.1| BnaA05g26890D [Brassica napus]	52.7	9.07	0.779	0.0861566	0.77	0.0270286	0.645	0.00102378	0.772	0.000802894	0.849	0.0700867	0.873	0.28802
GSBRNA2T00002424001	NA	NA	18.2	8.82	0.868	0.324919	0.74	0.0108959	0.704	0.00857819	0.789	0.00212755	0.805	0.0165463	0.782	0.0544045
GSBRNA2T00003645001	cysteine histidine-rich c1 domain-containing protein	gi|674880724|emb|CDY51540.1|BnaA05g33400D [Brassica napus]	41.3	5.59	0.794	0.112503	0.651	0.000287914	0.633	0.00061582	1.036	0.663984	1.161	0.105413	1.189	0.0829522
GSBRNA2T00004202001	microtubule-associated protein 70-4-like	gi|674880453|emb|CDY51769.1|BnaC05g49520D [Brassica napus]	159.3	5.63	0.903	0.473343	0.777	0.0327744	0.76	0.0398574	0.826	0.0130366	0.814	0.0229444	0.885	0.339235
GSBRNA2T00004735001	hydroxyproline-rich glyco protein	gi|674880177|emb|CDY52029.1|BnaA08g31420D [Brassica napus]	38	6.15	0.876	0.356345	0.781	0.0364778	0.755	0.0353213	0.938	0.396229	0.84	0.0537854	0.878	0.308774
GSBRNA2T00005845001	probable pectate lyase 15	gi|674914410|emb|CDY18738.1|BnaC08g08780D [Brassica napus]	8.7	10.33	1.098	0.60732	0.731	0.00806953	0.653	0.00141489	0.944	0.443428	0.724	0.000366637	0.721	0.0104996
GSBRNA2T00008000001	at1g16240 f3o9_4	gi|674879251|emb|CDY52847.1|BnaA09g56390D [Brassica napus]	38.7	4.51	0.86	0.29509	0.727	0.00703065	0.649	0.00120535	0.926	0.310643	0.896	0.222937	0.724	0.0115224
GSBRNA2T00008784001	NA	NA	17.3	8.43	0.806	0.137386	0.784	0.0394701	0.765	0.0448439	0.986	0.836087	0.982	0.833072	0.909	0.455448
GSBRNA2T00009525001	probable inactive serine threonine-protein kinase fnkc	gi|685352782|ref|XP_009111695.1|PREDICTED: uncharacterized protein LOC103837119 [Brassica rapa] >gi|674913374|emb|CDY19776.1| BnaA09g04290D [Brassica napus]	39.4	8.51	0.834	0.20961	0.728	0.00727897	0.721	0.0142963	0.945	0.451565	0.911	0.300128	0.991	0.943618
GSBRNA2T00012410001	NA	NA	134.1	5.34	0.817	0.163342	0.737	0.00987271	0.647	0.00111128	0.938	0.396229	0.784	0.00720203	0.618	0.000166684
GSBRNA2T00012422001	NA	NA	41.4	5.83	0.995	0.951441	0.761	0.0208777	0.67	0.00270755	0.762	0.000432558	0.833	0.0433217	0.539	1.33e-06
GSBRNA2T00014014001	NA	NA	62.1	6.09	1.024	0.909825	0.791	0.0472181	0.759	0.0389151	0.876	0.0841052	0.937	0.467431	0.989	0.931048
GSBRNA2T00014023001	BnaCnng72280D	gi|674852889|emb|CDY71302.1|BnaCnng72280D [Brassica napus]	22.5	7.21	1.024	0.909825	0.74	0.0108959	0.661	0.00193256	1.011	0.907326	1.01	0.922141	0.781	0.0531609
GSBRNA2T00015265001	methionine aminopeptidase 1b	gi|685350102|ref|XP_009110592.1|PREDICTED: methionine aminopeptidase 1B, chloroplastic [Brassica rapa] >gi|674912185|emb|CDY21089.1| BnaA08g24360D [Brassica napus]	27.2	8.91	0.855	0.277278	0.658	0.000406537	0.744	0.0267898	0.989	0.866699	1.025	0.795855	1.097	0.353809
GSBRNA2T00016898001	NA	NA	27.3	7.06	0.762	0.062146	0.698	0.00237795	0.614	0.00025942	0.921	0.278602	1.024	0.80409	1.014	0.889257
GSBRNA2T00018607001	high-light-induced chloroplastic	gi|674910969|emb|CDY22191.1|BnaC01g39100D [Brassica napus]	43.1	10.2	0.839	0.224666	0.691	0.00178775	0.644	0.000982366	1.124	0.134711	0.968	0.71236	0.816	0.111683
GSBRNA2T00023953001	NA	NA	120.2	9.28	0.982	0.880889	0.789	0.044891	0.731	0.0189467	1.045	0.584361	0.817	0.0254896	0.832	0.150216
GSBRNA2T00026933001	myosin 1	gi|674908500|emb|CDY24591.1|BnaC05g32750D [Brassica napus]	34.2	4.75	0.918	0.54476	0.663	0.000516586	0.705	0.00885005	0.923	0.291159	1.172	0.0850457	1.201	0.0665973
GSBRNA2T00029417001	chaperone protein dnaj 50-like	gi|674907765|emb|CDY25321.1|BnaC01g29900D [Brassica napus]	38.9	8.56	0.799	0.122446	0.681	0.00116935	0.706	0.00912919	0.923	0.291159	1.038	0.691858	0.997	0.981249
GSBRNA2T00030081001	d71447probable syntaxin - arabidopsis thaliana	gi|674873131|emb|CDY60786.1|BnaCnng36920D [Brassica napus]	32.4	5.81	0.867	0.321102	0.742	0.0116268	0.672	0.00291269	0.923	0.291159	0.989	0.894476	0.855	0.220405
GSBRNA2T00031903001	cysteine-rich and transmembrane domain-containing protein a	gi|674922971|emb|CDY10100.1|BnaC05g03430D [Brassica napus]	46.7	4.7	0.819	0.168394	0.783	0.0384516	0.71	0.0103215	0.891	0.131269	0.857	0.0875991	0.776	0.0472721
GSBRNA2T00032458001	probable lrr receptor-like serine threonine-protein kinase at1g56140 isoform x1	gi|674922639|emb|CDY10508.1|BnaC03g71060D [Brassica napus]	112.6	6.55	1.567	0.0105826	0.761	0.0208777	0.741	0.0247793	0.961	0.591264	1.071	0.460465	0.87	0.275976
GSBRNA2T00034256001	NA	NA	27	5.38	0.895	0.437021	0.675	0.000897491	0.721	0.0142963	1.008	0.938048	0.878	0.149317	0.76	0.0318066
GSBRNA2T00035410001	disease resistance protein	gi|674906409|emb|CDY26547.1|BnaA09g47300D [Brassica napus]	73.7	6.25	0.9	0.459569	0.648	0.000247469	0.519	9.03e-07	0.748	0.000171462	0.709	0.000148683	0.588	3.27e-05
GSBRNA2T00036115001	plasma membrane-associated cation-binding protein 1-like	gi|674872006|emb|CDY62256.1|BnaCnng39730D [Brassica napus]	16.9	4.56	0.754	0.0527904	0.632	0.000106377	0.667	0.00242349	0.919	0.266393	0.862	0.100131	0.776	0.0472721
GSBRNA2T00036898001	low-temperature-induced 65 kd protein	gi|674906011|emb|CDY27077.1|BnaA02g10970D [Brassica napus]	59.1	5.11	0.822	0.176166	0.494	2.65e-09	0.541	4.21e-06	0.958	0.563809	0.892	0.204811	0.844	0.184592
GSBRNA2T00037117001	leucine-rich repeat receptor-like protein kinase tdr isoform x2	gi|674905849|emb|CDY27242.1|BnaA09g35600D [Brassica napus]	28.6	7.87	0.838	0.221602	0.791	0.0472181	0.765	0.0448439	1.051	0.53423	1.047	0.623706	0.8	0.0808837
GSBRNA2T00037247001	cytochrome b5	gi|674872443|emb|CDY61721.1|BnaA04g27110D [Brassica napus] >gi|674905646|emb|CDY27310.1| BnaC04g50950D [Brassica napus]	39.7	10.81	0.993	0.940608	0.669	0.000683583	0.566	2.02e-05	0.986	0.836087	0.789	0.00885929	0.583	2.43e-05
GSBRNA2T00040155001	NA	NA	12.1	5.4	0.865	0.313544	0.712	0.00409056	0.61	0.00021414	0.99	0.876929	0.914	0.317311	0.865	0.256589
GSBRNA2T00040781001	gdsl esterase lipase	gi|674870816|emb|CDY63997.1|BnaA07g36510D [Brassica napus]	43.3	5.16	0.764	0.064671	0.788	0.0437621	0.719	0.0134911	0.858	0.0461288	0.82	0.028265	0.831	0.147567
GSBRNA2T00042217001	translation initiation factor sui1 family protein	gi|297799272|ref|XP_002867520.1|hypothetical protein ARALYDRAFT_492082 [Arabidopsis lyrata subsp. lyrata] >gi|685260988|ref|XP_009143120.1| PREDICTED: protein translation factor SUI1 homolog 1 [Brassica rapa] >gi|297313356|gb|EFH43779.1| hypothetical protein ARALYDRAFT_492082 [Arabidopsis lyrata subsp. lyrata] >gi|674903729|emb|CDY29277.1| BnaC01g19290D [Brassica napus] >gi|674944090|emb|CDX89276…	19.4	6.86	0.977	0.853727	0.731	0.00806953	0.615	0.000272014	1.03	0.719743	0.837	0.0490785	0.749	0.0237665
GSBRNA2T00042221001	napin	gi|674903730|emb|CDY29278.1|BnaC01g19300D [Brassica napus]	20.2	7.9	0.983	0.886323	0.733	0.00863642	0.533	2.45e-06	0.962	0.600531	0.696	6.42e-05	0.619	0.000175325
GSBRNA2T00042812001	protein lhy	gi|674870107|emb|CDY64827.1|BnaCnng45160D [Brassica napus]	7.2	7.88	0.882	0.380928	0.571	2.23e-06	0.518	8.39e-07	0.694	2.35e-06	0.74	0.000891841	0.758	0.0302009
GSBRNA2T00043873001	beta-glucosidase 41	gi|674869965|emb|CDY64930.1|BnaCnng45520D [Brassica napus]	16.7	9.7	0.865	0.313544	0.726	0.00678965	0.737	0.0222917	1.12	0.147235	1.079	0.412591	1.031	0.759784
GSBRNA2T00044314001	NA	NA	32.8	5.12	0.914	0.525322	0.757	0.0185425	0.715	0.0119942	0.953	0.519281	0.947	0.541921	0.925	0.541949
GSBRNA2T00044825001	protein arginine n-methyltransferase	gi|674902809|emb|CDY30213.1|BnaA03g49570D [Brassica napus]	13.9	8.73	1.149	0.438575	0.705	0.0031332	0.717	0.0127243	0.859	0.047789	1.011	0.913564	1.177	0.102635
GSBRNA2T00046055001	serine threonine protein kinase ire	gi|674902278|emb|CDY30714.1|BnaA02g33360D [Brassica napus]	22.3	9.35	0.914	0.525322	0.788	0.0437621	0.702	0.00805566	0.855	0.0414267	0.766	0.0032525	0.777	0.0484068
GSBRNA2T00047743001	l-ascorbate oxidase homolog	gi|674901469|emb|CDY31468.1|BnaC05g15770D [Brassica napus]	31	5.14	0.818	0.165855	0.677	0.00098107	0.683	0.00430082	0.858	0.0461288	0.783	0.00690499	0.518	2.67e-07
GSBRNA2T00047860001	dehydrodolichyl diphosphate synthase 8-like	gi|674901413|emb|CDY31543.1|BnaA10g13280D [Brassica napus]	10.7	11.06	0.831	0.200893	0.727	0.00703065	0.505	3.11e-07	0.982	0.795518	0.793	0.0104125	0.584	2.58e-05
GSBRNA2T00048892001	4-hydroxybenzoate mitochondrial-like	gi|674922218|emb|CDY10956.1|BnaA03g46150D [Brassica napus] >gi|674922219|emb|CDY10957.1| BnaA03g46160D [Brassica napus]	17.5	6.44	0.866	0.317311	0.671	0.000749166	0.767	0.0469709	0.993	0.907674	1.017	0.862529	1.036	0.723174
GSBRNA2T00049336001	enhancer of polycomb-like transcription factor protein	gi|674922017|emb|CDY11298.1|BnaA03g01340D [Brassica napus]	7.1	6.6	0.813	0.153548	0.727	0.00703065	0.746	0.0282021	0.902	0.176567	1.033	0.73114	0.93	0.57024
GSBRNA2T00049854001	oleosin kda-like	gi|674921526|emb|CDY11685.1|BnaC06g12930D [Brassica napus]	291.3	4.3	1.003	0.994623	0.781	0.0364778	0.721	0.0142963	1.077	0.347371	1.018	0.854101	0.909	0.455448
GSBRNA2T00051000001	pentatricopeptide repeat-containing protein	gi|674868581|emb|CDY65915.1|BnaC07g48650D [Brassica napus]	50.5	7.55	0.788	0.10135	0.636	0.000132161	0.654	0.00147206	1.059	0.471352	1.003	0.982611	1.078	0.451908
GSBRNA2T00052377001	indole-3-glycerol phosphate synthase	gi|674868084|emb|CDY66247.1|BnaA03g57920D [Brassica napus]	78.5	7.42	0.763	0.0633989	0.745	0.0128006	0.704	0.00857819	0.972	0.696009	0.91	0.294529	0.972	0.824189
GSBRNA2T00055310001	NA	NA	58.4	9.38	0.879	0.36853	0.776	0.0318978	0.74	0.0241372	0.901	0.172046	0.978	0.798218	0.939	0.622466
GSBRNA2T00056494001	BnaA09g11630D	gi|674898570|emb|CDY34421.1|BnaA09g11630D [Brassica napus]	68.4	9.57	0.787	0.0995723	0.568	1.79e-06	0.515	6.71e-07	0.723	2.73e-05	0.65	2.05e-06	0.542	1.66e-06
GSBRNA2T00059409001	glutamate-rich wd repeat-containing protein 1-like	gi|674896972|emb|CDY35871.1|BnaA07g01160D [Brassica napus]	37.7	5.52	0.872	0.340436	0.659	0.000426683	0.662	0.00200774	0.97	0.67654	0.974	0.763621	1.007	0.944302
GSBRNA2T00059850001	glycerophosphoryl diester phosphodiesterase family protein	gi|674896819|emb|CDY36036.1|BnaC03g41620D [Brassica napus]	59.5	6	0.849	0.25676	0.764	0.0227844	0.737	0.0222917	0.828	0.014219	0.658	3.94e-06	0.694	0.00426998
GSBRNA2T00059900001	myosin 1	gi|674896851|emb|CDY36068.1|BnaC03g41300D [Brassica napus]	23.7	5.2	0.997	0.96226	0.672	0.000784026	0.703	0.00831344	1.248	0.00426108	1.174	0.0817275	1.408	0.000610284
GSBRNA2T00062148001	NA	NA	78.1	5.85	0.865	0.313544	0.792	0.0484169	0.726	0.0164859	0.87	0.0694181	0.846	0.0642731	0.738	0.017472
GSBRNA2T00063499001	BnaC02g35020D	gi|674895678|emb|CDY37194.1|BnaC02g35020D [Brassica napus]	17.9	9.25	1.063	0.742996	0.665	0.000567645	0.621	0.000359879	0.992	0.897419	0.78	0.00607673	0.734	0.0155575
GSBRNA2T00065245001	s-type anion channel slah3-like	gi|674865526|emb|CDY67633.1|BnaCnng55740D, partial [Brassica napus]	67.4	5.69	1.142	0.459596	0.762	0.021498	0.603	0.000151768	0.7	4.02e-06	0.598	1.46e-08	0.942	0.64021
GSBRNA2T00068520001	BnaA04g11200D	gi|674893049|emb|CDY39733.1|BnaA04g11200D [Brassica napus]	21.8	9.55	0.761	0.0609119	0.73	0.00779823	0.764	0.0438092	0.939	0.403899	0.888	0.187707	0.965	0.780475
GSBRNA2T00071693001	probable receptor protein kinase tmk1	gi|674892052|emb|CDY40785.1|BnaAnng06480D [Brassica napus]	20.2	4.72	0.778	0.0845785	0.551	4.87e-07	0.541	4.21e-06	0.725	3.19e-05	0.665	6.86e-06	0.532	7.93e-07
GSBRNA2T00075669001	exportin-4-like isoform x1	gi|674889822|emb|CDY42930.1|BnaC05g47210D [Brassica napus]	26.9	9.66	0.906	0.487294	0.754	0.0169372	0.725	0.016027	0.938	0.396229	0.839	0.0521781	0.803	0.0861069
GSBRNA2T00076355001	lipase 2	gi|674889365|emb|CDY43308.1|BnaC03g58800D [Brassica napus]	43.5	5.52	0.846	0.246855	0.722	0.00589527	0.574	3.22e-05	0.888	0.12055	0.922	0.365913	0.829	0.142368
GSBRNA2T00078284001	triosephosphate chloroplastic	gi|674919422|emb|CDY13836.1|BnaA09g43380D [Brassica napus]	28	5.44	0.777	0.0830218	0.735	0.00923697	0.745	0.0274886	0.934	0.366364	0.882	0.163935	0.749	0.0237665
GSBRNA2T00082938001	NA	NA	41.3	6.3	1.204	0.29691	0.699	0.00247493	0.59	7.77e-05	0.813	0.00721683	0.757	0.00212065	0.579	1.91e-05
GSBRNA2T00083430001	BnaA07g03580D	gi|674886396|emb|CDY46212.1|BnaA07g03580D [Brassica napus]	13.1	4.88	1.174	0.369081	0.567	1.67e-06	0.358	1.44e-14	1.147	0.0784949	0.941	0.496622	0.736	0.0164917
GSBRNA2T00084923001	sterol 3-beta-glucosyltransferase ugt80b1	gi|674918211|emb|CDY14954.1|BnaA10g09020D [Brassica napus]	63.5	5.45	0.788	0.10135	0.71	0.00379401	0.709	0.0100118	0.946	0.459776	1.063	0.511689	1.054	0.598375
GSBRNA2T00086035001	af380650_1 at4g30010 f6g3_40	gi|685293977|ref|XP_009137880.1|PREDICTED: uncharacterized protein LOC103861920 [Brassica rapa] >gi|674885869|emb|CDY46722.1| BnaC07g42270D [Brassica napus] >gi|674902776|emb|CDY30180.1| BnaA03g49900D [Brassica napus]	87.6	7.68	0.777	0.0830218	0.707	0.00338435	0.688	0.00510096	0.734	6.32e-05	0.729	0.000487906	0.773	0.0439933
GSBRNA2T00086646001	gtp-binding protein gb2	gi|685295008|ref|XP_009138391.1|PREDICTED: ras-related protein RABB1b [Brassica rapa] >gi|674885509|emb|CDY47039.1| BnaAnng08270D [Brassica napus]	51.8	9.8	1.195	0.317311	0.695	0.00210676	0.587	6.62e-05	1.029	0.729224	0.849	0.0700867	0.657	0.00101591
GSBRNA2T00086648001	protein fd-like	gi|674885511|emb|CDY47041.1|BnaAnng08290D [Brassica napus]	8.4	7.84	0.898	0.450488	0.728	0.00727897	0.67	0.00270755	1.037	0.65489	0.988	0.885682	0.785	0.0582716
GSBRNA2T00089127001	BnaC04g05180D	gi|674884254|emb|CDY48259.1|BnaC04g05180D [Brassica napus]	21.1	5.08	0.827	0.189641	0.69	0.00171501	0.523	1.21e-06	0.744	0.000129899	0.597	1.31e-08	0.532	7.93e-07
GSBRNA2T00089694001	3-ketoacyl- thiolase	gi|674917660|emb|CDY15520.1|BnaA08g28040D [Brassica napus]	24.7	8.75	0.851	0.263495	0.651	0.000287914	0.629	0.000516553	0.868	0.0649981	0.76	0.00245126	0.688	0.00343991
GSBRNA2T00089718001	type i inositol -trisphosphate 5-phosphatase cvp2-like	gi|674917682|emb|CDY15542.1|BnaA08g28260D [Brassica napus]	63.8	5.58	0.845	0.243606	0.732	0.00834887	0.747	0.0289306	0.903	0.18117	0.884	0.171611	0.863	0.249075
GSBRNA2T00091415001	NA	NA	21.8	6.95	0.805	0.135178	0.79	0.0460429	0.756	0.0361939	1.05	0.542413	1.061	0.525007	0.94	0.628363
GSBRNA2T00091735001	NA	NA	53.5	5.62	0.874	0.348342	0.773	0.0293812	0.768	0.0480637	0.928	0.324063	0.853	0.0784664	0.641	0.000503383
GSBRNA2T00092696001	v-type proton atpase subunit h-like	gi|674883157|emb|CDY49280.1|BnaA03g50930D [Brassica napus]	28.5	6.54	0.923	0.569428	0.722	0.00589527	0.705	0.00885005	0.949	0.484854	0.899	0.237209	0.822	0.125187
GSBRNA2T00093032001	casein kinase ii subunit chloroplastic-like	gi|674882984|emb|CDY49445.1|BnaA09g42220D [Brassica napus]	8.6	9.55	0.822	0.176166	0.708	0.00351639	0.765	0.0448439	0.919	0.266393	0.876	0.142368	0.851	0.2069
GSBRNA2T00093035001	alcohol dehydrogenase	gi|674882987|emb|CDY49448.1|BnaA09g42190D [Brassica napus]	8.4	4.81	0.905	0.482624	0.695	0.00210676	0.699	0.00732271	1.117	0.15723	1.15	0.129719	0.512	1.63e-07
GSBRNA2T00093858001	photosystem ii 5 kd protein	gi|674882586|emb|CDY49816.1|BnaC06g04530D [Brassica napus]	30	5.25	0.82	0.170958	0.711	0.00393986	0.734	0.0205634	0.941	0.419476	0.918	0.341111	0.896	0.390315
GSBRNA2T00094173001	elongation factor 2	gi|674882408|emb|CDY49975.1|BnaC03g76150D [Brassica napus]	43.6	8.43	0.813	0.153548	0.73	0.00779823	0.759	0.0389151	1.2	0.0188968	1.155	0.118151	1.036	0.723174
GSBRNA2T00094857001	NA	NA	55.8	5.71	0.868	0.324919	0.691	0.00178775	0.671	0.00280848	0.846	0.0296113	0.793	0.0104125	0.819	0.118296
GSBRNA2T00095199001	vesicle-associated membrane protein 722	gi|685306339|ref|XP_009143895.1|PREDICTED: vesicle-associated membrane protein 722 [Brassica rapa] >gi|674915929|emb|CDY17139.1| BnaA05g10490D [Brassica napus]	48.5	8.21	0.916	0.535008	0.667	0.000623196	0.593	9.1e-05	1.108	0.19049	1.274	0.0084545	0.531	7.36e-07
GSBRNA2T00095226001	cysteine-rich repeat secretory protein 11	gi|674915954|emb|CDY17164.1|BnaA05g10240D [Brassica napus]	56.6	6.02	1.352	0.0874899	0.749	0.0145198	0.666	0.00233478	0.85	0.0344623	0.852	0.0763024	1.031	0.759784
GSBRNA2T00095274001	protein frigida-essential 1	gi|674915996|emb|CDY17206.1|BnaA05g09820D [Brassica napus]	20	9.61	0.927	0.589439	0.748	0.0140728	0.755	0.0353213	1.027	0.74834	0.912	0.305792	0.84	0.172595
GSBRNA2T00096132001	cleavage and polyadenylation specificity factor subunit 5-like	gi|685293252|ref|XP_009137535.1|PREDICTED: cleavage and polyadenylation specificity factor subunit 5-like [Brassica rapa] >gi|674882175|emb|CDY50198.1| BnaA03g47500D [Brassica napus]	118.2	7.17	1.033	0.87012	0.789	0.044891	0.62	0.000343659	0.9	0.167607	0.723	0.000345963	0.666	0.00147452
GSBRNA2T00099046001	methyltransferase-like protein 13	gi|685333289|ref|XP_009104282.1|PREDICTED: methyltransferase-like protein 13 [Brassica rapa] >gi|674965604|emb|CDX67847.1| BnaA07g18870D [Brassica napus]	51.2	6.09	0.87	0.332628	0.746	0.0132135	0.724	0.0155788	0.865	0.0587884	0.921	0.35962	0.868	0.268118
GSBRNA2T00099281001	long chain acyl- synthetase 9	gi|674965809|emb|CDX68052.1|BnaA07g20920D [Brassica napus]	13.8	8.5	0.798	0.120409	0.764	0.0227844	0.664	0.00216585	0.936	0.381133	0.795	0.0112731	0.71	0.00737997
GSBRNA2T00101941001	dna (cytosine-5)-methyltransferase drm1-like isoform x2	gi|674937276|emb|CDX95928.1|BnaA07g28030D [Brassica napus]	17	5.22	0.906	0.487294	0.768	0.0255475	0.658	0.00172164	0.979	0.765337	0.822	0.0302504	0.713	0.00813994
GSBRNA2T00103526001	NA	NA	81.8	5.78	0.848	0.253432	0.7	0.00257538	0.684	0.00445154	1.015	0.866727	1.015	0.879454	1.011	0.912751
GSBRNA2T00104502001	NA	NA	69.4	9.06	0.922	0.564463	0.73	0.00779823	0.679	0.00374117	0.942	0.427382	0.886	0.179534	0.682	0.00275399
GSBRNA2T00106211001	histone deacetylase hdt2-like	gi|674934928|emb|CDX98553.1|BnaC05g38220D [Brassica napus]	21.1	8.28	1.002	0.98924	0.78	0.0355218	0.749	0.0304331	1.044	0.592952	0.821	0.0292438	0.705	0.00624793
GSBRNA2T00106907001	probable pectinesterase pectinesterase inhibitor 47	gi|674934371|emb|CDX98808.1|BnaC09g50270D [Brassica napus]	49.2	7.23	0.844	0.240383	0.576	3.2e-06	0.54	3.94e-06	0.918	0.260419	0.689	3.99e-05	0.678	0.00236611
GSBRNA2T00107575001	lysophosphatidyl acyltransferase 5	gi|674934147|emb|CDX99302.1|BnaC05g34170D [Brassica napus]	10.6	7.85	0.804	0.132995	0.689	0.00164489	0.699	0.00732271	0.677	4.66e-07	0.577	1.37e-09	0.556	4.39e-06
GSBRNA2T00110343001	2-aminoethanethiol dioxygenase-like	gi|674932776|emb|CDY00580.1|BnaC04g23450D [Brassica napus]	15.7	9.99	0.834	0.20961	0.746	0.0132135	0.601	0.000137269	1.02	0.8167	0.675	1.47e-05	0.543	1.78e-06
GSBRNA2T00111669001	thioredoxin h9	gi|685288285|ref|XP_009135092.1|PREDICTED: thioredoxin H9 isoform X2 [Brassica rapa] >gi|674959235|emb|CDX73940.1| BnaA03g31070D [Brassica napus]	11.9	8.51	1.025	0.905383	0.717	0.00492167	0.665	0.00224893	1.152	0.0693529	1.017	0.862529	0.937	0.610726
GSBRNA2T00112350001	auxin-responsive family protein	gi|674931985|emb|CDY01371.1|BnaA07g11440D [Brassica napus]	24.9	5.11	0.813	0.153548	0.693	0.00194148	0.66	0.00185986	1.07	0.392656	0.852	0.0763024	0.701	0.00545285
GSBRNA2T00112513001	abscisic acid receptor pyr1	gi|89257688|gb|ABD65175.1|Streptomyces cyclase/dehydrase family protein [Brassica oleracea] >gi|674931764|emb|CDY01498.1| BnaC07g34880D [Brassica napus]	43.5	8.9	0.99	0.92434	0.743	0.0120075	0.679	0.00374117	2.028	4.36e-20	0.873	0.132386	0.692	0.00397584
GSBRNA2T00114120001	cation calcium exchanger 4	gi|674930846|emb|CDY02482.1|BnaA08g00890D [Brassica napus]	54.6	5.55	1.025	0.905383	0.758	0.0191049	0.679	0.00374117	1.059	0.471352	1.092	0.342053	0.944	0.652123
GSBRNA2T00114640001	glutamine synthetase	>gi|674959083|emb|CDX74644.1| BnaA04g07450D [Brassica napus]	26	7.39	0.789	0.103151	0.493	2.39e-09	0.487	7.12e-08	1.219	0.0107084	1.003	0.982611	0.914	0.481774
GSBRNA2T00117118001	transcription factor e2fa	gi|674958834|emb|CDX75078.1|BnaA05g08240D [Brassica napus]	46.6	9.64	1.019	0.932139	0.765	0.0234509	0.696	0.00664739	1.342	0.000142636	0.961	0.653786	0.777	0.0484068
GSBRNA2T00123855001	60s ribosomal protein l37-2-like	gi|674957676|emb|CDX75869.1|BnaC03g39520D [Brassica napus]	17.8	6.54	0.854	0.273793	0.725	0.00655578	0.661	0.00193256	0.966	0.638139	0.756	0.00201962	0.697	0.0047465
GSBRNA2T00127133001	beta-glucosidase 10-like isoform x1	gi|674956591|emb|CDX76659.1|BnaC08g32450D [Brassica napus]	40.4	5.2	1.033	0.87012	0.721	0.00568825	0.633	0.00061582	0.983	0.805628	0.965	0.687076	0.913	0.476455
GSBRNA2T00127389001	NA	NA	8.5	4.67	0.884	0.38931	0.712	0.00409056	0.663	0.00208549	1.161	0.0551837	1.231	0.0239181	0.697	0.0047465
GSBRNA2T00129019001	NA	NA	82.8	7.62	0.862	0.302395	0.743	0.0120075	0.763	0.0427935	1.125	0.131719	0.982	0.833072	0.968	0.799172
GSBRNA2T00129465001	auxin-responsive family protein	gi|685363532|ref|XP_009116019.1|PREDICTED: auxin-induced protein 15A [Brassica rapa] >gi|674955432|emb|CDX78160.1| BnaA09g33550D [Brassica napus]	53.2	6.25	0.82	0.170958	0.67	0.000715702	0.653	0.00141489	0.865	0.0587884	0.826	0.0345659	0.826	0.134813
GSBRNA2T00130466001	high chlorophyll fluorescence 153 protein	gi|674964302|emb|CDX68764.1|BnaC01g06890D [Brassica napus]	301.6	4.81	0.905	0.482624	0.738	0.0102043	0.609	0.000204	1.047	0.567376	0.955	0.604882	0.946	0.664101
GSBRNA2T00132271001	myosin xi d	gi|674953818|emb|CDX79520.1|BnaC03g18560D [Brassica napus]	25	5.86	0.926	0.584414	0.752	0.0159327	0.749	0.0304331	0.966	0.638139	1.02	0.837323	0.94	0.628363
GSBRNA2T00132618001	BnaA05g03670D	gi|674953358|emb|CDX79789.1|BnaA05g03670D [Brassica napus]	54.6	5.38	0.924	0.574409	0.762	0.021498	0.68	0.0038748	0.948	0.476422	0.973	0.755021	1.03	0.767195
GSBRNA2T00132947001	protein phosphatase 2c	gi|674953628|emb|CDX80059.1|BnaA05g00970D [Brassica napus]	45.5	7.77	0.789	0.103151	0.646	0.000223448	0.753	0.0336267	0.879	0.0922969	0.846	0.0642731	0.863	0.249075
GSBRNA2T00136808001	protein mother of ft and tf 1	gi|674951679|emb|CDX81861.1|BnaC08g37400D [Brassica napus]	65.5	7.18	0.841	0.230874	0.581	4.55e-06	0.481	4.23e-08	0.636	5.14e-09	0.833	0.0433217	0.703	0.00583878
GSBRNA2T00136895001	nucleosome assembly protein 1 2 isoform x1	gi|674951749|emb|CDX81931.1|BnaC08g36700D [Brassica napus]	45.9	6.16	0.881	0.376772	0.703	0.00289852	0.722	0.0147136	1.398	1.45e-05	1.322	0.00238782	1.367	0.00174196
GSBRNA2T00139028001	NA	NA	72.3	6.6	1.046	0.813963	0.766	0.0241334	0.658	0.00172164	1.202	0.0178247	0.813	0.0221446	0.757	0.029423
GSBRNA2T00139779001	NA	NA	36.2	4.75	0.917	0.539876	0.789	0.044891	0.767	0.0469709	1.001	0.989761	0.834	0.044707	0.743	0.0201362
GSBRNA2T00139821001	NA	NA	56.8	8.38	0.84	0.227756	0.768	0.0255475	0.705	0.00885005	1.02	0.8167	0.928	0.404949	0.9	0.409825
GSBRNA2T00139822001	hydroxyproline-rich glyco protein	gi|674949702|emb|CDX84011.1|BnaC08g16340D [Brassica napus]	38.1	6.3	0.8	0.124507	0.725	0.00655578	0.702	0.00805566	0.972	0.696009	0.926	0.391697	0.857	0.227364
GSBRNA2T00140682001	h aca ribonucleoprotein complex subunit 1-like protein 1	gi|674962796|emb|CDX70799.1|BnaC03g08830D [Brassica napus]	19.9	7.27	0.829	0.195214	0.723	0.00610875	0.62	0.000343659	0.932	0.351927	0.805	0.0165463	0.695	0.00442399
GSBRNA2T00140898001	hydroxyproline-rich glycoprotein family protein	gi|674962969|emb|CDX70972.1|BnaC03g10560D [Brassica napus]	58.4	5.6	0.844	0.240383	0.764	0.0227844	0.618	0.000313179	0.754	0.000257144	0.747	0.00128617	0.499	5.39e-08
GSBRNA2T00141721001	peroxidase 70	gi|674949076|emb|CDX84495.1|BnaC03g50050D [Brassica napus]	11.6	8.1	0.801	0.126592	0.671	0.000749166	0.524	1.3e-06	0.973	0.705804	0.685	3.02e-05	0.528	5.85e-07
GSBRNA2T00141759001	protein hua enhancer 4	gi|674949103|emb|CDX84522.1|BnaC03g49780D [Brassica napus]	14.7	8.88	0.853	0.270334	0.595	1.17e-05	0.552	8.59e-06	0.759	0.000356867	0.666	7.42e-06	0.507	1.08e-07
GSBRNA2T00141985001	phosphate transporter	gi|674948724|emb|CDX84703.1|BnaA03g15270D [Brassica napus]	67.5	7.33	0.839	0.224666	0.683	0.00127505	0.583	5.33e-05	0.867	0.0628731	0.868	0.116897	0.671	0.00180151
GSBRNA2T00146368001	metacaspase 5	gi|674945898|emb|CDX87393.1|BnaA07g34800D [Brassica napus]	237.2	4.94	0.85	0.260114	0.791	0.0472181	0.754	0.0344657	1.041	0.619119	0.918	0.341111	0.831	0.147567
GSBRNA2T00146371001	protein suppressor of npr1- constitutive 1-like	gi|674945901|emb|CDX87396.1|BnaA07g34770D [Brassica napus]	8	4.97	0.894	0.432574	0.633	0.000112351	0.763	0.0427935	1.183	0.0306328	1.279	0.00744778	0.629	0.000286973
GSBRNA2T00148088001	metacaspase 5	gi|674945144|emb|CDX88529.1|BnaC06g39730D [Brassica napus]	44.7	4.84	0.802	0.128702	0.783	0.0384516	0.761	0.0408178	0.838	0.0215973	0.794	0.0108355	0.772	0.0429412
GSBRNA2T00149482001	kinesin 2	gi|674944083|emb|CDX89269.1|BnaA01g16240D [Brassica napus]	14.2	8.76	0.9	0.459569	0.772	0.0285792	0.717	0.0127243	0.987	0.846276	0.805	0.0165463	0.765	0.0361234
GSBRNA2T00149521001	65-kda microtubule-associated protein 2	gi|674944119|emb|CDX89305.1|BnaA01g15880D [Brassica napus]	46	6.3	0.762	0.062146	0.762	0.021498	0.613	0.000247354	1.03	0.719743	0.891	0.200439	0.676	0.00219081
GSBRNA2T00151445001	NA	NA	11.6	4.88	0.788	0.10135	0.684	0.00133101	0.742	0.0254353	0.989	0.866699	0.876	0.142368	0.93	0.57024
GSBRNA2T00154635001	NA	NA	78	5.16	0.846	0.246855	0.737	0.00987271	0.508	3.94e-07	0.864	0.0568268	0.648	1.73e-06	0.676	0.00219081
GSBRNA2T00154943001	beta-glucosidase 9-like	gi|674940391|emb|CDX93043.1|BnaA03g37650D [Brassica napus]	22.8	8.98	0.965	0.788741	0.786	0.041572	0.623	0.000394402	0.894	0.142672	0.79	0.00922758	0.656	0.000973761
GSBRNA2T00156261001	at3g50680 t3a5_60	gi|674938455|emb|CDX95081.1|BnaC05g05900D [Brassica napus] >gi|674939900|emb|CDX93580.1| BnaA06g04680D [Brassica napus]	43.8	6.16	0.844	0.240383	0.718	0.00510439	0.619	0.000328101	1.005	0.968954	0.98	0.815617	0.907	0.445109
GSBRNA2T00157045001	NA	NA	34.4	6.8	0.946	0.687365	0.769	0.0262795	0.571	2.71e-05	0.812	0.00688222	0.876	0.142368	0.713	0.00813994
GSBRNA2T00143181001	fasciclin-like arabinogalactan protein 20	gi|674947699|emb|CDX85481.1|BnaA02g03320D [Brassica napus]	114.8	7.2	0.558	7.11e-05	0.437	2.85e-12	0.361	2.34e-14	0.509	3.15e-18	0.506	6.23e-14	0.429	3.58e-11
GSBRNA2T00020324001	NA	NA	19.6	4.84	0.608	0.000693445	0.474	2.98e-10	0.365	4.43e-14	0.557	4.44e-14	0.469	7.54e-17	0.445	2.39e-10
GSBRNA2T00054602001	BnaCnng51490D, partial	gi|674867576|emb|CDY66580.1|BnaCnng51490D, partial [Brassica napus]	69	4.94	0.543	3.23e-05	0.413	8.59e-14	0.388	1.34e-12	0.531	3.3e-16	0.454	3.44e-18	0.421	1.31e-11
GSBRNA2T00015735001	e3 ubiquitin-protein ligase atl15-like	gi|685380952|ref|XP_009123117.1|PREDICTED: E3 ubiquitin-protein ligase ATL15 isoform X1 [Brassica rapa] >gi|674911733|emb|CDY21367.1| BnaA09g30600D [Brassica napus]	72.1	5.3	0.659	0.00440774	0.449	1.41e-11	0.432	3.27e-10	0.814	0.0075655	0.53	2.68e-12	0.512	1.63e-07
GSBRNA2T00102636001	subtilisin inhibitor clsi-ii-like	gi|674937044|emb|CDX96463.1|BnaA07g30740D [Brassica napus]	22.9	5.16	0.537	2.32e-05	0.523	4.48e-08	0.462	7.35e-09	0.699	3.68e-06	0.553	6.74e-11	0.482	1.14e-08
GSBRNA2T00002954001	NA	NA	24.6	9.86	0.575	0.00016353	0.5	4.92e-09	0.47	1.57e-08	0.617	4.59e-10	0.589	5.46e-09	0.575	1.5e-05
GSBRNA2T00042846001	extensin-like protein	gi|674870078|emb|CDY64848.1|BnaC05g49400D [Brassica napus]	9.3	3.8	0.666	0.00550417	0.677	0.00098107	0.522	1.12e-06	0.884	0.107289	0.774	0.00467609	0.671	0.00180151
GSBRNA2T00116742001	beta-amylase 7	gi|674958527|emb|CDX74771.1|BnaA05g05170D [Brassica napus]	50.7	5.07	0.65	0.00327785	0.534	1.19e-07	0.545	5.48e-06	0.639	7.38e-09	0.586	3.89e-09	0.611	0.000116246
GSBRNA2T00005544001	protein casp	gi|674914637|emb|CDY18522.1|BnaA01g26730D [Brassica napus]	52.6	5.01	0.747	0.0455314	0.524	4.9e-08	0.554	9.74e-06	0.735	6.8e-05	0.655	3.09e-06	0.629	0.000286973
GSBRNA2T00002488001	NA	NA	48.2	6.44	0.678	0.00792679	0.609	2.81e-05	0.557	1.17e-05	0.691	1.78e-06	0.601	2.01e-08	0.608	9.93e-05
GSBRNA2T00020791001	BnaA08g20310D	gi|674875505|emb|CDY57317.1|BnaA08g20310D [Brassica napus]	58.6	7.33	0.704	0.016365	0.57	2.08e-06	0.581	4.77e-05	0.923	0.291159	0.934	0.446099	1.092	0.378062
GSBRNA2T00094400001	NA	NA	24.2	5.55	0.72	0.0245325	0.608	2.65e-05	0.591	8.19e-05	0.861	0.0512538	0.711	0.000168373	0.727	0.0126278
GSBRNA2T00097752001	BnaCnng19970D	gi|674881402|emb|CDY50905.1|BnaCnng19970D [Brassica napus]	6.3	9.63	0.736	0.0357251	0.594	1.09e-05	0.604	0.000159527	0.854	0.039949	0.832	0.0419711	0.814	0.107427
GSBRNA2T00136979001	protein xap5 circadian timekeeper	gi|674951818|emb|CDX82000.1|BnaC08g36010D [Brassica napus]	28	5.31	0.675	0.00724944	0.712	0.00409056	0.611	0.000224733	0.889	0.124048	0.741	0.000940509	0.658	0.00105967
GSBRNA2T00050633001	atp-dependent dna helicase pif1-like	gi|674901106|emb|CDY31887.1|BnaC07g15370D [Brassica napus]	24.4	4.96	0.708	0.0181593	0.657	0.000387255	0.614	0.00025942	0.849	0.0331921	0.774	0.00467609	0.635	0.000381564
GSBRNA2T00146637001	indole-3-acetic acid-induced protein arg7-like	gi|674946135|emb|CDX87630.1|BnaA07g32430D [Brassica napus]	22	5.71	0.694	0.0125098	0.666	0.000594838	0.616	0.000285158	0.93	0.337826	0.775	0.00488775	0.721	0.0104996
GSBRNA2T00060811001	heat shock protein 90	gi|674921356|emb|CDY11961.1|BnaC03g13870D [Brassica napus]	16	4.54	0.75	0.0485405	0.693	0.00194148	0.62	0.000343659	0.898	0.158974	0.972	0.746441	1.054	0.598375
GSBRNA2T00126807001	NA	NA	28.6	5.64	0.696	0.0132134	0.566	1.55e-06	0.63	0.000539922	0.916	0.248732	0.906	0.272778	0.907	0.445109
GSBRNA2T00140772001	BnaC03g09570D	gi|674962870|emb|CDX70873.1|BnaC03g09570D [Brassica napus]	46.9	5.68	0.729	0.0304128	0.626	7.62e-05	0.633	0.00061582	0.867	0.0628731	0.849	0.0700867	0.849	0.200354
GSBRNA2T00076989001	b3 domain-containing protein at3g17010-like	gi|674889006|emb|CDY43644.1|BnaA04g20470D [Brassica napus]	21	9.1	0.589	0.000309906	0.629	9.02e-05	0.633	0.00061582	0.975	0.725511	0.93	0.418436	0.895	0.385513
GSBRNA2T00013437001	probable rna polymerase ii transcription factor b subunit 1-1	gi|674877825|emb|CDY54145.1|BnaCnng26250D [Brassica napus]	47.4	6.76	0.664	0.00516939	0.73	0.00779823	0.634	0.000643161	0.862	0.0530604	0.89	0.196132	0.783	0.0556706
GSBRNA2T00087953001	pentatricopeptide repeat-containing protein	gi|674884833|emb|CDY47691.1|BnaCnng15330D [Brassica napus]	10.2	5.22	0.679	0.00816416	0.68	0.00111949	0.636	0.000701119	0.964	0.61923	0.865	0.108272	0.777	0.0484068
GSBRNA2T00101619001	flowering time control protein fca-like isoform x1	gi|674937782|emb|CDX95717.1|BnaC03g25980D [Brassica napus]	25.9	8.68	0.713	0.0206261	0.709	0.0036529	0.641	0.000866911	0.887	0.117126	0.648	1.73e-06	0.677	0.00227698
GSBRNA2T00089939001	squamosa promoter-binding-like protein 11	gi|674917546|emb|CDY15713.1|BnaA07g08840D [Brassica napus]	8.9	10.23	0.695	0.0128576	0.735	0.00923697	0.655	0.00153126	0.834	0.0183304	0.761	0.00257121	0.758	0.0302009
GSBRNA2T00030831001	zinc-finger homeodomain protein 3	gi|674923864|emb|CDY09363.1|BnaA02g26470D [Brassica napus]	7.9	9.99	0.739	0.0382159	0.741	0.0112563	0.685	0.0046068	0.949	0.484854	0.773	0.00447249	0.677	0.00227698
GSBRNA2T00022306001	NA	NA	44.5	5.82	0.713	0.0206261	0.766	0.0241334	0.687	0.00493139	0.977	0.745359	0.88	0.156505	0.836	0.161139
GSBRNA2T00094109001	NA	NA	117.9	6.39	0.715	0.0216864	0.772	0.0285792	0.693	0.00602606	0.928	0.324063	0.944	0.519052	1.027	0.789599
GSBRNA2T00054030001	chlorophyll synthetase	gi|685382617|ref|XP_009123759.1|PREDICTED: chlorophyll synthase, chloroplastic [Brassica rapa] >gi|674899632|emb|CDY33261.1| BnaA01g19280D [Brassica napus]	14.5	6.7	0.718	0.0233598	0.743	0.0120075	0.7	0.00756043	0.934	0.366364	0.759	0.0023363	0.574	1.41e-05
GSBRNA2T00044278001	exosome complex component mtr3-like	gi|674903104|emb|CDY29842.1|BnaA03g48630D [Brassica napus]	67.7	9.14	0.75	0.0485405	0.745	0.0128006	0.703	0.00831344	0.887	0.117126	0.793	0.0104125	0.661	0.00120117
GSBRNA2T00077527001	probable lrr receptor-like serine threonine-protein kinase at1g51820	gi|674888771|emb|CDY43931.1|BnaA05g15410D [Brassica napus]	39.9	7.94	0.713	0.0206261	0.688	0.00157733	0.707	0.00941577	1.011	0.907326	0.902	0.252063	0.854	0.216976
GSBRNA2T00090615001	NA	NA	17.1	5.94	0.715	0.0216864	0.697	0.00228433	0.709	0.0100118	0.986	0.836087	0.898	0.232387	0.921	0.519725
GSBRNA2T00092764001	expansin-a18 isoform x3	gi|674859294|emb|CDY69805.1|BnaCnng65430D [Brassica napus]	32.2	6.4	0.708	0.0181593	0.62	5.41e-05	0.711	0.0106393	0.749	0.000183613	0.763	0.00282684	0.722	0.0108317
GSBRNA2T00043172001	NA	NA	151.4	4.69	0.742	0.0408418	0.76	0.0202722	0.716	0.0123547	0.98	0.775371	0.929	0.411664	0.699	0.00508911
GSBRNA2T00086593001	haloacid dehalogenase-like hydrolase	gi|674861057|emb|CDY69318.1|BnaCnng62990D [Brassica napus]	16.6	4.97	0.725	0.0276736	0.681	0.00116935	0.721	0.0142963	1.036	0.663984	0.827	0.03572	0.768	0.0389307
GSBRNA2T00066084001	NA	NA	21.8	5.72	0.66	0.00455185	0.659	0.000426683	0.725	0.016027	1.011	0.907326	0.961	0.653786	0.868	0.268118
GSBRNA2T00090983001	nac domain containing protein 28	gi|674916840|emb|CDY16427.1|BnaA02g12310D [Brassica napus]	46	6.74	0.585	0.000259233	0.678	0.00102541	0.734	0.0205634	0.907	0.200422	0.763	0.00282684	0.907	0.445109
GSBRNA2T00045744001	protein trichome birefringence-like 36	gi|674869332|emb|CDY65398.1|BnaCnng46890D [Brassica napus]	46.2	6.32	0.688	0.0105837	0.648	0.000247469	0.734	0.0205634	1.011	0.907326	0.947	0.541921	1.023	0.819843
GSBRNA2T00018596001	nuclear transport factor 2	gi|674910961|emb|CDY22183.1|BnaC01g39180D [Brassica napus]	26.2	5.38	0.713	0.0206261	0.726	0.00678965	0.735	0.0211268	0.557	4.44e-14	0.482	9.16e-16	0.508	1.17e-07
GSBRNA2T00124972001	NA	NA	32.9	8.22	0.734	0.0341374	0.782	0.0374543	0.739	0.0235087	0.927	0.317311	0.81	0.0198836	0.812	0.103289
GSBRNA2T00018627001	probable receptor-like protein kinase at5g15080	gi|674910984|emb|CDY22206.1|BnaC01g38950D [Brassica napus]	89.6	5.17	0.747	0.0455314	0.762	0.021498	0.744	0.0267898	0.96	0.582054	0.932	0.432154	0.98	0.874426
GSBRNA2T00084602001	cysteine proteinase inhibitor b (cystatin b)	gi|674918347|emb|CDY14750.1|BnaC04g47470D [Brassica napus]	57.9	8.95	0.75	0.0485405	0.724	0.00632886	0.748	0.0296742	0.996	0.938466	0.921	0.35962	1.061	0.553157
GSBRNA2T00085024001	wat1-related protein at1g44800-like	gi|674918253|emb|CDY14996.1|BnaA10g08600D [Brassica napus]	48.6	5.85	0.718	0.0233598	0.716	0.00474464	0.753	0.0336267	0.825	0.0124777	0.729	0.000487906	0.812	0.103289
GSBRNA2T00093460001	NA	NA	72.9	5.52	0.732	0.0326063	0.721	0.00568825	0.755	0.0353213	0.806	0.00514489	0.774	0.00467609	0.75	0.0244207
GSBRNA2T00041411001	nuclear pore glycoprotein p62	gi|674904210|emb|CDY28765.1|BnaA02g09570D [Brassica napus]	21.8	6.95	0.75	0.0485405	0.714	0.00440707	0.76	0.0398574	0.882	0.101086	0.893	0.209246	0.777	0.0484068
GSBRNA2T00135421001	auxin efflux carrier component 8	gi|685377136|ref|XP_009121478.1|PREDICTED: putative auxin efflux carrier component 8 [Brassica rapa] >gi|674963213|emb|CDX69445.1| BnaA10g17940D [Brassica napus]	38.4	5.07	0.671	0.00642314	0.759	0.0196814	0.761	0.0408178	0.86	0.049497	0.868	0.116897	0.948	0.676139
GSBRNA2T00052894001	probable serine threonine-protein kinase rlckvii	gi|674900101|emb|CDY32811.1|BnaC08g02330D [Brassica napus]	28	6.11	0.625	0.00134756	0.719	0.00529296	0.762	0.0417964	1.256	0.00326791	1.209	0.0392527	1.182	0.0939991
GSBRNA2T00147942001	BnaC06g38510D	gi|674945022|emb|CDX88407.1|BnaC06g38510D [Brassica napus]	18.6	8.16	0.734	0.0341374	0.748	0.0140728	0.765	0.0448439	0.886	0.113775	0.827	0.03572	0.741	0.0190329
GSBRNA2T00087151001	NA	NA	15.2	6.71	0.694	0.0125098	0.783	0.0384516	0.768	0.0480637	0.996	0.938466	0.878	0.149317	0.801	0.0825976
GSBRNA2T00097830001	pentatricopeptide repeat-containing protein	gi|674881349|emb|CDY50954.1|BnaA05g36050D [Brassica napus]	10.2	5.5	0.702	0.0155243	0.749	0.0145198	0.768	0.0480637	1.074	0.366321	0.915	0.323166	0.852	0.210224
