# Supplementary material for: Proteomic Analysis of Rapeseed Root Response to Waterlogging Stress
Source: Plants (Basel). 2018 Sep 7;7(3):71. doi: 10.3390/plants7030071 (PMC6160990; doi:10.3390/plants7030071)
Supplement: Supplementary file 1 [file plants-07-00071-s001.zip › Supplementary Materials/Tables S4.xls]

## Sheet: gene_sup3
Tables S4. The up regulated proteins (GH01-up) identified based on the overlap in GH01
SeqName	Sequence desc.	Hit desc.	MW..kDa.	calc..pI	ZS9-4H /ZS9-CK	ZS9-4H /ZS9-CK P-value	ZS9-8H /ZS9-CK	ZS9-8H /ZS9-CK P-value	ZS9-12H /ZS9-CK	ZS9-12H /ZS9-CK P-value	GH01-4H /GH01-CK	GH01-4H /GH01-CK P-value	GH01-8H /GH01-CK	GH01-8H /GH01-CK P-value	GH01-12H /GH01-CK	GH01-12H /GH01-CK P-value
GSBRNA2T00002586001	probable receptor protein kinase tmk1	gi|674882267|emb|CDY50111.1|BnaC01g43590D [Brassica napus]	29.1	7.64	1.73	0.00178161	1.273	0.0395603	0.924	0.553888	1.276	0.00164947	1.339	0.00148947	0.907	0.445109
GSBRNA2T00004966001	autophagy-related protein 18e	gi|674880055|emb|CDY52140.1|BnaA03g55190D [Brassica napus]	119.6	7.37	0.981	0.875456	1.112	0.367867	0.837	0.182694	1.347	0.000117173	1.22	0.0307394	1.084	0.419189
GSBRNA2T00005006001	sec1 family transport protein sly1	gi|674880023|emb|CDY52165.1|BnaC02g48050D [Brassica napus]	26.6	8.4	1.064	0.738917	0.949	0.653014	2.454	3.86e-15	1.214	0.0124698	1.386	0.000380234	1.04	0.694457
GSBRNA2T00005618001	adenylate isopentenyltransferase chloroplastic-like	gi|685264876|ref|XP_009112114.1|PREDICTED: adenylate isopentenyltransferase 8, chloroplastic-like [Brassica rapa] >gi|674914686|emb|CDY18571.1| BnaA01g26240D [Brassica napus]	127.5	5.49	1.716	0.00208567	0.846	0.156242	0.688	0.00510096	1.686	1.25e-11	1.301	0.00420502	1.019	0.850477
GSBRNA2T00011426001	NA	NA	65.4	5.5	1.015	0.95011	1.198	0.123963	0.881	0.342711	1.219	0.0107084	1.209	0.0392527	1.017	0.865929
GSBRNA2T00016352001	protein nrt1 ptr family -like	gi|674911339|emb|CDY21805.1|BnaA06g20740D [Brassica napus]	54.4	7.23	2.051	4.1e-05	1.201	0.118815	1.065	0.5814	1.269	0.00210222	1.248	0.0160311	0.938	0.616587
GSBRNA2T00021853001	endonuclease v family protein	gi|674909818|emb|CDY23282.1|BnaA08g12640D [Brassica napus]	200.3	5.1	1.493	0.0227019	1.134	0.285417	1.054	0.645197	1.384	2.61e-05	1.271	0.00911753	0.906	0.439982
GSBRNA2T00024584001	protein flx-like 3	gi|674908986|emb|CDY24052.1|BnaA06g00500D [Brassica napus]	65.1	5.22	1.255	0.200089	0.983	0.878457	1.136	0.264263	1.207	0.015381	1.308	0.00348964	0.888	0.352782
GSBRNA2T00035009001	carbamoyl phosphate synthetase b	gi|674906782|emb|CDY26307.1|BnaA09g26580D [Brassica napus]	62.4	7.21	1.07	0.714681	1.144	0.252868	0.953	0.71846	1.206	0.015844	1.216	0.0336226	1.126	0.234615
GSBRNA2T00041569001	dna polymerase zeta subunit	gi|674904173|emb|CDY28883.1|BnaC06g26710D [Brassica napus]	97.9	8.07	0.864	0.309802	0.859	0.197292	0.795	0.0857881	1.4	1.33e-05	1.267	0.0100764	1.157	0.144135
GSBRNA2T00044736001	casp-like protein at3g16300	gi|674902904|emb|CDY30156.1|BnaC05g37060D [Brassica napus]	46.1	9.41	1.475	0.0271909	1.075	0.54139	1.031	0.789252	1.286	0.00115957	1.485	1.66e-05	1.21	0.0562419
GSBRNA2T00051053001	NA	NA	58.5	6.67	1.346	0.0923266	1.046	0.706514	0.921	0.537697	1.34	0.000154244	1.348	0.00115455	1.082	0.429918
GSBRNA2T00052894001	probable serine threonine-protein kinase rlckvii	gi|674900101|emb|CDY32811.1|BnaC08g02330D [Brassica napus]	28	6.11	0.625	0.00134756	0.719	0.00529296	0.762	0.0417964	1.256	0.00326791	1.209	0.0392527	1.182	0.0939991
GSBRNA2T00057442001	transcription factor bhlh90	gi|674898071|emb|CDY34878.1|BnaA09g48040D [Brassica napus]	15.3	8.13	1.201	0.303593	0.96	0.724496	1.119	0.324936	1.524	4.78e-08	1.248	0.0160311	1.11	0.295923
GSBRNA2T00062102001	serine threonine-protein kinase ht1-like	gi|674896427|emb|CDY36453.1|BnaC03g67730D [Brassica napus]	199.5	5.14	1.772	0.00110572	1.311	0.0208783	1.238	0.0616011	1.268	0.00217572	1.31	0.00330726	0.954	0.712588
GSBRNA2T00068195001	u4 u6 small nuclear ribonucleoprotein prp31	gi|674893173|emb|CDY39628.1|BnaC05g11570D [Brassica napus]	62.2	6.76	1.047	0.809707	0.853	0.177537	0.855	0.240731	1.231	0.00737098	1.236	0.0212955	1.107	0.308625
GSBRNA2T00071977001	csc1-like protein at1g69450	gi|674891852|emb|CDY40924.1|BnaC06g30620D [Brassica napus]	24.3	7.34	0.984	0.891757	0.937	0.577647	1.256	0.0459848	1.384	2.61e-05	1.225	0.0274478	1.057	0.578754
GSBRNA2T00072512001	NA	NA	21.1	5.76	1.24	0.225415	1.004	0.979557	0.936	0.620379	3.161	1.4e-50	2.145	8.64e-17	1.045	0.659321
GSBRNA2T00073251001	phosphatidate phosphatase pah1-like	gi|674891159|emb|CDY41602.1|BnaC05g43390D [Brassica napus]	40.4	8.19	1.42	0.046529	0.945	0.627551	0.928	0.575755	1.468	6.63e-07	1.254	0.0138713	0.871	0.279957
GSBRNA2T00076314001	-dihydroxy-2-naphthoyl- thioesterase 1	gi|674889395|emb|CDY43276.1|BnaC06g01920D [Brassica napus]	167.6	8.09	1.432	0.0414617	1.166	0.191377	1.168	0.173963	1.444	1.96e-06	1.284	0.00655323	0.906	0.439982
GSBRNA2T00076374001	at1g29190 f28n24_12	gi|674889381|emb|CDY43324.1|BnaC03g58960D [Brassica napus]	35.4	5.62	3.614	1.92e-13	1.815	3.48e-07	1.107	0.373481	1.216	0.0117357	1.546	2.07e-06	0.98	0.874426
GSBRNA2T00077253001	e2f transcription factor-3	gi|674888970|emb|CDY43755.1|BnaAnng07700D [Brassica napus]	56.6	9.14	1.202	0.301353	1.145	0.249777	1.421	0.00209696	1.206	0.015844	1.216	0.0336226	1.052	0.611652
GSBRNA2T00083696001	syntaxin-112-like	gi|674886283|emb|CDY46302.1|BnaA07g01990D [Brassica napus]	18.9	6.34	1.394	0.0595038	1.184	0.150521	1.26	0.043035	1.304	0.000604475	1.319	0.00259192	1.034	0.737726
GSBRNA2T00084601001	nucleolin 2-like	gi|674918346|emb|CDY14749.1|BnaC04g47460D [Brassica napus]	14.7	9.31	1.74	0.00159125	1.243	0.0637248	1.053	0.651173	1.209	0.0144919	1.201	0.0466975	0.925	0.541949
GSBRNA2T00092235001	low quality protein: cytochrome p450 93a3	gi|674883446|emb|CDY49024.1|BnaAnng10180D [Brassica napus]	92.4	5.67	1.247	0.213287	1.062	0.612484	1.108	0.369251	1.301	0.000674813	1.327	0.00208097	1.049	0.631857
GSBRNA2T00092357001	mitochondrial substrate carrier family protein e-like	gi|674883314|emb|CDY49122.1|BnaA02g16840D [Brassica napus]	26.8	4.7	1.259	0.193748	1.115	0.355723	1.532	0.00018799	1.321	0.0003204	1.389	0.0003475	1.029	0.774635
GSBRNA2T00095562001	probable 26s proteasome non-atpase regulatory subunit 8a	gi|674915735|emb|CDY17426.1|BnaC09g21110D [Brassica napus]	61.6	9.51	1.254	0.201701	1.14	0.265529	1.185	0.137256	1.381	2.96e-05	1.428	0.000104709	1.135	0.204695
GSBRNA2T00098747001	NA	NA	51.4	6.7	1.445	0.0365482	1.339	0.0127335	1.921	1.09e-08	1.21	0.014065	1.356	0.000918111	0.908	0.450264
GSBRNA2T00105486001	dna binding protein gt-1	gi|674935450|emb|CDX98101.1|BnaA06g08520D [Brassica napus]	53.6	8.27	1.093	0.625765	1.093	0.451508	1.219	0.0829626	1.248	0.00426108	1.26	0.0119811	1.127	0.231134
GSBRNA2T00107563001	NA	NA	39.5	9.26	1.799	0.000811098	1.129	0.302826	0.873	0.309088	1.645	1.09e-10	1.357	0.000892025	0.997	0.981249
GSBRNA2T00108517001	u-box domain-containing protein 17	gi|674933521|emb|CDX99816.1|BnaC05g22380D [Brassica napus]	68.2	5.07	0.943	0.671628	0.686	0.00144953	0.781	0.064155	1.351	0.00010001	1.26	0.0119811	1.177	0.102635
GSBRNA2T00109490001	30s ribosomal protein chloroplastic-like	gi|674933240|emb|CDY00014.1|BnaC09g02870D [Brassica napus]	25.7	9.23	0.972	0.8266	1.103	0.406036	0.753	0.0336267	1.316	0.000386913	1.453	4.72e-05	0.906	0.439982
GSBRNA2T00111866001	prolyl-4 hydroxylase 2	gi|674959405|emb|CDX74110.1|BnaA03g29370D [Brassica napus]	184.1	7.09	1.201	0.303593	1.377	0.00631885	1.237	0.0625917	1.337	0.000173371	1.496	1.15e-05	0.95	0.688235
GSBRNA2T00114103001	NA	NA	46.7	5.57	1.282	0.160461	1.301	0.024793	1.464	0.000846444	1.218	0.0110413	1.411	0.000177796	1.105	0.317311
GSBRNA2T00115232001	cytoplasmic trna 2-thiolation protein 1	gi|674930459|emb|CDY02950.1|BnaC04g25360D [Brassica napus]	26.4	4.74	1.094	0.62205	1.045	0.712612	1.025	0.828846	1.2	0.0188968	1.227	0.0262224	1.156	0.146529
GSBRNA2T00128660001	ubiquitin-specific protease 21	gi|674955734|emb|CDX77686.1|BnaC07g19400D [Brassica napus]	43.4	8.81	0.996	0.956852	0.93	0.535244	0.764	0.0438092	1.296	0.000809623	1.246	0.0168165	1.033	0.745049
GSBRNA2T00131071001	casp-like protein 5c1	gi|674914292|emb|CDY18952.1|BnaC04g03980D [Brassica napus] >gi|674964793|emb|CDX69255.1| BnaC01g01980D [Brassica napus]	42	4.6	1.284	0.157811	1.045	0.712612	1.001	0.993018	1.229	0.00785049	1.259	0.0122788	1.118	0.263934
GSBRNA2T00132664001	60s ribosomal protein l38-like	gi|674953392|emb|CDX79823.1|BnaA05g03330D [Brassica napus]	106.3	8.22	1.329	0.10734	1.361	0.00852139	1.18	0.147318	1.217	0.0113837	1.275	0.00824361	1.204	0.0629749
GSBRNA2T00140593001	NA	NA	44.9	4.82	1.226	0.251358	0.977	0.837945	1.09	0.45056	1.478	4.19e-07	1.403	0.000227311	1.005	0.96016
GSBRNA2T00146121001	cobra-like protein 5	gi|674946345|emb|CDX87194.1|BnaC09g05090D [Brassica napus]	56	5.94	1.391	0.0611953	1.109	0.380301	1.087	0.465175	2.153	2.34e-23	1.27	0.00934902	0.954	0.712588
GSBRNA2T00147738001	kinesin 4	gi|674945451|emb|CDX88251.1|BnaA06g28420D [Brassica napus]	122	7.08	1.402	0.0551985	1.017	0.891991	1.1	0.404036	1.277	0.00159286	1.26	0.0119811	0.889	0.357363
GSBRNA2T00150432001	cellulose synthase-like protein d3	gi|674943534|emb|CDX89946.1|BnaA10g01360D [Brassica napus]	23.4	4.97	1.144	0.45352	0.622	6.07e-05	0.902	0.439873	1.24	0.00552974	1.337	0.0015755	0.89	0.361976
GSBRNA2T00156000001	trna (guanine -n1)-methyltransferase 1	gi|674961766|emb|CDX72172.1|BnaC08g27020D [Brassica napus]	22	8.56	1.271	0.175723	1.157	0.214914	1.009	0.937477	1.665	3.81e-11	1.41	0.000183364	0.922	0.525245
GSBRNA2T00158207001	transcription activator glk2-like	gi|674910707|emb|CDY22303.1|BnaA06g36250D [Brassica napus]	34.5	6.47	1.036	0.857029	0.918	0.465713	0.871	0.30099	1.212	0.0132455	1.217	0.03288	1.07	0.498003
GSBRNA2T00000683001	NA	NA	57.2	5.38	0.992	0.935188	1.055	0.652781	0.972	0.831576	1.406	1.03e-05	1.136	0.167137	1.247	0.0270479
GSBRNA2T00001403001	gdsl esterase lipase at5g22810	gi|674924111|emb|CDY09169.1|BnaA02g05950D [Brassica napus]	58.9	4.69	1.117	0.540264	1.164	0.196421	1.111	0.356764	1.258	0.00305591	1.178	0.0754219	1.306	0.00749915
GSBRNA2T00001885001	NA	NA	17.5	6.43	1.255	0.200089	1.059	0.629588	0.906	0.459742	1.232	0.00714149	1.079	0.412591	1.266	0.0181631
GSBRNA2T00005355001	sodium pyruvate cotransporter bass2	gi|685302115|ref|XP_009141764.1|PREDICTED: sodium/pyruvate cotransporter BASS2, chloroplastic [Brassica rapa]	35.8	5.33	1.017	0.941112	1.05	0.682376	1.043	0.712431	1.312	0.000449417	1.148	0.134601	1.272	0.0159687
GSBRNA2T00059900001	myosin 1	gi|674896851|emb|CDY36068.1|BnaC03g41300D [Brassica napus]	23.7	5.2	0.997	0.96226	0.672	0.000784026	0.703	0.00831344	1.248	0.00426108	1.174	0.0817275	1.408	0.000610284
GSBRNA2T00075317001	protein at-4 1	gi|674889983|emb|CDY42765.1|BnaA03g47740D [Brassica napus]	33.6	9.2	1.133	0.487632	0.94	0.596191	1.06	0.609953	1.202	0.0178247	1.176	0.0785205	1.251	0.0249032
GSBRNA2T00077892001	dna-directed rna polymerase	gi|674919667|emb|CDY13547.1|BnaC02g23580D [Brassica napus]	118	6.92	1.272	0.174287	1.117	0.347787	1.047	0.687606	1.262	0.00266993	1.196	0.0519583	1.248	0.0264966
GSBRNA2T00094039001	NA	NA	87.8	9.45	1.543	0.0136036	1.276	0.0376663	1.34	0.010398	1.305	0.000582623	1.074	0.442116	1.234	0.035216
GSBRNA2T00094512001	peroxisomal membrane protein pmp22	gi|685360089|ref|XP_009114574.1|PREDICTED: peroxisomal membrane protein PMP22 [Brassica rapa] >gi|674916522|emb|CDY16667.1| BnaA09g20450D [Brassica napus] >gi|674938913|emb|CDX94555.1| BnaC09g22810D [Brassica napus]	55.2	6.84	1.158	0.412557	1.34	0.0125062	1.53	0.000196718	1.208	0.0149305	1.117	0.231195	1.324	0.00493998
GSBRNA2T00103943001	NA	NA	24.4	5.99	0.927	0.589439	1.05	0.682376	1.238	0.0616011	1.201	0.0183537	1.066	0.492093	1.298	0.0089939
GSBRNA2T00104768001	epithiospecifier modifier	>gi|674935711|emb|CDX97555.1| BnaA05g25240D [Brassica napus]	42.9	7.49	0.842	0.234017	0.938	0.583805	1.023	0.842198	1.283	0.00128982	1.148	0.134601	1.361	0.00202207
GSBRNA2T00107313001	nitrate excretion transporter1	gi|674934304|emb|CDX99152.1|BnaA06g18430D [Brassica napus]	38.3	5.77	1	0.978461	1.015	0.905331	1.101	0.39957	1.201	0.0183537	1.092	0.342053	1.314	0.00623824
GSBRNA2T00108266001	NA	NA	34.8	6.06	1.053	0.78438	1.028	0.81972	1.082	0.490202	1.232	0.00714149	1.111	0.254923	1.233	0.0359275
GSBRNA2T00112348001	4-coumarate-- ligase-like 4	gi|674931983|emb|CDY01369.1|BnaA07g11420D [Brassica napus]	59.8	7.97	0.941	0.661188	0.82	0.0927841	0.964	0.783645	1.239	0.00571093	1.151	0.127334	1.578	4.91e-06
GSBRNA2T00116529001	BnaA02g15200D	gi|674929670|emb|CDY03717.1|BnaA02g15200D [Brassica napus]	25.2	5.27	0.822	0.176166	0.939	0.589986	0.945	0.671822	1.218	0.0110413	1.126	0.198822	1.438	0.000274594
GSBRNA2T00116772001	BnaA05g05440D	gi|674958554|emb|CDX74798.1|BnaA05g05440D [Brassica napus]	38.6	5.22	1.248	0.211599	0.93	0.535244	0.981	0.885771	1.551	1.29e-08	1.119	0.223673	1.271	0.0163167
GSBRNA2T00116917001	diphenol oxidase	gi|674958671|emb|CDX74915.1|BnaA05g06610D [Brassica napus]	85.2	5.82	1.121	0.526773	1.167	0.188894	1.141	0.248163	2.797	9.78e-41	1.198	0.0497947	1.225	0.0420978
GSBRNA2T00121294001	f-box lrr-repeat protein at1g56400	gi|674958014|emb|CDX75406.1|BnaA01g02960D [Brassica napus]	51.1	6.86	0.735	0.0349241	0.873	0.248886	1.02	0.86236	1.231	0.00737098	1.039	0.684118	1.419	0.000456702
GSBRNA2T00122875001	c2 domain-containing protein	gi|674926617|emb|CDY06697.1|BnaA10g04760D [Brassica napus]	30.7	9.39	1.128	0.503697	1.169	0.184007	1.081	0.495307	1.334	0.000194764	1.146	0.139632	1.264	0.0189536
GSBRNA2T00123986001	wuschel-related homeobox 1	gi|674957762|emb|CDX75955.1|BnaC03g40380D [Brassica napus]	23.4	6.39	1.025	0.905383	1.075	0.54139	0.96	0.759825	1.228	0.00810086	1.1	0.303094	1.35	0.00264975
GSBRNA2T00129861001	calcium-dependent protein kinase 17	gi|674954888|emb|CDX78468.1|BnaA03g03800D [Brassica napus]	14.5	9.35	0.834	0.20961	1.173	0.174537	1.424	0.00197073	1.213	0.0128523	1.144	0.144816	1.243	0.0293579
GSBRNA2T00132787001	s-formylglutathione hydrolase	gi|674953499|emb|CDX79930.1|BnaA05g02260D [Brassica napus]	111.9	7.94	1.196	0.314992	1.183	0.152585	1.013	0.909966	1.204	0.0168079	1.095	0.32705	1.505	4.24e-05
GSBRNA2T00133042001	translocator protein homolog	gi|674953703|emb|CDX80134.1|BnaA05g00220D [Brassica napus]	25.3	4.59	1.24	0.225415	1.112	0.367867	1.055	0.639251	1.332	0.000210409	1.149	0.132141	1.289	0.0110031
GSBRNA2T00001496001	BnaA02g06670D	gi|674924183|emb|CDY09241.1|BnaA02g06670D [Brassica napus]	17.6	6.77	1.279	0.164508	1.474	0.00092085	1.454	0.00104866	1.172	0.0413312	1.35	0.00109053	1.519	2.83e-05
GSBRNA2T00002304001	transcription factor bhlh129	gi|674915326|emb|CDY17944.1|BnaC04g02750D [Brassica napus]	23.8	5.11	1.177	0.361321	1.107	0.38875	1.099	0.408536	1.105	0.202722	1.246	0.0168165	1.228	0.0396814
GSBRNA2T00003040001	magnesium-protoporphyrin ix monomethyl ester	gi|674881015|emb|CDY51267.1|BnaCnng20460D [Brassica napus]	26	9.6	1.005	0.995439	1.271	0.0408698	1.164	0.183668	1.054	0.510108	1.295	0.00492526	1.645	6.19e-07
GSBRNA2T00004902001	NA	NA	36.1	8.51	1.303	0.134441	1.552	0.000173206	1.34	0.010398	1.03	0.719743	1.246	0.0168165	1.298	0.0089939
GSBRNA2T00008519001	chlorophyll a-b binding protein chloroplastic	gi|674878985|emb|CDY53084.1|BnaCnng24140D [Brassica napus]	96.4	4.75	1.034	0.865748	1.313	0.0201667	1.411	0.0025756	1.086	0.294621	1.236	0.0212955	1.509	3.77e-05
GSBRNA2T00008773001	NA	NA	20.2	4.84	1.353	0.086706	1.326	0.016058	1.463	0.000864846	1.159	0.0580949	1.353	0.00100079	1.444	0.000233361
GSBRNA2T00011322001	NA	NA	62.3	5.01	0.831	0.200893	1.145	0.249777	1.528	0.000205837	1.096	0.243062	1.229	0.0250464	1.543	1.4e-05
GSBRNA2T00013961001	NA	NA	24	5.54	1.043	0.826787	1.114	0.359739	1.275	0.0334218	1.049	0.550665	1.316	0.00281238	1.317	0.00581865
GSBRNA2T00014105001	uridine kinase-like protein 5	gi|674877498|emb|CDY54439.1|BnaC02g45550D [Brassica napus]	16.5	8.81	1.125	0.513503	1.441	0.00180992	1.676	6.15e-06	1.005	0.968954	1.289	0.00575942	1.527	2.24e-05
GSBRNA2T00020069001	single-stranded nucleic acid binding r3h protein	gi|674875883|emb|CDY56775.1|BnaAnng14410D [Brassica napus]	85.4	5.77	1.651	0.00428979	1.539	0.000230352	1.7	3.39e-06	1.152	0.0693529	1.258	0.0125832	1.545	1.32e-05
GSBRNA2T00021681001	NA	NA	25.4	6.64	0.818	0.165855	1.042	0.731046	1.29	0.0257888	1.192	0.0237916	1.507	7.92e-06	1.251	0.0249032
GSBRNA2T00021782001	f-box rni-like fbd-like domain-containing protein	gi|674909954|emb|CDY23230.1|BnaA04g05290D [Brassica napus]	7.7	9.19	1.297	0.141476	1.288	0.0308797	1.317	0.0159206	1	0.979512	1.363	0.000749741	1.422	0.000421733
GSBRNA2T00023687001	vq motif-containing protein	gi|674874705|emb|CDY58504.1|BnaA06g40350D [Brassica napus]	23.9	5.35	1.246	0.214986	1.247	0.0598888	1.301	0.0212386	1.126	0.128781	1.272	0.00889138	1.306	0.00749915
GSBRNA2T00023716001	NA	NA	48.2	5.25	1.26	0.192189	1.079	0.520539	1.038	0.744029	1.155	0.0643175	1.441	6.94e-05	1.232	0.0366519
GSBRNA2T00031450001	def protein	gi|674923632|emb|CDY09752.1|BnaC07g33090D [Brassica napus]	13.9	6.51	1.316	0.120227	1.375	0.00656156	1.589	5.03e-05	1.131	0.114886	1.236	0.0212955	1.539	1.57e-05
GSBRNA2T00031481001	NA	NA	59.9	6.14	0.993	0.940608	0.989	0.919042	1.031	0.789252	1.016	0.856652	1.212	0.0367446	1.231	0.0373893
GSBRNA2T00031483001	pentatricopeptide repeat-containing protein chloroplastic	gi|674923362|emb|CDY09780.1|BnaC09g43810D [Brassica napus]	60.1	6.48	1.181	0.351165	1.283	0.0335605	1.201	0.108823	1.14	0.0929977	1.241	0.018936	1.247	0.0270479
GSBRNA2T00035706001	probable thiol methyltransferase 2	gi|674906242|emb|CDY26772.1|BnaC09g08990D [Brassica napus]	26	9.13	1.273	0.172861	1.531	0.000274186	1.944	5.89e-09	1.113	0.171391	1.201	0.0466975	1.328	0.00449534
GSBRNA2T00035842001	cdpk-related kinase 6	gi|674872197|emb|CDY62021.1|BnaCnng39000D [Brassica napus]	30.7	4.91	1.273	0.172861	1.351	0.0102425	1.315	0.0165108	1.118	0.153839	1.21	0.0384002	1.299	0.00879299
GSBRNA2T00037111001	probable sodium-coupled neutral amino acid transporter 6	gi|674905843|emb|CDY27236.1|BnaA09g35660D [Brassica napus]	32.7	5.34	0.939	0.650792	1.202	0.11714	1.592	4.68e-05	1.094	0.252794	1.301	0.00420502	1.64	7.25e-07
GSBRNA2T00037477001	NA	NA	26.3	8.91	1.071	0.710682	1.022	0.858895	1.094	0.431545	1.037	0.65489	1.281	0.00707716	1.302	0.008215
GSBRNA2T00037630001	web family protein at5g55860	gi|674871615|emb|CDY62812.1|BnaC04g55500D [Brassica napus]	33.1	5.33	0.847	0.25013	1.059	0.629588	1.194	0.120583	1.073	0.37279	1.349	0.00112211	1.485	7.49e-05
GSBRNA2T00038887001	NA	NA	19	9.31	1.077	0.686934	0.936	0.571513	0.867	0.285167	1.17	0.0435958	1.387	0.000369008	1.261	0.0201983
GSBRNA2T00041597001	histone acetyltransferase hac2	gi|674904193|emb|CDY28903.1|BnaC06g26910D [Brassica napus]	39.5	5.35	0.888	0.406349	1.109	0.380301	1.36	0.00710225	1.087	0.289135	1.277	0.00783635	1.549	1.17e-05
GSBRNA2T00042711001	rna-binding protein	gi|674870173|emb|CDY64776.1|BnaC08g50030D [Brassica napus]	20.5	9.1	1.135	0.481304	1.354	0.00969487	1.391	0.00386061	1.183	0.0306328	1.335	0.00166622	1.462	0.000142415
GSBRNA2T00043261001	cytochrome p450 81d11-like	gi|674903442|emb|CDY29547.1|BnaA03g53920D [Brassica napus]	55.9	8.72	1.405	0.0536584	1.351	0.0102425	1.119	0.324936	1.148	0.0765886	1.305	0.003781	1.27	0.0166716
GSBRNA2T00047830001	homeobox-leucine zipper protein revoluta	gi|674901389|emb|CDY31519.1|BnaA10g13520D [Brassica napus]	27	9.57	1.494	0.0224741	1.226	0.0825318	1.147	0.229853	1.041	0.619119	1.264	0.0108557	1.666	3.18e-07
GSBRNA2T00048123001	BnaCnng48500D	gi|674868835|emb|CDY65731.1|BnaCnng48500D [Brassica napus]	48.3	10.24	1.309	0.127709	1.374	0.00668617	1.345	0.00946149	1.028	0.738757	1.303	0.00398773	1.457	0.000163493
GSBRNA2T00049342001	NA	NA	32.4	5.36	1.152	0.429777	1.185	0.148479	1.144	0.238872	1.174	0.0391707	1.275	0.00824361	1.249	0.0259556
GSBRNA2T00049494001	dnaj heat shock n-terminal domain-containing protein	gi|674921769|emb|CDY11427.1|BnaA09g39930D [Brassica napus]	23.6	9.83	1.05	0.796999	1.366	0.00776589	1.247	0.0532889	1.001	0.989761	1.311	0.00321946	1.367	0.00174196
GSBRNA2T00049905001	glucose-6-phosphate dehydrogenase 6	gi|674921552|emb|CDY11711.1|BnaC06g13190D [Brassica napus]	30.5	8.32	1.092	0.629494	1.211	0.102939	1.213	0.0909227	1.091	0.267931	1.206	0.0419114	1.233	0.0359275
GSBRNA2T00050652001	hydroxyproline-rich glycoprotein family protein	gi|674901041|emb|CDY31903.1|BnaC09g28410D [Brassica napus]	28.7	9.01	1.416	0.0483403	1.181	0.156784	1.126	0.298822	1.046	0.575835	1.369	0.00062927	1.246	0.0276095
GSBRNA2T00054163001	protein root hair specific 3	gi|674899555|emb|CDY33329.1|BnaC05g12540D [Brassica napus]	17.4	6	1.079	0.679114	1.061	0.618157	1.161	0.191229	0.924	0.297567	1.226	0.0268288	1.404	0.000677542
GSBRNA2T00058802001	cytokinin oxidase	gi|674866663|emb|CDY67088.1|BnaA09g52930D [Brassica napus]	43.1	4.49	1.118	0.53687	1.059	0.629588	1.249	0.0515825	1.008	0.938048	1.552	1.68e-06	1.368	0.00169901
GSBRNA2T00059050001	probable plastid-lipid-associated protein chloroplastic	gi|674897251|emb|CDY35656.1|BnaC09g29780D [Brassica napus]	96	4.82	0.916	0.535008	1.122	0.328502	1.191	0.125941	1.05	0.542413	1.245	0.0172223	1.517	3e-05
GSBRNA2T00059328001	probable glycosyltransferase at5g20260	gi|674897038|emb|CDY35820.1|BnaC09g37520D [Brassica napus]	91.6	6.64	1.303	0.134441	0.953	0.678777	1.04	0.731317	1.056	0.494387	1.217	0.03288	1.38	0.00125611
GSBRNA2T00060932001	atp-dependent protease la domain-containing protein	gi|674921200|emb|CDY12023.1|BnaAnng02080D [Brassica napus]	29.8	4.83	1.076	0.690863	1.166	0.191377	1.518	0.000257927	1.113	0.171391	1.356	0.000918111	1.692	1.38e-07
GSBRNA2T00062510001	glutathione s-transferase omega-like 2	gi|674896160|emb|CDY36711.1|BnaC02g31320D [Brassica napus]	17.2	9.99	1.092	0.629494	1.424	0.00254322	1.516	0.000269777	0.949	0.484854	1.209	0.0392527	1.58	4.62e-06
GSBRNA2T00065562001	udp-glycosyltransferase 85a7 isoform x1	gi|674894582|emb|CDY38226.1|BnaC05g17430D [Brassica napus]	28.8	4.79	1.166	0.390377	1.264	0.0457646	1.45	0.00114186	1.107	0.194502	1.207	0.0410079	1.366	0.00178593
GSBRNA2T00065996001	sand family protein	gi|674865418|emb|CDY67685.1|BnaCnng55960D [Brassica napus]	32.5	5.45	1.018	0.936623	1.212	0.101456	1.549	0.000127495	1.013	0.886969	1.237	0.0208033	1.541	1.48e-05
GSBRNA2T00067910001	aaa-type atpase family protein	gi|674893410|emb|CDY39444.1|BnaAnng05750D [Brassica napus]	23.8	5.68	1.202	0.301353	1.184	0.150521	1.273	0.0345806	1.158	0.0595997	1.542	2.38e-06	1.553	1.04e-05
GSBRNA2T00069405001	BnaA07g09500D	gi|674892494|emb|CDY40250.1|BnaA07g09500D [Brassica napus]	28	4.81	1.217	0.269268	1.364	0.00806025	1.648	1.22e-05	1.099	0.228995	1.209	0.0392527	1.45	0.000198128
GSBRNA2T00070635001	phosphatidate cytidylyltransferase	>gi|674920352|emb|CDY12947.1| BnaA09g13270D [Brassica napus]	77.4	7.72	1.096	0.614659	1.133	0.288837	1.411	0.0025756	1.116	0.160679	1.277	0.00783635	1.415	0.000507679
GSBRNA2T00073092001	NA	NA	29.1	4.75	0.957	0.745751	1.099	0.423838	1.505	0.000344966	1.159	0.0580949	1.502	9.38e-06	1.849	7.46e-10
GSBRNA2T00073231001	isocitrate dehydrogenase	gi|674891141|emb|CDY41584.1|BnaC05g43210D [Brassica napus]	19.9	4.7	0.994	0.946026	1.338	0.0129647	1.246	0.0541607	1.068	0.406283	1.24	0.019388	1.408	0.000610284
GSBRNA2T00073824001	50s ribosomal protein chloroplastic	gi|685342815|ref|XP_009107913.1|PREDICTED: 50S ribosomal protein L21, chloroplastic [Brassica rapa]	36.1	5.44	0.789	0.103151	1.008	0.952417	1.227	0.0732904	1.145	0.0824283	1.209	0.0392527	1.421	0.000433094
GSBRNA2T00073917001	coiled-coil domain-containing protein 12-like	gi|674890843|emb|CDY41931.1|BnaC05g46730D [Brassica napus]	75.6	7.08	1.233	0.2381	1.002	0.993179	1.077	0.516056	1.11	0.18266	1.37	0.000611081	1.242	0.0299624
GSBRNA2T00076632001	kinesin-like protein 6	gi|674889274|emb|CDY43418.1|BnaC07g14850D [Brassica napus]	24.9	8.19	1.189	0.3315	1.491	0.000645241	1.376	0.00519946	0.861	0.0512538	1.211	0.0375644	1.347	0.00285053
GSBRNA2T00077040001	u-box domain-containing protein 17-like	gi|674889048|emb|CDY43686.1|BnaA04g20050D [Brassica napus]	49.5	8.19	0.857	0.284325	1.111	0.37198	1.424	0.00197073	0.958	0.563809	1.41	0.000183364	1.649	5.46e-07
GSBRNA2T00077992001	NA	NA	66.5	5.22	1.027	0.896522	1.165	0.193886	1.287	0.0271751	1.06	0.463822	1.244	0.017637	1.594	3.02e-06
GSBRNA2T00078198001	peroxidase 17-like	gi|674919350|emb|CDY13764.1|BnaA09g42660D [Brassica napus]	90.2	5.99	1.048	0.805462	1.095	0.442156	1.219	0.0829626	0.998	0.958996	1.504	8.76e-06	1.304	0.00784949
GSBRNA2T00078632001	chaperone protein dnaj-like protein	gi|674919110|emb|CDY14092.1|BnaC02g02090D [Brassica napus]	119.9	6.54	1.249	0.209922	1.179	0.161077	1.265	0.039586	1.011	0.907326	1.356	0.000918111	1.333	0.00399227
GSBRNA2T00078821001	BnaA08g13720D	gi|674918954|emb|CDY14241.1|BnaA08g13720D [Brassica napus]	40.7	9.95	1.596	0.00777974	1.73	2.8e-06	1.511	0.00030175	1.019	0.826632	1.229	0.0250464	1.441	0.00025317
GSBRNA2T00081638001	protein nrt1 ptr family isoform x1	gi|674887384|emb|CDY45207.1|BnaA07g12830D, partial [Brassica napus]	209.8	5.69	1.119	0.533491	1.257	0.0511756	1.218	0.084246	1.111	0.178841	1.248	0.0160311	1.391	0.00094861
GSBRNA2T00082144001	orf257	>gi|674887081|emb|CDY45490.1| BnaCnng12490D [Brassica napus]	14.4	8.7	1.136	0.478161	1.646	2.06e-05	1.607	3.28e-05	1.066	0.420214	1.317	0.002737	1.695	1.26e-07
GSBRNA2T00082224001	nadh dehydrogenase subunit 4l	>gi|400278278|dbj|BAM36202.1| NADH dehydrogenase subunit 4L >gi|674887120|emb|CDY45529.1| BnaCnng12880D [Brassica napus] >gi|674915618|emb|CDY17570.1| BnaC01g26940D [Brassica napus] >gi|701462507|dbj|BAP82289.1| NADH dehydrogenase subunit4L (mitochondrion) [Brassica oleracea]	21.5	9.55	1.233	0.2381	1.441	0.00180992	1.511	0.00030175	1.112	0.175085	1.349	0.00112211	1.37	0.00161611
GSBRNA2T00082234001	nadh dehydrogenase subunit 9	gi|553836941|gb|AGY62835.1|orf224 (mitochondrion) [Eruca vesicaria subsp. sativa] >gi|620598324|gb|AHY20313.1| NADH dehydrogenase subunit 9 (mitochondrion) (mitochondrion) [Brassica juncea var. tumida] >gi|674887128|emb|CDY45537.1| BnaCnng12960D [Brassica napus]	21.6	10.39	1.2	0.305847	1.833	2.22e-07	1.856	6.15e-08	1.18	0.0332746	1.324	0.00226028	1.9	1.29e-10
GSBRNA2T00082255001	BnaCnng13100D	gi|674887142|emb|CDY45551.1|BnaCnng13100D [Brassica napus]	43	11.17	0.938	0.64561	1.018	0.885341	1.07	0.553618	1.012	0.897135	1.226	0.0268288	1.218	0.0482504
GSBRNA2T00084358001	vq motif-containing protein	gi|674918593|emb|CDY14617.1|BnaC02g24960D [Brassica napus]	29.3	4.7	0.955	0.735065	1.158	0.212191	1.482	0.000572902	1.127	0.125898	1.357	0.000892025	1.666	3.18e-07
GSBRNA2T00085433001	f-box protein at4g21240	gi|674918044|emb|CDY15236.1|BnaC05g01150D [Brassica napus]	58.3	6.76	1.149	0.438575	1.202	0.11714	1.243	0.0568524	1.08	0.329107	1.305	0.003781	1.233	0.0359275
GSBRNA2T00085933001	udp-glucosyl transferase 85a1	gi|674885936|emb|CDY46645.1|BnaA07g10510D [Brassica napus]	29.1	4.79	1.271	0.175723	1.311	0.0208783	1.591	4.79e-05	1.141	0.0907971	1.46	3.77e-05	1.748	2.23e-08
GSBRNA2T00086344001	purple acid phosphatase 17	gi|674885661|emb|CDY46881.1|BnaA01g27810D [Brassica napus]	14.9	8.06	1.49	0.0233985	1.32	0.0178478	1.652	1.11e-05	1.169	0.0447682	1.308	0.00348964	1.467	0.000123974
GSBRNA2T00089961001	acid phosphatase vanadium-dependent haloperoxidase-related protein	gi|674917564|emb|CDY15731.1|BnaA07g09020D [Brassica napus]	33.8	8.79	1.096	0.614659	1.101	0.414873	1.057	0.627444	1.085	0.300181	1.206	0.0419114	1.231	0.0373893
GSBRNA2T00090291001	cold shock domain-containing protein 4-like	gi|674917311|emb|CDY15921.1|BnaA04g11900D [Brassica napus]	12.2	9.99	1.63	0.00539382	1.649	1.92e-05	1.503	0.000360656	1.169	0.0447682	1.228	0.0256283	1.342	0.00321739
GSBRNA2T00091223001	BnaA09g00070D	gi|674883981|emb|CDY48516.1|BnaA09g00070D [Brassica napus]	48.4	7.75	0.904	0.477974	1.23	0.0777196	1.421	0.00209696	0.984	0.815761	1.246	0.0168165	1.471	0.000110906
GSBRNA2T00098307001	protein aspartic protease in guard cell 1-like	gi|674881165|emb|CDY51131.1|BnaA07g37140D [Brassica napus]	65.1	5.07	0.864	0.309802	1.159	0.209495	1.348	0.00893793	1.063	0.441679	1.374	0.000543227	1.675	2.39e-07
GSBRNA2T00098717001	probable proteasome inhibitor	gi|674965336|emb|CDX67579.1|BnaA07g16190D [Brassica napus]	17.6	6.34	0.938	0.64561	1.064	0.601224	1.112	0.352668	1.142	0.0886408	1.231	0.0239181	1.337	0.0036284
GSBRNA2T00099241001	glutathione s-transferase u22	gi|674965778|emb|CDX68021.1|BnaA07g20610D [Brassica napus]	29.2	4.75	1.009	0.977244	1.128	0.306401	1.603	3.61e-05	0.867	0.0628731	1.254	0.0138713	1.532	1.93e-05
GSBRNA2T00101768001	purple acid phosphatase 17	>gi|674937550|emb|CDX95821.1| BnaC05g35720D [Brassica napus]	14.9	8.24	1.502	0.0207268	1.772	1.01e-06	2.133	3.31e-11	1.181	0.0323724	1.685	1.3e-08	1.943	2.88e-11
GSBRNA2T00104080001	zeaxanthin chloroplastic-like	gi|674936286|emb|CDX97097.1|BnaC09g45280D [Brassica napus]	18.5	8.1	0.657	0.00413128	1.128	0.306401	1.297	0.0228007	1.026	0.75797	1.217	0.03288	1.243	0.0293579
GSBRNA2T00104598001	zinc ion binding protein	gi|674935981|emb|CDX97438.1|BnaC08g13030D [Brassica napus]	40.7	9.79	1.451	0.0344668	1.487	0.000701878	1.263	0.0409347	1.069	0.399432	1.238	0.0203215	1.33	0.00428736
GSBRNA2T00104782001	protein strubbelig-receptor family 7	gi|674935723|emb|CDX97567.1|BnaA05g25120D [Brassica napus]	59	5.86	1.329	0.10734	1.166	0.191377	1.189	0.129623	1.132	0.112261	1.215	0.0343801	1.265	0.0185545
GSBRNA2T00104865001	e3 sumo-protein ligase mms21	gi|674935791|emb|CDX97635.1|BnaA05g24440D [Brassica napus]	56.8	5.49	1.483	0.0251023	1.143	0.25599	1.01	0.93058	1.174	0.0391707	1.241	0.018936	1.242	0.0299624
GSBRNA2T00106046001	BnaC05g39350D	gi|674934815|emb|CDX98440.1|BnaC05g39350D [Brassica napus]	61.7	8.97	1.195	0.317311	0.962	0.737688	1.195	0.11884	1.093	0.257767	1.296	0.00479771	1.344	0.00306561
GSBRNA2T00106176001	NA	NA	56.7	5.49	1.29	0.150082	1.244	0.0627462	1.34	0.010398	1.068	0.406283	1.204	0.0437712	1.262	0.0197754
GSBRNA2T00106508001	NA	NA	36.1	5.44	0.834	0.20961	1.042	0.731046	1.209	0.0965866	1.089	0.278386	1.208	0.0401218	1.443	0.000239792
GSBRNA2T00109336001	pentatricopeptide repeat-containing protein at3g51320	gi|674960046|emb|CDX73730.1|BnaC08g22730D [Brassica napus]	89.4	5.35	0.934	0.625004	1.042	0.731046	1.115	0.340583	1.047	0.567376	1.205	0.0428323	1.314	0.00623824
GSBRNA2T00110103001	rna-binding protein 24-like	gi|674933022|emb|CDY00446.1|BnaC07g13800D [Brassica napus]	29.1	4.82	1.155	0.421104	1.279	0.0358543	1.94	6.56e-09	1.134	0.10716	1.592	4.05e-07	1.927	5.04e-11
GSBRNA2T00114354001	pentatricopeptide repeat-containing protein	gi|674958910|emb|CDX74471.1|BnaA04g09180D [Brassica napus]	17.4	5.05	1.19	0.329102	1.118	0.343866	1.028	0.808959	0.916	0.248732	1.253	0.0142117	1.429	0.000349856
GSBRNA2T00114434001	rhomboid-related intramembrane serine protease-like protein	gi|685298018|ref|XP_009139791.1|PREDICTED: uncharacterized protein LOC103863789 [Brassica rapa] >gi|685298020|ref|XP_009139792.1| PREDICTED: uncharacterized protein LOC103863789 [Brassica rapa]	28.9	4.77	0.994	0.946026	1.107	0.38875	1.633	1.76e-05	1.065	0.427293	1.42	0.000134501	1.421	0.000433094
GSBRNA2T00116676001	ribosome biogenesis protein bop1 homolog	gi|674958470|emb|CDX74714.1|BnaA05g04600D [Brassica napus]	48.5	9.41	1.085	0.655949	0.896	0.350355	0.986	0.915912	1.13	0.117562	1.296	0.00479771	1.357	0.00223198
GSBRNA2T00118698001	math domain and coiled-coil domain-containing protein at2g42480-like	gi|674928826|emb|CDY04526.1|BnaA07g13520D [Brassica napus]	63.2	5.16	0.993	0.940608	1.109	0.380301	1.027	0.815569	1.054	0.510108	1.221	0.0300542	1.297	0.00919903
GSBRNA2T00119330001	membrane-anchored ubiquitin-fold protein 6	gi|674928751|emb|CDY04698.1|BnaC05g17360D [Brassica napus]	107.3	5.06	1.002	0.98924	1.09	0.465776	1.414	0.00242208	0.968	0.657246	2.112	3.55e-16	1.504	4.36e-05
GSBRNA2T00121108001	PREDICTED: uncharacterized protein LOC103850912	gi|685257412|ref|XP_009125963.1|PREDICTED: uncharacterized protein LOC103850912 [Brassica rapa] >gi|674957855|emb|CDX75247.1| BnaA01g04550D [Brassica napus]	14.5	9.82	1.141	0.462655	1.392	0.00474976	1.696	3.75e-06	1.058	0.478957	1.219	0.0314387	1.341	0.00329591
GSBRNA2T00123502001	60s acidic ribosomal protein p1-2	gi|674926153|emb|CDY07148.1|BnaCnng01630D [Brassica napus]	57.6	4.56	0.99	0.92434	1.217	0.0943096	1.206	0.10103	1.165	0.0497389	1.511	6.91e-06	1.353	0.00246238
GSBRNA2T00124581001	NA	NA	6.3	6	0.965	0.788741	0.978	0.844687	1.062	0.59844	1.177	0.0361164	1.217	0.03288	1.255	0.0229135
GSBRNA2T00129161001	probable phosphatase	gi|674955643|emb|CDX77919.1|BnaC03g53000D [Brassica napus]	34.3	5.44	1.389	0.062347	1.118	0.343866	0.965	0.789617	1.157	0.0611381	1.459	3.89e-05	1.389	0.000998567
GSBRNA2T00129265001	rac-like gtp-binding protein rho1	gi|685363028|ref|XP_009115809.1|PREDICTED: rac-like GTP-binding protein RHO1 [Brassica rapa] >gi|674873926|emb|CDY59617.1| BnaCnng35340D [Brassica napus] >gi|674955266|emb|CDX77994.1| BnaA09g31890D [Brassica napus] >gi|674960048|emb|CDX73732.1| BnaC08g22710D [Brassica napus]	89.4	5.43	0.963	0.777961	1.411	0.00328615	1.589	5.03e-05	1.134	0.10716	1.314	0.00296903	1.666	3.18e-07
GSBRNA2T00129754001	NA	NA	28	4.89	1.441	0.0379997	1.504	0.000489965	1.506	0.00033737	0.999	0.969256	1.244	0.017637	1.371	0.00157611
GSBRNA2T00130574001	BnaC01g06040D	gi|674964387|emb|CDX68849.1|BnaC01g06040D [Brassica napus]	14.6	9.48	1.479	0.0261271	1.587	7.94e-05	1.845	8.22e-08	1.144	0.0844568	1.292	0.00532712	1.475	9.92e-05
GSBRNA2T00130968001	nep1-interacting protein 1	gi|674964713|emb|CDX69175.1|BnaC01g02780D [Brassica napus]	50.7	7.91	1.121	0.526773	1.397	0.00431406	1.437	0.00150265	1.029	0.729224	1.262	0.0114056	1.378	0.00132137
GSBRNA2T00131331001	BnaA01g09210D	gi|674954381|emb|CDX78854.1|BnaA01g09210D [Brassica napus]	56.5	6.3	0.906	0.487294	0.909	0.416503	1.003	0.979077	1.116	0.160679	1.239	0.0198498	1.226	0.0412783
GSBRNA2T00132353001	transcription factor bhlh53	gi|674953884|emb|CDX79586.1|BnaC03g19220D [Brassica napus]	32.6	5.26	1.11	0.564401	1.533	0.000262526	1.408	0.00273833	1.053	0.518078	1.276	0.00803758	1.318	0.00568477
GSBRNA2T00135854001	protein polar localization during asymmetric division and redistribution-like isoform x2	gi|674963569|emb|CDX69801.1|BnaA10g21500D [Brassica napus]	32	9.32	1.084	0.659779	1.096	0.437529	1.31	0.0180753	1.106	0.198579	1.267	0.0100764	1.295	0.00962242
GSBRNA2T00135912001	btb poz domain-containing protein dot3	gi|674963619|emb|CDX69851.1|BnaA10g22000D [Brassica napus]	36.4	6.9	0.967	0.799539	1.383	0.00564032	1.708	2.78e-06	1.061	0.456366	1.365	0.000707327	1.485	7.49e-05
GSBRNA2T00135944001	dna-directed rna polymerase ii subunit 4	gi|685378726|ref|XP_009122111.1|PREDICTED: DNA-directed RNA polymerase II subunit 4 [Brassica rapa] >gi|674963645|emb|CDX69877.1| BnaA10g22260D [Brassica napus]	48.6	7.88	1.615	0.00634426	1.478	0.000847302	1.226	0.0744433	1.012	0.897135	1.274	0.0084545	1.464	0.000134741
GSBRNA2T00139865001	scr-like 1	gi|674949733|emb|CDX84042.1|BnaC08g16030D [Brassica napus]	49.8	6.76	0.964	0.783348	0.888	0.312742	0.959	0.753889	1.096	0.243062	1.324	0.00226028	1.366	0.00178593
GSBRNA2T00142321001	albino3-like protein chloroplastic	gi|674948454|emb|CDX84950.1|BnaC05g21050D [Brassica napus]	59.3	5.64	0.95	0.708481	1.13	0.299283	1.392	0.00378406	1.057	0.486635	1.228	0.0256283	1.372	0.00153706
GSBRNA2T00144560001	PREDICTED: uncharacterized protein LOC103875136	gi|685324517|ref|XP_009151854.1|PREDICTED: uncharacterized protein LOC103875136 [Brassica rapa] >gi|674947265|emb|CDX86418.1| BnaA06g31350D [Brassica napus]	95	5.34	1.304	0.133298	1.502	0.000511255	1.319	0.01535	1.136	0.102252	1.323	0.00232323	1.257	0.0219737
GSBRNA2T00145640001	2-oxoglutarate and fe -dependent oxygenase-like protein	gi|674946725|emb|CDX86869.1|BnaA09g22590D [Brassica napus]	19.6	9.73	1.197	0.312686	1.127	0.310006	1.108	0.369251	1.048	0.558987	1.226	0.0268288	1.254	0.023397
GSBRNA2T00146436001	NA	NA	33.6	5.02	1.191	0.326717	1.333	0.0141797	1.528	0.000205837	0.898	0.158974	1.284	0.00655323	1.351	0.00258585
GSBRNA2T00149543001	ring u-box domain-containing protein	gi|674944137|emb|CDX89323.1|BnaA01g15700D [Brassica napus]	25.8	4.93	1.28	0.163149	1.295	0.027452	1.108	0.369251	1.087	0.289135	1.355	0.00094492	1.32	0.00542555
GSBRNA2T00153319001	NA	NA	96.1	6.92	1.624	0.00575636	1.078	0.525706	1.016	0.889473	1.139	0.0952426	1.269	0.0095859	1.256	0.0224391
GSBRNA2T00154065001	aspartyl protease family protein	gi|674940817|emb|CDX92331.1|BnaA10g13700D [Brassica napus]	60.6	6.98	0.959	0.756464	0.915	0.449015	0.947	0.683409	1.114	0.16776	1.371	0.000593394	1.229	0.0389039
GSBRNA2T00155842001	NA	NA	51.6	6.15	0.819	0.168394	1.131	0.29577	1.191	0.125941	1.099	0.228995	1.267	0.0100764	1.25	0.0254245
GSBRNA2T00156801001	autophagy-related protein 18a	gi|674939538|emb|CDX93962.1|BnaC04g21210D [Brassica napus]	24.4	6.3	0.852	0.266901	1.043	0.724878	1.335	0.01142	1.16	0.0566232	1.253	0.0142117	1.458	0.00015905
GSBRNA2T00158428001	pyruvate kinase	gi|674938605|emb|CDX94878.1|BnaC03g43100D [Brassica napus]	26.2	6.96	0.814	0.155958	0.885	0.299268	0.91	0.480014	1.006	0.958634	1.223	0.0287244	1.33	0.00428736
GSBRNA2T00008515001	NA	NA	119.2	8.27	0.864	0.309802	0.977	0.837945	0.982	0.891799	1.214	0.0124698	1.204	0.0437712	1.234	0.035216
GSBRNA2T00062643001	fbd-associated f-box protein	gi|674896142|emb|CDY36808.1|BnaA03g10780D [Brassica napus]	64.6	6.18	0.808	0.141878	0.837	0.131565	0.911	0.485142	1.321	0.0003204	1.357	0.000892025	1.245	0.0281816
GSBRNA2T00032532001	NA	NA	53.5	8.73	1.167	0.387666	0.985	0.891983	1.137	0.260981	1.256	0.00326791	1.393	0.000308037	1.257	0.0219737
GSBRNA2T00151943001	armadillo btb arabidopsis protein 1-like	gi|674942399|emb|CDX91149.1|BnaC02g04480D [Brassica napus]	76	8.24	1.383	0.0659207	1.165	0.193886	2.007	1.07e-09	1.391	1.95e-05	1.428	0.000104709	1.266	0.0181631
GSBRNA2T00106735001	reticuline oxidase-like protein	gi|674934690|emb|CDX98676.1|BnaA03g44610D [Brassica napus]	144.7	5.77	1.386	0.0641114	1.117	0.347787	1.24	0.0596613	1.241	0.0053539	1.569	9.22e-07	1.272	0.0159687
GSBRNA2T00149601001	plant intracellular ras group-related lrr 8	gi|674944183|emb|CDX89369.1|BnaA01g15240D [Brassica napus]	34.2	10.62	1.168	0.38497	0.893	0.335967	1.005	0.965171	1.389	2.12e-05	1.539	2.64e-06	1.278	0.0140195
GSBRNA2T00103319001	factor xa inhibitor -like	gi|674960398|emb|CDX72898.1|BnaC06g33460D [Brassica napus]	23.9	5.43	1.235	0.234418	1.036	0.76854	0.968	0.80757	1.308	0.000521484	1.266	0.0103302	1.281	0.0131292
GSBRNA2T00154564001	peroxidase 44-like	gi|674940640|emb|CDX92742.1|BnaC07g40000D [Brassica napus]	33.7	9.23	1.363	0.0792048	0.989	0.919042	1.095	0.426876	1.207	0.015381	1.209	0.0392527	1.292	0.0102914
GSBRNA2T00042408001	protein radialis-like 3	gi|685256492|ref|XP_009143738.1|PREDICTED: protein RADIALIS-like 3 [Brassica rapa] >gi|674870394|emb|CDY64606.1| BnaA01g34510D [Brassica napus]	67.4	9.25	1.442	0.0376319	1.707	4.87e-06	2.297	3.32e-13	1.969	1.44e-18	1.353	0.00100079	1.307	0.00732948
GSBRNA2T00129587001	basic leucine zipper 25	gi|674955523|emb|CDX78251.1|BnaA09g34460D [Brassica napus]	33	6.8	1.403	0.0546807	1.115	0.355723	1.131	0.281144	1.23	0.00760724	1.235	0.0217982	1.31	0.00684169
GSBRNA2T00140701001	anamorsin homolog	gi|674962812|emb|CDX70815.1|BnaC03g08990D [Brassica napus]	145.5	5.92	1.036	0.857029	1.126	0.313642	1.124	0.30612	1.22	0.0103847	1.331	0.00186271	1.323	0.00505742
GSBRNA2T00008338001	translocator protein homolog	gi|674879079|emb|CDY53019.1|BnaC04g00110D [Brassica napus]	25.2	4.59	1.439	0.0387452	1.287	0.0313999	1.102	0.395137	1.261	0.00276189	1.252	0.0145597	1.339	0.0034584
GSBRNA2T00136895001	nucleosome assembly protein 1 2 isoform x1	gi|674951749|emb|CDX81931.1|BnaC08g36700D [Brassica napus]	45.9	6.16	0.881	0.376772	0.703	0.00289852	0.722	0.0147136	1.398	1.45e-05	1.322	0.00238782	1.367	0.00174196
GSBRNA2T00079304001	cyclin-d4-1 isoform x3	gi|674918685|emb|CDY14561.1|BnaC03g48980D [Brassica napus]	27.9	4.89	1.039	0.844015	1.214	0.0985436	1.653	1.08e-05	1.206	0.015844	1.617	1.63e-07	1.376	0.00138985
GSBRNA2T00021913001	tudor-like rna-binding protein	gi|674909862|emb|CDY23326.1|BnaA08g12200D [Brassica napus]	14.7	9.83	1.197	0.312686	1.494	0.000605677	1.362	0.00683298	1.201	0.0183537	1.236	0.0212955	1.376	0.00138985
GSBRNA2T00022082001	adp-ribosylation factor 1-like 2	gi|685266312|ref|XP_009119081.1|PREDICTED: ADP-ribosylation factor 1-like 2 [Brassica rapa] >gi|674909762|emb|CDY23463.1| BnaC04g49910D [Brassica napus]	122.8	6.01	1.045	0.818228	1.18	0.158919	1.387	0.0041817	1.203	0.0173096	1.231	0.0239181	1.392	0.000924535
GSBRNA2T00064242001	3-isopropylmalate dehydrogenase	>gi|674895286|emb|CDY37606.1| BnaA02g19640D [Brassica napus]	56.3	5.43	1.066	0.730793	1.098	0.428369	1.017	0.882672	1.372	4.29e-05	1.241	0.018936	1.448	0.000209261
GSBRNA2T00013874001	probable lrr receptor-like serine threonine-protein kinase at2g16250	gi|674852960|emb|CDY71289.1|BnaAnng36870D [Brassica napus]	28.9	4.79	1.139	0.468815	1.192	0.134821	1.509	0.00031554	1.235	0.00649203	1.277	0.00783635	1.466	0.000127468
GSBRNA2T00102457001	single-stranded dna-binding protein mitochondrial isoform x1	gi|674936893|emb|CDX96312.1|BnaA07g29230D [Brassica napus]	80.6	5.62	0.998	0.967665	1.166	0.191377	1.279	0.0312085	1.23	0.00760724	1.325	0.00219895	1.504	4.36e-05
GSBRNA2T00005761001	transcription factor tga1	gi|674914546|emb|CDY18683.1|BnaA09g07120D [Brassica napus]	8.4	7.25	2.045	4.41e-05	2.219	9.33e-12	2.3	3.05e-13	1.519	6.08e-08	1.887	4.43e-12	1.551	1.1e-05
GSBRNA2T00119577001	heavy metal transport detoxification domain-containing protein	gi|674928364|emb|CDY04859.1|BnaAnng00410D [Brassica napus]	19.5	10.62	0.859	0.291476	1.088	0.475448	1.097	0.417638	1.217	0.0113837	1.724	2.91e-09	1.569	6.44e-06
GSBRNA2T00038961001	abc1 kinase	gi|674905026|emb|CDY28024.1|BnaC05g44260D [Brassica napus]	50.1	6.93	0.978	0.859158	1.246	0.0608282	1.276	0.0328555	1.248	0.00426108	1.361	0.000794576	1.588	3.62e-06
GSBRNA2T00058087001	reticulon-like protein b18	gi|674897645|emb|CDY35185.1|BnaA01g08460D [Brassica napus]	15.9	8.85	1.123	0.52011	0.972	0.804317	0.809	0.112441	1.672	2.63e-11	1.47	2.72e-05	1.603	2.29e-06
GSBRNA2T00153143001	BnaC08g05940D	gi|674941640|emb|CDX91675.1|BnaC08g05940D [Brassica napus]	29	4.72	1.065	0.734849	1.315	0.0194774	1.539	0.000160301	1.203	0.0173096	1.37	0.000611081	1.71	7.73e-08
GSBRNA2T00041382001	NA	NA	14.8	8.63	1.62	0.00601089	1.689	7.48e-06	2.138	2.88e-11	1.246	0.00454999	1.739	1.63e-09	1.859	5.3e-10
GSBRNA2T00026000001	eukaryotic initiation factor 4a	gi|674847468|emb|CDY72259.1|BnaCnng76770D, partial [Brassica napus]	17.4	7.71	1.425	0.0443524	1.459	0.00125503	1.868	4.48e-08	1.387	2.31e-05	1.617	1.63e-07	1.945	2.68e-11
GSBRNA2T00069017001	NA	NA	28	4.78	1.007	0.986331	1.156	0.217665	1.784	4.02e-07	1.244	0.00485706	1.553	1.62e-06	2.047	7.24e-13
