# Supplementary material for: Proteomic Analysis of Rapeseed Root Response to Waterlogging Stress
Source: Plants (Basel). 2018 Sep 7;7(3):71. doi: 10.3390/plants7030071 (PMC6160990; doi:10.3390/plants7030071)
Supplement: Supplementary file 1 [file plants-07-00071-s001.zip › Supplementary Materials/Tables S5.xls]

## Sheet: gene_sdo3
Tables S5. The down regulated proteins (GH01-down) identified based on the overlap in GH01
SeqName	Sequence desc.	Hit desc.	MW..kDa.	calc..pI	ZS9-4H /ZS9-CK	ZS9-4H /ZS9-CK P-value	ZS9-8H /ZS9-CK	ZS9-8H /ZS9-CK P-value	ZS9-12H /ZS9-CK	ZS9-12H /ZS9-CK P-value	GH01-4H /GH01-CK	GH01-4H /GH01-CK P-value	GH01-8H /GH01-CK	GH01-8H /GH01-CK P-value	GH01-12H /GH01-CK	GH01-12H /GH01-CK P-value
GSBRNA2T00011647001	mads box transcription factor soc1 variant 17	gi|674878119|emb|CDY53886.1|BnaA03g56880D [Brassica napus]	59.8	6.73	1.09	0.636988	0.933	0.553262	0.993	0.958045	0.773	0.000852514	0.692	4.9e-05	0.86	0.238064
GSBRNA2T00019298001	BnaC08g42620D	gi|674910426|emb|CDY22628.1|BnaC08g42620D [Brassica napus]	46.5	5.85	0.632	0.00174611	0.752	0.0159327	0.967	0.80158	0.77	0.000711424	0.8	0.0136951	0.9	0.409825
GSBRNA2T00019388001	atp synthase alpha partial partial	gi|674910512|emb|CDY22714.1|BnaC08g43480D [Brassica napus]	28.3	5.5	1.014	0.954617	0.948	0.646619	0.87	0.296987	0.743	0.000121076	0.799	0.0131781	0.787	0.0609657
GSBRNA2T00048887001	coatomer subunit beta -3	gi|674922215|emb|CDY10953.1|BnaA03g46120D [Brassica napus]	30.2	8.41	0.732	0.0326063	0.963	0.744303	1.034	0.769736	0.796	0.00309351	0.768	0.00356682	0.79	0.0651859
GSBRNA2T00059384001	NA	NA	20.3	4.63	0.915	0.530156	1.075	0.54139	1.24	0.0596613	0.73	4.68e-05	0.709	0.000148683	0.816	0.111683
GSBRNA2T00064480001	BnaCnng55550D, partial	gi|674865653|emb|CDY67578.1|BnaCnng55550D, partial [Brassica napus]	46.7	8.44	1.24	0.225415	1.107	0.38875	1.022	0.848901	0.792	0.00250247	0.702	9.53e-05	0.793	0.0696267
GSBRNA2T00065245001	s-type anion channel slah3-like	gi|674865526|emb|CDY67633.1|BnaCnng55740D, partial [Brassica napus]	67.4	5.69	1.142	0.459596	0.762	0.021498	0.603	0.000151768	0.7	4.02e-06	0.598	1.46e-08	0.942	0.64021
GSBRNA2T00066812001	proteasome subunit beta type-3-a	gi|685348992|ref|XP_009110172.1|PREDICTED: proteasome subunit beta type-3-A-like [Brassica rapa]	48	8.9	0.788	0.10135	0.781	0.0364778	0.991	0.94602	0.752	0.00022498	0.742	0.000991557	0.808	0.0953668
GSBRNA2T00068899001	protein srg1-like	gi|674892742|emb|CDY40002.1|BnaC05g13130D [Brassica napus]	75.2	6.58	1.181	0.351165	0.817	0.0869371	0.962	0.77172	0.705	6.22e-06	0.62	1.38e-07	0.797	0.0759026
GSBRNA2T00099859001	NA	NA	74	7.42	0.796	0.116409	0.835	0.126483	0.897	0.415624	0.719	1.99e-05	0.77	0.00390761	0.819	0.118296
GSBRNA2T00108564001	BnaC05g22680D	gi|674933551|emb|CDX99846.1|BnaC05g22680D [Brassica napus]	27.1	5.8	0.934	0.625004	0.988	0.912277	1.047	0.687606	0.724	2.96e-05	0.743	0.00104509	0.843	0.181542
GSBRNA2T00111932001	hevein-like preproprotein	gi|685287680|ref|XP_009134785.1|PREDICTED: hevein-like preproprotein [Brassica rapa] >gi|674959464|emb|CDX74169.1| BnaA03g28780D [Brassica napus]	15.5	7.88	1.17	0.379619	1.009	0.945657	0.693	0.00602606	0.76	0.000380633	0.697	6.86e-05	0.842	0.178526
GSBRNA2T00129768001	NA	NA	68.7	6.47	0.608	0.000693445	0.842	0.144906	0.883	0.351419	0.758	0.000334467	0.487	2.3e-15	0.796	0.0742949
GSBRNA2T00137261001	BnaC02g21090D	gi|674951399|emb|CDX82181.1|BnaC02g21090D [Brassica napus]	64.1	4.86	0.861	0.29873	0.863	0.211244	0.805	0.104283	0.794	0.00278407	0.8	0.0136951	0.907	0.445109
GSBRNA2T00143275001	vacuolar amino acid transporter 1-like	gi|674947774|emb|CDX85556.1|BnaA02g02570D [Brassica napus]	11.7	9.09	1.576	0.00962348	1.4	0.00407105	1.323	0.0142648	0.723	2.73e-05	0.8	0.0136951	0.791	0.0666413
GSBRNA2T00157696001	ankyrin repeat-containing protein	gi|674938849|emb|CDX94491.1|BnaC09g23450D [Brassica napus]	43.3	6.32	0.789	0.103151	0.841	0.142164	0.923	0.54847	0.776	0.00101849	0.782	0.00661863	0.781	0.0531609
GSBRNA2T00009894001	NA	NA	58.9	7.02	1.049	0.801225	1.055	0.652781	0.977	0.861664	0.794	0.00278407	0.947	0.541921	0.746	0.0218896
GSBRNA2T00012422001	NA	NA	41.4	5.83	0.995	0.951441	0.761	0.0208777	0.67	0.00270755	0.762	0.000432558	0.833	0.0433217	0.539	1.33e-06
GSBRNA2T00013069001	af446349_1 at2g17710	gi|674912303|emb|CDY20810.1|BnaC07g06590D [Brassica napus]	32.8	7.23	0.777	0.0830218	0.716	0.00474464	0.808	0.11036	0.728	4.02e-05	0.886	0.179534	0.771	0.0419092
GSBRNA2T00021779001	NA	NA	76.3	6.79	1.063	0.742996	0.894	0.340725	1.062	0.59844	0.744	0.000129899	1.038	0.691858	0.776	0.0472721
GSBRNA2T00022531001	NA	NA	39.3	8.29	0.883	0.385107	0.98	0.858186	0.949	0.695046	0.75	0.000196551	1.097	0.317311	0.732	0.0146678
GSBRNA2T00027733001	sec14p-like phosphatidylinositol transfer family protein	gi|674873795|emb|CDY59787.1|BnaAnng16210D [Brassica napus]	46.3	9.2	0.997	0.96226	0.902	0.380132	0.661	0.00193256	0.764	0.000490874	0.817	0.0254896	0.662	0.00125193
GSBRNA2T00029843001	NA	NA	35.2	7.97	0.811	0.148804	0.769	0.0262795	0.775	0.0562806	0.776	0.00101849	0.838	0.0506093	0.773	0.0439933
GSBRNA2T00031265001	ras-related protein rabd2b	gi|674923501|emb|CDY09621.1|BnaC07g34400D [Brassica napus]	38	9.07	1.46	0.0315494	0.841	0.142164	0.939	0.637392	0.755	0.000274761	0.9	0.242095	0.626	0.000248129
GSBRNA2T00037553001	NA	NA	17.5	6.86	1.092	0.629494	0.814	0.0813715	1.072	0.542725	0.583	3.38e-12	0.866	0.111092	0.722	0.0108317
GSBRNA2T00043287001	NA	NA	64.4	6.71	1.224	0.255253	0.915	0.449015	0.976	0.855642	0.736	7.32e-05	1.001	1	0.378	2.73e-14
GSBRNA2T00044693001	NA	NA	82.6	4.81	3.105	9e-11	1.333	0.0141797	1.435	0.00156702	0.607	1.18e-10	0.882	0.163935	0.734	0.0155575
GSBRNA2T00048627001	early embryo development protein qqt1	gi|674922522|emb|CDY10788.1|BnaA05g11480D [Brassica napus]	55.8	5.6	1.734	0.00170295	1.686	8.03e-06	1.234	0.0656476	0.651	2.97e-08	0.825	0.0334425	0.772	0.0429412
GSBRNA2T00067968001	mitochondrial substrate carrier family protein	gi|674893333|emb|CDY39471.1|BnaC03g60810D [Brassica napus]	58.8	8.82	1.102	0.5928	0.907	0.405936	0.676	0.00336396	0.789	0.00212755	0.884	0.171611	0.743	0.0201362
GSBRNA2T00069592001	NA	NA	27.9	9.98	1.049	0.801225	0.917	0.460115	1.226	0.0744433	0.704	5.71e-06	0.858	0.0900043	0.753	0.026472
GSBRNA2T00073184001	NA	NA	64.6	7.62	0.968	0.804944	0.902	0.380132	0.83	0.162895	0.789	0.00212755	0.885	0.175541	0.66	0.00115224
GSBRNA2T00075450001	NA	NA	48.2	4.6	0.673	0.00682567	0.791	0.0472181	0.924	0.553888	0.713	1.22e-05	0.896	0.222937	0.719	0.00986128
GSBRNA2T00090709001	peroxidase 6	gi|674917051|emb|CDY16244.1|BnaA09g29780D [Brassica napus]	50.8	5.71	1.937	0.000161057	1.873	8.1e-08	1.266	0.0389266	0.746	0.000149353	0.993	0.929677	0.678	0.00236611
GSBRNA2T00093020001	NA	NA	58.6	4.39	0.765	0.0659624	0.762	0.021498	1.019	0.869114	0.723	2.73e-05	0.909	0.288994	0.752	0.0257731
GSBRNA2T00096117001	NA	NA	32.7	7.37	1.15	0.435629	1.616	4.11e-05	1.569	8.03e-05	0.58	2.11e-12	1.189	0.0601924	0.683	0.00285924
GSBRNA2T00099263001	auxin response factor 17	gi|674965796|emb|CDX68039.1|BnaA07g20790D [Brassica napus]	46.1	5.58	0.909	0.501417	0.834	0.123995	0.841	0.1947	0.772	0.000802894	0.811	0.0206147	0.708	0.00690773
GSBRNA2T00115943001	tyrosine aminotransferase	gi|674930078|emb|CDY03337.1|BnaC09g10110D [Brassica napus]	6.4	6.51	1.574	0.00982919	1.402	0.00391628	0.947	0.683409	0.673	3.12e-07	0.866	0.111092	0.729	0.0134132
GSBRNA2T00136808001	protein mother of ft and tf 1	gi|674951679|emb|CDX81861.1|BnaC08g37400D [Brassica napus]	65.5	7.18	0.841	0.230874	0.581	4.55e-06	0.481	4.23e-08	0.636	5.14e-09	0.833	0.0433217	0.703	0.00583878
GSBRNA2T00146539001	NA	NA	36.5	7.14	1.346	0.0923266	1.654	1.71e-05	1.278	0.0317491	0.678	5.15e-07	0.945	0.526627	0.486	1.66e-08
GSBRNA2T00147980001	NA	NA	25	5.25	1.096	0.614659	0.808	0.0710539	0.961	0.765769	0.793	0.00263992	0.818	0.0263885	0.755	0.0279158
GSBRNA2T00148223001	NA	NA	18	4.26	0.936	0.635283	0.906	0.400705	0.831	0.16563	0.77	0.000711424	0.902	0.252063	0.631	0.000315839
GSBRNA2T00001462001	low quality protein: exonuclease chloroplastic-like	gi|674924154|emb|CDY09212.1|BnaA02g06380D [Brassica napus]	39.2	6.24	1.042	0.83108	0.988	0.912277	0.933	0.603514	0.99	0.876929	0.77	0.00390761	0.725	0.0118814
GSBRNA2T00005796001	NA	NA	14.5	8.4	0.911	0.510925	0.896	0.350355	0.782	0.0655456	0.911	0.221032	0.769	0.00373379	0.641	0.000503383
GSBRNA2T00005845001	probable pectate lyase 15	gi|674914410|emb|CDY18738.1|BnaC08g08780D [Brassica napus]	8.7	10.33	1.098	0.60732	0.731	0.00806953	0.653	0.00141489	0.944	0.443428	0.724	0.000366637	0.721	0.0104996
GSBRNA2T00006686001	vacuolar iron transporter homolog	gi|674918142|emb|CDY15107.1|BnaC03g44680D [Brassica napus]	16.2	9.11	0.849	0.25676	0.98	0.858186	1.011	0.923696	0.896	0.150665	0.8	0.0136951	0.764	0.0352245
GSBRNA2T00007520001	late embryogenesis abundant protein family protein	gi|674855379|emb|CDY70788.1|BnaAnng35040D [Brassica napus]	22.2	10.14	0.896	0.441489	0.823	0.0989196	0.694	0.00622739	0.802	0.00421286	0.749	0.0014245	0.742	0.0195781
GSBRNA2T00011813001	NA	NA	13.2	5.86	1.117	0.540264	1.037	0.762236	0.84	0.191651	0.845	0.0284914	0.789	0.00885929	0.774	0.0450656
GSBRNA2T00012410001	NA	NA	134.1	5.34	0.817	0.163342	0.737	0.00987271	0.647	0.00111128	0.938	0.396229	0.784	0.00720203	0.618	0.000166684
GSBRNA2T00014963001	protein phosphatase 2c 5	gi|674877114|emb|CDY54996.1|BnaCnng27940D [Brassica napus]	9.2	5.95	1.008	0.981785	0.763	0.0221335	1.028	0.808959	1.014	0.876832	0.792	0.0100038	0.704	0.00604038
GSBRNA2T00015735001	e3 ubiquitin-protein ligase atl15-like	gi|685380952|ref|XP_009123117.1|PREDICTED: E3 ubiquitin-protein ligase ATL15 isoform X1 [Brassica rapa] >gi|674911733|emb|CDY21367.1| BnaA09g30600D [Brassica napus]	72.1	5.3	0.659	0.00440774	0.449	1.41e-11	0.432	3.27e-10	0.814	0.0075655	0.53	2.68e-12	0.512	1.63e-07
GSBRNA2T00017213001	ribonuclease h protein at1g65750	gi|674876623|emb|CDY55709.1|BnaC04g37580D [Brassica napus]	24	8.51	0.809	0.144161	0.82	0.0927841	0.739	0.0235087	0.833	0.0175824	0.799	0.0131781	0.705	0.00624793
GSBRNA2T00022217001	btb poz domain-containing protein at5g67385	gi|685331125|ref|XP_009103425.1|PREDICTED: BTB/POZ domain-containing protein At5g67385 [Brassica rapa]	79.7	6.76	1.17	0.379619	0.874	0.252868	0.83	0.162895	0.823	0.0114214	0.685	3.02e-05	0.617	0.000158432
GSBRNA2T00027293001	o-fucosyltransferase-like protein	gi|674908286|emb|CDY24821.1|BnaA08g14890D [Brassica napus]	33.2	6.62	0.944	0.676864	0.901	0.375078	0.996	0.976055	0.845	0.0284914	0.77	0.00390761	0.752	0.0257731
GSBRNA2T00030831001	zinc-finger homeodomain protein 3	gi|674923864|emb|CDY09363.1|BnaA02g26470D [Brassica napus]	7.9	9.99	0.739	0.0382159	0.741	0.0112563	0.685	0.0046068	0.949	0.484854	0.773	0.00447249	0.677	0.00227698
GSBRNA2T00037123001	ferritin- chloroplastic-like	gi|674905854|emb|CDY27247.1|BnaA09g35550D [Brassica napus]	19.6	7.81	0.811	0.148804	0.894	0.340725	0.84	0.191651	0.869	0.0671795	0.772	0.00427672	0.679	0.0024583
GSBRNA2T00037247001	cytochrome b5	gi|674872443|emb|CDY61721.1|BnaA04g27110D [Brassica napus] >gi|674905646|emb|CDY27310.1| BnaC04g50950D [Brassica napus]	39.7	10.81	0.993	0.940608	0.669	0.000683583	0.566	2.02e-05	0.986	0.836087	0.789	0.00885929	0.583	2.43e-05
GSBRNA2T00040117001	ap2 domain containing protein	gi|674904653|emb|CDY28337.1|BnaC01g35070D [Brassica napus]	48.4	8.48	0.762	0.062146	0.969	0.784227	0.737	0.0222917	0.876	0.0841052	0.727	0.000435593	0.712	0.00787954
GSBRNA2T00042221001	napin	gi|674903730|emb|CDY29278.1|BnaC01g19300D [Brassica napus]	20.2	7.9	0.983	0.886323	0.733	0.00863642	0.533	2.45e-06	0.962	0.600531	0.696	6.42e-05	0.619	0.000175325
GSBRNA2T00042846001	extensin-like protein	gi|674870078|emb|CDY64848.1|BnaC05g49400D [Brassica napus]	9.3	3.8	0.666	0.00550417	0.677	0.00098107	0.522	1.12e-06	0.884	0.107289	0.774	0.00467609	0.671	0.00180151
GSBRNA2T00044153001	alpha-amylase subtilisin inhibitor-like	gi|674869753|emb|CDY65090.1|BnaAnng20090D [Brassica napus]	25.1	8.81	0.867	0.321102	0.908	0.411202	0.893	0.396713	0.936	0.381133	0.778	0.0055739	0.734	0.0155575
GSBRNA2T00044278001	exosome complex component mtr3-like	gi|674903104|emb|CDY29842.1|BnaA03g48630D [Brassica napus]	67.7	9.14	0.75	0.0485405	0.745	0.0128006	0.703	0.00831344	0.887	0.117126	0.793	0.0104125	0.661	0.00120117
GSBRNA2T00046055001	serine threonine protein kinase ire	gi|674902278|emb|CDY30714.1|BnaA02g33360D [Brassica napus]	22.3	9.35	0.914	0.525322	0.788	0.0437621	0.702	0.00805566	0.855	0.0414267	0.766	0.0032525	0.777	0.0484068
GSBRNA2T00047062001	NA	NA	33.1	7.46	1.833	0.000547265	1.053	0.66454	0.682	0.00415452	0.835	0.0191051	0.791	0.00960895	0.709	0.00714052
GSBRNA2T00047351001	vesicle transport protein	>gi|674912115|emb|CDY21019.1| BnaA08g25060D [Brassica napus]	64.1	6.18	0.76	0.0596967	0.773	0.0293812	0.783	0.0669591	0.819	0.00953758	0.691	4.58e-05	0.739	0.0179801
GSBRNA2T00047743001	l-ascorbate oxidase homolog	gi|674901469|emb|CDY31468.1|BnaC05g15770D [Brassica napus]	31	5.14	0.818	0.165855	0.677	0.00098107	0.683	0.00430082	0.858	0.0461288	0.783	0.00690499	0.518	2.67e-07
GSBRNA2T00047860001	dehydrodolichyl diphosphate synthase 8-like	gi|674901413|emb|CDY31543.1|BnaA10g13280D [Brassica napus]	10.7	11.06	0.831	0.200893	0.727	0.00703065	0.505	3.11e-07	0.982	0.795518	0.793	0.0104125	0.584	2.58e-05
GSBRNA2T00050633001	atp-dependent dna helicase pif1-like	gi|674901106|emb|CDY31887.1|BnaC07g15370D [Brassica napus]	24.4	4.96	0.708	0.0181593	0.657	0.000387255	0.614	0.00025942	0.849	0.0331921	0.774	0.00467609	0.635	0.000381564
GSBRNA2T00054030001	chlorophyll synthetase	>gi|674899632|emb|CDY33261.1| BnaA01g19280D [Brassica napus]	14.5	6.7	0.718	0.0233598	0.743	0.0120075	0.7	0.00756043	0.934	0.366364	0.759	0.0023363	0.574	1.41e-05
GSBRNA2T00054463001	NA	NA	44.9	6.54	1.013	0.959132	0.949	0.653014	0.715	0.0119942	0.953	0.519281	0.719	0.000273465	0.664	0.0013592
GSBRNA2T00059480001	60s ribosomal protein l32	gi|674896882|emb|CDY35926.1|BnaA05g30240D [Brassica napus]	48.9	9.16	1.064	0.738917	0.993	0.946084	0.885	0.360245	0.955	0.5369	0.734	0.000644566	0.631	0.000315839
GSBRNA2T00059850001	glycerophosphoryl diester phosphodiesterase family protein	gi|674896819|emb|CDY36036.1|BnaC03g41620D [Brassica napus]	59.5	6	0.849	0.25676	0.764	0.0227844	0.737	0.0222917	0.828	0.014219	0.658	3.94e-06	0.694	0.00426998
GSBRNA2T00063499001	BnaC02g35020D	gi|674895678|emb|CDY37194.1|BnaC02g35020D [Brassica napus]	17.9	9.25	1.063	0.742996	0.665	0.000567645	0.621	0.000359879	0.992	0.897419	0.78	0.00607673	0.734	0.0155575
GSBRNA2T00067403001	probable xyloglucan endotransglucosylase hydrolase protein 18	gi|674893572|emb|CDY39194.1|BnaA03g50060D [Brassica napus]	32.3	8.62	1.097	0.610983	0.902	0.380132	0.679	0.00374117	0.894	0.142672	0.758	0.00222615	0.636	0.000399812
GSBRNA2T00069067001	late embryogenesis abundant protein d-7	gi|674892636|emb|CDY40138.1|BnaC06g05510D [Brassica napus]	41.7	8.78	0.796	0.116409	0.809	0.0727	0.791	0.0791188	0.827	0.0136169	0.759	0.0023363	0.771	0.0419092
GSBRNA2T00069890001	NA	NA	35.6	8.51	0.922	0.564463	0.825	0.103174	0.785	0.0698559	0.953	0.519281	0.793	0.0104125	0.664	0.0013592
GSBRNA2T00071621001	nucleotide-sugar transporter-like protein	gi|674870645|emb|CDY64269.1|BnaA07g36400D [Brassica napus] >gi|674871405|emb|CDY63119.1| BnaA09g53280D [Brassica napus] >gi|674875930|emb|CDY56711.1| BnaC01g38690D [Brassica napus] >gi|674889522|emb|CDY43207.1| BnaA07g07470D [Brassica napus] >gi|674891429|emb|CDY41333.1| BnaA01g31860D [Brassica napus] >gi|674891993|emb|CDY40726.1| BnaAnng05890D [Brassica napus] >gi|674894630|emb|CDY38198.1| BnaA0…	17.3	8.13	0.922	0.564463	0.972	0.804317	0.899	0.425243	0.897	0.154779	0.706	0.000123087	0.614	0.000135855
GSBRNA2T00077290001	phosphatidylinositol 4-kinase	gi|674888908|emb|CDY43786.1|BnaA06g23220D [Brassica napus]	18.2	7.65	0.855	0.277278	0.78	0.0355218	0.907	0.464773	0.917	0.254532	0.783	0.00690499	0.747	0.0225012
GSBRNA2T00081505001	probable xyloglucan endotransglucosylase hydrolase protein 15	gi|674862157|emb|CDY68968.1|BnaAnng28970D [Brassica napus]	16.6	8.81	0.775	0.0799724	0.787	0.0426558	0.825	0.149684	0.857	0.0445157	0.79	0.00922758	0.747	0.0225012
GSBRNA2T00082938001	NA	NA	41.3	6.3	1.204	0.29691	0.699	0.00247493	0.59	7.77e-05	0.813	0.00721683	0.757	0.00212065	0.579	1.91e-05
GSBRNA2T00085954001	disease resistance protein at4g27190-like	gi|674885883|emb|CDY46658.1|BnaA03g48500D [Brassica napus]	18.1	7.5	0.944	0.676864	0.822	0.0968419	0.836	0.179772	0.914	0.237392	0.722	0.000326358	0.653	0.000856508
GSBRNA2T00087199001	NA	NA	34.2	6.23	0.898	0.450488	0.955	0.691763	0.903	0.444801	0.994	0.917936	0.783	0.00690499	0.736	0.0164917
GSBRNA2T00089694001	3-ketoacyl- thiolase	gi|674917660|emb|CDY15520.1|BnaA08g28040D [Brassica napus]	24.7	8.75	0.851	0.263495	0.651	0.000287914	0.629	0.000516553	0.868	0.0649981	0.76	0.00245126	0.688	0.00343991
GSBRNA2T00089939001	squamosa promoter-binding-like protein 11	gi|674917546|emb|CDY15713.1|BnaA07g08840D [Brassica napus]	8.9	10.23	0.695	0.0128576	0.735	0.00923697	0.655	0.00153126	0.834	0.0183304	0.761	0.00257121	0.758	0.0302009
GSBRNA2T00091664001	monocopper oxidase-like protein sku5	gi|674883723|emb|CDY48757.1|BnaA02g30180D [Brassica napus]	19.1	5.1	0.789	0.103151	0.818	0.0888546	0.635	0.000671582	0.807	0.00540447	0.764	0.0029629	0.704	0.00604038
GSBRNA2T00093460001	NA	NA	72.9	5.52	0.732	0.0326063	0.721	0.00568825	0.755	0.0353213	0.806	0.00514489	0.774	0.00467609	0.75	0.0244207
GSBRNA2T00094400001	NA	NA	24.2	5.55	0.72	0.0245325	0.608	2.65e-05	0.591	8.19e-05	0.861	0.0512538	0.711	0.000168373	0.727	0.0126278
GSBRNA2T00096132001	cleavage and polyadenylation specificity factor subunit 5-like	gi|685293252|ref|XP_009137535.1|PREDICTED: cleavage and polyadenylation specificity factor subunit 5-like [Brassica rapa] >gi|674882175|emb|CDY50198.1| BnaA03g47500D [Brassica napus]	118.2	7.17	1.033	0.87012	0.789	0.044891	0.62	0.000343659	0.9	0.167607	0.723	0.000345963	0.666	0.00147452
GSBRNA2T00098196001	NA	NA	34.4	6.24	1.066	0.730793	0.905	0.395508	1.01	0.93058	0.981	0.785432	0.799	0.0131781	0.778	0.0495628
GSBRNA2T00098489001	self-incompatibility s1 family protein	gi|674965160|emb|CDX67403.1|BnaA07g14430D [Brassica napus]	40.7	4.64	0.794	0.112503	0.861	0.204189	0.801	0.0965651	0.917	0.254532	0.795	0.0112731	0.712	0.00787954
GSBRNA2T00099281001	long chain acyl- synthetase 9	gi|674965809|emb|CDX68052.1|BnaA07g20920D [Brassica napus]	13.8	8.5	0.798	0.120409	0.764	0.0227844	0.664	0.00216585	0.936	0.381133	0.795	0.0112731	0.71	0.00737997
GSBRNA2T00101619001	flowering time control protein fca-like isoform x1	gi|674937782|emb|CDX95717.1|BnaC03g25980D [Brassica napus]	25.9	8.68	0.713	0.0206261	0.709	0.0036529	0.641	0.000866911	0.887	0.117126	0.648	1.73e-06	0.677	0.00227698
GSBRNA2T00101798001	adenosine kinase 2	gi|674937576|emb|CDX95847.1|BnaC05g35980D [Brassica napus]	32.2	5.74	1.062	0.747086	1.031	0.800378	0.977	0.861664	1.018	0.836604	0.792	0.0100038	0.75	0.0244207
GSBRNA2T00103988001	NA	NA	82.1	6.35	0.835	0.212568	0.882	0.286143	0.774	0.0550444	0.979	0.765337	0.728	0.000461075	0.769	0.0399041
GSBRNA2T00106907001	probable pectinesterase pectinesterase inhibitor 47	gi|674934371|emb|CDX98808.1|BnaC09g50270D [Brassica napus]	49.2	7.23	0.844	0.240383	0.576	3.2e-06	0.54	3.94e-06	0.918	0.260419	0.689	3.99e-05	0.678	0.00236611
GSBRNA2T00108919001	d-aminoacid aminotransferase-like plp-dependent enzymes superfamily protein	gi|674959737|emb|CDX73421.1|BnaC08g25820D [Brassica napus]	63.9	4.79	0.843	0.237187	0.716	0.00474464	0.772	0.0526352	0.825	0.0124777	0.766	0.0032525	0.71	0.00737997
GSBRNA2T00110343001	2-aminoethanethiol dioxygenase-like	gi|674932776|emb|CDY00580.1|BnaC04g23450D [Brassica napus]	15.7	9.99	0.834	0.20961	0.746	0.0132135	0.601	0.000137269	1.02	0.8167	0.675	1.47e-05	0.543	1.78e-06
GSBRNA2T00119394001	probable cytoplasmic 1	gi|674928560|emb|CDY04740.1|BnaC05g18490D [Brassica napus]	65.8	9.1	0.874	0.348342	0.814	0.0813715	0.735	0.0211268	0.808	0.00567549	0.779	0.00582058	0.618	0.000166684
GSBRNA2T00122674001	NA	NA	8.4	8.85	0.869	0.328761	0.794	0.0508865	0.729	0.0179283	0.826	0.0130366	0.78	0.00607673	0.741	0.0190329
GSBRNA2T00123855001	60s ribosomal protein l37-2-like	gi|674957676|emb|CDX75869.1|BnaC03g39520D [Brassica napus]	17.8	6.54	0.854	0.273793	0.725	0.00655578	0.661	0.00193256	0.966	0.638139	0.756	0.00201962	0.697	0.0047465
GSBRNA2T00126362001	probable receptor-like protein kinase at3g55450 isoform x2	gi|674957340|emb|CDX76093.1|BnaA04g03570D [Brassica napus]	27.2	5.73	0.761	0.0609119	0.906	0.400705	0.763	0.0427935	0.915	0.243019	0.694	5.61e-05	0.671	0.00180151
GSBRNA2T00130145001	peptidyl-trna hydrolase ii family protein	gi|674955136|emb|CDX78716.1|BnaA03g06280D [Brassica napus]	45	4.79	1.092	0.629494	1.167	0.188894	0.892	0.392055	0.933	0.359104	0.74	0.000891841	0.764	0.0352245
GSBRNA2T00130834001	f-box protein at2g35280-like	gi|674964601|emb|CDX69063.1|BnaC01g03900D [Brassica napus]	53.2	6.05	0.849	0.25676	0.853	0.177537	0.767	0.0469709	0.936	0.381133	0.724	0.000366637	0.702	0.00564298
GSBRNA2T00131235001	tld-domain containing nucleolar protein	gi|674964917|emb|CDX69379.1|BnaC01g00740D [Brassica napus]	31.7	8.07	0.806	0.137386	0.808	0.0710539	0.581	4.77e-05	0.875	0.0815033	0.775	0.00488775	0.473	4.73e-09
GSBRNA2T00132011001	ste20 sps1-related proline-alanine-rich protein kinase-like isoform x1	gi|674954211|emb|CDX79332.1|BnaC06g19710D [Brassica napus]	41.9	4.63	0.83	0.198041	0.801	0.0603179	0.952	0.71259	2.025	5.21e-20	0.746	0.00122163	0.674	0.00202702
GSBRNA2T00136979001	protein xap5 circadian timekeeper	gi|674951818|emb|CDX82000.1|BnaC08g36010D [Brassica napus]	28	5.31	0.675	0.00724944	0.712	0.00409056	0.611	0.000224733	0.889	0.124048	0.741	0.000940509	0.658	0.00105967
GSBRNA2T00137120001	NA	NA	24	9.6	0.848	0.253432	1.119	0.339978	0.929	0.581271	0.904	0.185857	0.786	0.00782953	0.637	0.000418843
GSBRNA2T00141198001	e2f transcription factor-3	gi|674949168|emb|CDX84164.1|BnaC04g09260D [Brassica napus]	48.3	9.69	1.156	0.418241	0.876	0.26095	0.843	0.200893	1.022	0.796953	0.784	0.00720203	0.687	0.00331618
GSBRNA2T00141721001	peroxidase 70	gi|674949076|emb|CDX84495.1|BnaC03g50050D [Brassica napus]	11.6	8.1	0.801	0.126592	0.671	0.000749166	0.524	1.3e-06	0.973	0.705804	0.685	3.02e-05	0.528	5.85e-07
GSBRNA2T00146637001	indole-3-acetic acid-induced protein arg7-like	gi|674946135|emb|CDX87630.1|BnaA07g32430D [Brassica napus]	22	5.71	0.694	0.0125098	0.666	0.000594838	0.616	0.000285158	0.93	0.337826	0.775	0.00488775	0.721	0.0104996
GSBRNA2T00148088001	metacaspase 5	gi|674945144|emb|CDX88529.1|BnaC06g39730D [Brassica napus]	44.7	4.84	0.802	0.128702	0.783	0.0384516	0.761	0.0408178	0.838	0.0215973	0.794	0.0108355	0.772	0.0429412
GSBRNA2T00148619001	60s ribosomal protein l31-3	>gi|674890924|emb|CDY41796.1| BnaC02g12070D [Brassica napus] >gi|674900077|emb|CDY32877.1| BnaC09g33240D [Brassica napus] >gi|674900163|emb|CDY32765.1| BnaA10g10840D [Brassica napus] >gi|674912360|emb|CDY20712.1| BnaA02g08520D [Brassica napus] >gi|674921302|emb|CDY11907.1| BnaC03g13330D [Brassica napus] >gi|674944518|emb|CDX88585.1| BnaA03g10640D [Brassica napus]	52	5.45	0.91	0.506162	0.895	0.345521	0.925	0.559325	0.821	0.0104429	0.731	0.000545865	0.746	0.0218896
GSBRNA2T00151167001	NA	NA	18.1	7.58	0.94	0.655984	1.16	0.206827	1.022	0.848901	0.927	0.317311	0.759	0.0023363	0.755	0.0279158
GSBRNA2T00154635001	NA	NA	78	5.16	0.846	0.246855	0.737	0.00987271	0.508	3.94e-07	0.864	0.0568268	0.648	1.73e-06	0.676	0.00219081
GSBRNA2T00154943001	beta-glucosidase 9-like	gi|674940391|emb|CDX93043.1|BnaA03g37650D [Brassica napus]	22.8	8.98	0.965	0.788741	0.786	0.041572	0.623	0.000394402	0.894	0.142672	0.79	0.00922758	0.656	0.000973761
GSBRNA2T00054602001	BnaCnng51490D, partial	gi|674867576|emb|CDY66580.1|BnaCnng51490D, partial [Brassica napus]	69	4.94	0.543	3.23e-05	0.413	8.59e-14	0.388	1.34e-12	0.531	3.3e-16	0.454	3.44e-18	0.421	1.31e-11
GSBRNA2T00143181001	fasciclin-like arabinogalactan protein 20	gi|674947699|emb|CDX85481.1|BnaA02g03320D [Brassica napus]	114.8	7.2	0.558	7.11e-05	0.437	2.85e-12	0.361	2.34e-14	0.509	3.15e-18	0.506	6.23e-14	0.429	3.58e-11
GSBRNA2T00020324001	NA	NA	19.6	4.84	0.608	0.000693445	0.474	2.98e-10	0.365	4.43e-14	0.557	4.44e-14	0.469	7.54e-17	0.445	2.39e-10
GSBRNA2T00104941001	monothiol glutaredoxin- mitochondrial-like	gi|685311286|ref|XP_009146213.1|PREDICTED: monothiol glutaredoxin-S15, mitochondrial [Brassica rapa] >gi|674935848|emb|CDX97692.1| BnaA05g23870D [Brassica napus]	24.8	8.85	1.379	0.0684049	0.835	0.126483	0.93	0.586804	0.487	1.8e-20	0.615	8.44e-08	0.465	2.1e-09
GSBRNA2T00010056001	NA	NA	65.2	6.65	0.904	0.477974	1.142	0.25914	0.521	1.05e-06	0.692	1.96e-06	0.743	0.00104509	0.468	2.86e-09
GSBRNA2T00104780001	ring-h2 finger protein atl61	gi|674935721|emb|CDX97565.1|BnaA05g25140D [Brassica napus]	10.4	9.54	1.296	0.142679	0.796	0.0534541	0.803	0.10037	0.754	0.000257144	0.679	1.97e-05	0.469	3.16e-09
GSBRNA2T00102636001	subtilisin inhibitor clsi-ii-like	gi|674937044|emb|CDX96463.1|BnaA07g30740D [Brassica napus]	22.9	5.16	0.537	2.32e-05	0.523	4.48e-08	0.462	7.35e-09	0.699	3.68e-06	0.553	6.74e-11	0.482	1.14e-08
GSBRNA2T00132253001	traf-like family protein	gi|674953801|emb|CDX79503.1|BnaC03g18390D [Brassica napus]	67	7.11	0.755	0.0538964	0.611	3.18e-05	0.85	0.223572	0.425	2.93e-28	0.502	3.19e-14	0.498	4.94e-08
GSBRNA2T00140898001	hydroxyproline-rich glycoprotein family protein	gi|674962969|emb|CDX70972.1|BnaC03g10560D [Brassica napus]	58.4	5.6	0.844	0.240383	0.764	0.0227844	0.618	0.000313179	0.754	0.000257144	0.747	0.00128617	0.499	5.39e-08
GSBRNA2T00141759001	protein hua enhancer 4	gi|674949103|emb|CDX84522.1|BnaC03g49780D [Brassica napus]	14.7	8.88	0.853	0.270334	0.595	1.17e-05	0.552	8.59e-06	0.759	0.000356867	0.666	7.42e-06	0.507	1.08e-07
GSBRNA2T00018596001	nuclear transport factor 2	gi|674910961|emb|CDY22183.1|BnaC01g39180D [Brassica napus]	26.2	5.38	0.713	0.0206261	0.726	0.00678965	0.735	0.0211268	0.557	4.44e-14	0.482	9.16e-16	0.508	1.17e-07
GSBRNA2T00000188001	NA	NA	34.8	7.03	0.938	0.64561	0.785	0.0405102	0.586	6.27e-05	0.721	2.33e-05	0.664	6.35e-06	0.517	2.46e-07
GSBRNA2T00071693001	probable receptor protein kinase tmk1	gi|674892052|emb|CDY40785.1|BnaAnng06480D [Brassica napus]	20.2	4.72	0.778	0.0845785	0.551	4.87e-07	0.541	4.21e-06	0.725	3.19e-05	0.665	6.86e-06	0.532	7.93e-07
GSBRNA2T00089127001	BnaC04g05180D	gi|674884254|emb|CDY48259.1|BnaC04g05180D [Brassica napus]	21.1	5.08	0.827	0.189641	0.69	0.00171501	0.523	1.21e-06	0.744	0.000129899	0.597	1.31e-08	0.532	7.93e-07
GSBRNA2T00056494001	BnaA09g11630D	gi|674898570|emb|CDY34421.1|BnaA09g11630D [Brassica napus]	68.4	9.57	0.787	0.0995723	0.568	1.79e-06	0.515	6.71e-07	0.723	2.73e-05	0.65	2.05e-06	0.542	1.66e-06
GSBRNA2T00072354001	ethylene-responsive transcription factor 5	gi|674891676|emb|CDY41042.1|BnaA09g18210D [Brassica napus]	18.6	10.18	0.998	0.967665	0.799	0.0574946	0.727	0.0169556	0.636	5.14e-09	0.581	2.19e-09	0.544	1.91e-06
GSBRNA2T00149833001	dna methyltransferase 1b	gi|674943928|emb|CDX89531.1|BnaC04g35500D [Brassica napus]	47.5	6.27	0.75	0.0485405	0.824	0.10103	0.677	0.00348584	0.773	0.000852514	0.73	0.000516149	0.544	1.91e-06
GSBRNA2T00107575001	lysophosphatidyl acyltransferase 5	gi|674934147|emb|CDX99302.1|BnaC05g34170D [Brassica napus]	10.6	7.85	0.804	0.132995	0.689	0.00164489	0.699	0.00732271	0.677	4.66e-07	0.577	1.37e-09	0.556	4.39e-06
GSBRNA2T00002954001	NA	NA	24.6	9.86	0.575	0.00016353	0.5	4.92e-09	0.47	1.57e-08	0.617	4.59e-10	0.589	5.46e-09	0.575	1.5e-05
GSBRNA2T00134665001	ultraviolet-b receptor uvr8	gi|674952023|emb|CDX81201.1|BnaC09g06120D [Brassica napus]	45.9	5.72	0.979	0.86459	0.942	0.608669	0.917	0.516406	0.706	6.78e-06	0.798	0.0126779	0.578	1.8e-05
GSBRNA2T00035410001	disease resistance protein	gi|674906409|emb|CDY26547.1|BnaA09g47300D [Brassica napus]	73.7	6.25	0.9	0.459569	0.648	0.000247469	0.519	9.03e-07	0.748	0.000171462	0.709	0.000148683	0.588	3.27e-05
GSBRNA2T00002488001	NA	NA	48.2	6.44	0.678	0.00792679	0.609	2.81e-05	0.557	1.17e-05	0.691	1.78e-06	0.601	2.01e-08	0.608	9.93e-05
GSBRNA2T00116742001	beta-amylase 7	gi|674958527|emb|CDX74771.1|BnaA05g05170D [Brassica napus]	50.7	5.07	0.65	0.00327785	0.534	1.19e-07	0.545	5.48e-06	0.639	7.38e-09	0.586	3.89e-09	0.611	0.000116246
GSBRNA2T00005544001	protein casp	gi|674914637|emb|CDY18522.1|BnaA01g26730D [Brassica napus]	52.6	5.01	0.747	0.0455314	0.524	4.9e-08	0.554	9.74e-06	0.735	6.8e-05	0.655	3.09e-06	0.629	0.000286973
GSBRNA2T00021923001	c3h4 type zinc finger protein	gi|674909869|emb|CDY23333.1|BnaA08g12130D [Brassica napus]	34.2	5.27	0.841	0.230874	0.807	0.0694363	0.979	0.873715	0.776	0.00101849	0.734	0.000644566	0.65	0.000752013
GSBRNA2T00138949001	ubiquitin-conjugating enzyme e2 6	gi|685285696|ref|XP_009133760.1|PREDICTED: ubiquitin-conjugating enzyme E2 6 [Brassica rapa] >gi|674950193|emb|CDX83382.1| BnaA03g21240D [Brassica napus]	239.4	9.03	1.069	0.718692	0.95	0.659427	1.022	0.848901	0.675	3.82e-07	0.798	0.0126779	0.653	0.000856508
GSBRNA2T00078489001	gpi transamidase component family protein gaa1-like family protein	gi|674919284|emb|CDY13980.1|BnaC09g38460D [Brassica napus]	25.4	6.39	1.154	0.423981	0.987	0.905512	0.981	0.885771	0.647	1.89e-08	0.782	0.00661863	0.674	0.00202702
GSBRNA2T00016217001	peptidyl-prolyl cis-trans isomerase fkbp17- chloroplastic-like	gi|674911428|emb|CDY21717.1|BnaA09g44680D [Brassica napus]	65.3	7.2	0.783	0.0926868	0.834	0.123995	0.643	0.000942448	0.795	0.00293517	0.637	6.66e-07	0.688	0.00343991
GSBRNA2T00063138001	ef- calcium binding motif-containing protein	gi|674895898|emb|CDY36976.1|BnaC09g17920D [Brassica napus]	31.5	7.55	0.953	0.724408	0.913	0.438044	0.726	0.0164859	0.788	0.00201424	0.787	0.00816064	0.688	0.00343991
GSBRNA2T00055134001	NA	NA	10.7	7.42	1.159	0.409736	0.902	0.380132	0.884	0.355817	0.756	0.000293479	0.739	0.000845455	0.696	0.00458279
GSBRNA2T00118692001	acyl- n-acyltransferase with ring fyve phd-type zinc finger domain-containing protein	gi|674928821|emb|CDY04521.1|BnaA07g13470D [Brassica napus]	17.9	4.2	1.047	0.809707	0.812	0.0778136	0.792	0.0807484	0.791	0.00237142	0.74	0.000891841	0.698	0.00491523
GSBRNA2T00108883001	exocyst subunit exo70 family protein h1	gi|674959716|emb|CDX73400.1|BnaC08g26030D [Brassica napus]	32.9	7.33	1.021	0.923193	1.059	0.629588	0.815	0.125528	0.796	0.00309351	0.733	0.000610001	0.718	0.00955465
GSBRNA2T00092764001	expansin-a18 isoform x3	gi|674859294|emb|CDY69805.1|BnaCnng65430D [Brassica napus]	32.2	6.4	0.708	0.0181593	0.62	5.41e-05	0.711	0.0106393	0.749	0.000183613	0.763	0.00282684	0.722	0.0108317
GSBRNA2T00091999001	NA	NA	51.5	6.65	0.907	0.491983	0.731	0.00806953	0.869	0.293016	0.759	0.000356867	0.786	0.00782953	0.727	0.0126278
GSBRNA2T00135694001	exocyst complex component exo70b1-like	gi|674963434|emb|CDX69666.1|BnaA10g20150D [Brassica napus]	26.1	7.68	0.992	0.935188	0.876	0.26095	1.004	0.97212	0.747	0.000160056	0.761	0.00257121	0.727	0.0126278
GSBRNA2T00015180001	pentatricopeptide repeat-containing protein	gi|674912116|emb|CDY21020.1|BnaA08g25050D [Brassica napus]	56.6	5.59	0.793	0.110586	0.836	0.129006	0.817	0.130121	0.763	0.000460875	0.664	6.35e-06	0.73	0.013821
GSBRNA2T00154857001	g-type lectin s-receptor-like serine threonine-protein kinase ces101 isoform x1	gi|674940324|emb|CDX92976.1|BnaA03g36980D [Brassica napus]	8.3	4.28	0.969	0.810353	0.838	0.13416	0.909	0.474909	0.782	0.00144071	0.741	0.000940509	0.734	0.0155575
GSBRNA2T00042812001	protein lhy	gi|674870107|emb|CDY64827.1|BnaCnng45160D [Brassica napus]	7.2	7.88	0.882	0.380928	0.571	2.23e-06	0.518	8.39e-07	0.694	2.35e-06	0.74	0.000891841	0.758	0.0302009
GSBRNA2T00015664001	wd repeat-containing protein 36-like	gi|674911862|emb|CDY21321.1|BnaC03g30050D [Brassica napus]	55.3	5.19	0.91	0.506162	0.808	0.0710539	0.776	0.0575383	0.681	6.91e-07	0.774	0.00467609	0.76	0.0318066
GSBRNA2T00086035001	af380650_1 at4g30010 f6g3_40	>gi|674885869|emb|CDY46722.1| BnaC07g42270D [Brassica napus] >gi|674902776|emb|CDY30180.1| BnaA03g49900D [Brassica napus]	87.6	7.68	0.777	0.0830218	0.707	0.00338435	0.688	0.00510096	0.734	6.32e-05	0.729	0.000487906	0.773	0.0439933
GSBRNA2T00033860001	clathrin interactor epsin 1	gi|674872668|emb|CDY61444.1|BnaA02g35000D [Brassica napus]	64.4	5.92	0.815	0.158393	0.83	0.114396	0.841	0.1947	0.732	5.45e-05	0.771	0.00408851	0.775	0.0461584
GSBRNA2T00098562001	NA	NA	211.7	6.02	0.987	0.908054	0.967	0.770878	1.03	0.795801	0.772	0.000802894	0.707	0.00013113	0.776	0.0472721
GSBRNA2T00034275001	dof zinc finger	gi|674872448|emb|CDY61727.1|BnaA04g27160D [Brassica napus]	22.5	7.99	0.923	0.569428	0.862	0.207697	0.967	0.80158	0.778	0.00114482	0.668	8.65e-06	0.777	0.0484068
