# Supplementary material for: Proteomic Analysis of Rapeseed Root Response to Waterlogging Stress
Source: Plants (Basel). 2018 Sep 7;7(3):71. doi: 10.3390/plants7030071 (PMC6160990; doi:10.3390/plants7030071)
Supplement: Supplementary file 1 [file plants-07-00071-s001.zip › Supplementary Materials/Tables S6.xls]

## Sheet: Sheet1
Tables S6. Proteins with the opposite tendency of fold change between ZS9-up and GH01-down
SeqName	Sequence desc.	Hit desc.	MW..kDa.	calc..pI	ZS9-4H /ZS9-CK	ZS9-4H /ZS9-CK P-value	ZS9-8H /ZS9-CK	ZS9-8H /ZS9-CK P-value	ZS9-12H /ZS9-CK	ZS9-12H /ZS9-CK P-value	GH01-4H /GH01-CK	GH01-4H /GH01-CK P-value	GH01-8H /GH01-CK	GH01-8H /GH01-CK P-value	GH01-12H /GH01-CK	GH01-12H /GH01-CK P-value
GSBRNA2T00044693001	NA	NA	82.6	4.81	3.105	9e-11	1.333	0.0141797	1.435	0.00156702	0.607	1.18e-10	0.882	0.163935	0.734	0.0155575
GSBRNA2T00090709001	peroxidase 6	gi|674917051|emb|CDY16244.1|BnaA09g29780D [Brassica napus]	50.8	5.71	1.937	0.000161057	1.873	8.1e-08	1.266	0.0389266	0.746	0.000149353	0.993	0.929677	0.678	0.00236611
GSBRNA2T00096117001	NA	NA	32.7	7.37	1.15	0.435629	1.616	4.11e-05	1.569	8.03e-05	0.58	2.11e-12	1.189	0.0601924	0.683	0.00285924
GSBRNA2T00101798001	adenosine kinase 2	gi|674937576|emb|CDX95847.1|BnaC05g35980D [Brassica napus]	32.2402	5.74463	1.06224	0.747086	1.03085	0.800378	0.976629	0.861664	1.01791	0.836604	0.792437	0.0100038	0.749783	0.0244207
GSBRNA2T00115943001	tyrosine aminotransferase	gi|674930078|emb|CDY03337.1|BnaC09g10110D [Brassica napus]	6.4	6.51	1.574	0.00982919	1.402	0.00391628	0.947	0.683409	0.673	3.12e-07	0.866	0.111092	0.729	0.0134132
GSBRNA2T00143275001	vacuolar amino acid transporter 1-like	gi|674947774|emb|CDX85556.1|BnaA02g02570D [Brassica napus]	11.7	9.09	1.576	0.00962348	1.4	0.00407105	1.323	0.0142648	0.723	2.73e-05	0.8	0.0136951	0.791	0.0666413
GSBRNA2T00146539001	NA	NA	36.5	7.14	1.346	0.0923266	1.654	1.71e-05	1.278	0.0317491	0.678	5.15e-07	0.945	0.526627	0.486	1.66e-08
Proteins with the opposite tendency of fold change between ZS9-down and GH01-up
SeqName	Sequence desc.	Hit desc.	MW..kDa.	calc..pI	ZS9-4H /ZS9-CK	ZS9-4H /ZS9-CK P-value	ZS9-8H /ZS9-CK	ZS9-8H /ZS9-CK P-value	ZS9-12H /ZS9-CK	ZS9-12H /ZS9-CK P-value	GH01-4H /GH01-CK	GH01-4H /GH01-CK P-value	GH01-8H /GH01-CK	GH01-8H /GH01-CK P-value	GH01-12H /GH01-CK	GH01-12H /GH01-CK P-value
GSBRNA2T00052894001	probable serine threonine-protein kinase rlckvii	gi|674900101|emb|CDY32811.1|BnaC08g02330D [Brassica napus]	28	6.11	0.625	0.00134756	0.719	0.00529296	0.762	0.0417964	1.256	0.00326791	1.209	0.0392527	1.182	0.0939991
GSBRNA2T00059900001	myosin 1	gi|674896851|emb|CDY36068.1|BnaC03g41300D [Brassica napus]	23.7	5.2	0.997	0.96226	0.672	0.000784026	0.703	0.00831344	1.248	0.00426108	1.174	0.0817275	1.408	0.000610284
GSBRNA2T00136895001	nucleosome assembly protein 1 2 isoform x1	gi|674951749|emb|CDX81931.1|BnaC08g36700D [Brassica napus]	45.9	6.16	0.881	0.376772	0.703	0.00289852	0.722	0.0147136	1.398	1.45e-05	1.322	0.00238782	1.367	0.00174196
