# Supplementary material for: Proteomic Analysis of Rapeseed Root Response to Waterlogging Stress
Source: Plants (Basel). 2018 Sep 7;7(3):71. doi: 10.3390/plants7030071 (PMC6160990; doi:10.3390/plants7030071)
Supplement: Supplementary file 1 [file plants-07-00071-s001.zip › Supplementary Materials/Tables S7.xls]

## Sheet: Sheet1
Tables S7. Proteins with the same tendency of fold change between ZS9-up and GH01-up
SeqName	Sequence desc.	Hit desc.	MW..kDa.	calc..pI	ZS9-4H /ZS9-CK	ZS9-4H /ZS9-CK P-value	ZS9-8H /ZS9-CK	ZS9-8H /ZS9-CK P-value	ZS9-12H /ZS9-CK	ZS9-12H /ZS9-CK P-value	GH01-4H /GH01-CK	GH01-4H /GH01-CK P-value	GH01-8H /GH01-CK	GH01-8H /GH01-CK P-value	GH01-12H /GH01-CK	GH01-12H /GH01-CK P-value
GSBRNA2T00002586001	probable receptor protein kinase tmk1/AT3G23750	gi|674882267|emb|CDY50111.1|BnaC01g43590D [Brassica napus]	29.1	7.64	1.73	0.00178161	1.273	0.0395603	0.924	0.553888	1.276	0.00164947	1.339	0.00148947	0.907	0.445109
GSBRNA2T00004902001	BnaC04g55460D/AT3G57560	NA	36.1	8.51	1.303	0.134441	1.552	0.000173206	1.34	0.010398	1.03	0.719743	1.246	0.0168165	1.298	0.0089939
GSBRNA2T00005761001	transcription factor tga1/AT5G65210 bzip 85%	gi|674914546|emb|CDY18683.1|BnaA09g07120D [Brassica napus]	8.4	7.25	2.045	4.41e-05	2.219	9.33e-12	2.3	3.05e-13	1.519	6.08e-08	1.887	4.43e-12	1.551	1.1e-05
GSBRNA2T00020069001	single-stranded nucleic acid binding r3h protein	gi|674875883|emb|CDY56775.1|BnaAnng14410D [Brassica napus]	85.4	5.77	1.651	0.00428979	1.539	0.000230352	1.7	3.39e-06	1.152	0.0693529	1.258	0.0125832	1.545	1.32e-05
GSBRNA2T00021913001	tudor-like rna-binding protein	gi|674909862|emb|CDY23326.1|BnaA08g12200D [Brassica napus]	14.7	9.83	1.197	0.312686	1.494	0.000605677	1.362	0.00683298	1.201	0.0183537	1.236	0.0212955	1.376	0.00138985
GSBRNA2T00035706001	probable thiol methyltransferase 2	gi|674906242|emb|CDY26772.1|BnaC09g08990D [Brassica napus]	26	9.13	1.273	0.172861	1.531	0.000274186	1.944	5.89e-09	1.113	0.171391	1.201	0.0466975	1.328	0.00449534
GSBRNA2T00041382001	NA	NA	14.8	8.63	1.62	0.00601089	1.689	7.48e-06	2.138	2.88e-11	1.246	0.00454999	1.739	1.63e-09	1.859	5.3e-10
GSBRNA2T00042408001	protein radialis-like 3	gi|685256492|ref|XP_009143738.1|PREDICTED: protein RADIALIS-like 3 [Brassica rapa] >gi|674870394|emb|CDY64606.1| BnaA01g34510D [Brassica napus]	67.4	9.25	1.442	0.0376319	1.707	4.87e-06	2.297	3.32e-13	1.969	1.44e-18	1.353	0.00100079	1.307	0.00732948
GSBRNA2T00062102001	serine threonine-protein kinase ht1-like	gi|674896427|emb|CDY36453.1|BnaC03g67730D [Brassica napus]	199.5	5.14	1.772	0.00110572	1.311	0.0208783	1.238	0.0616011	1.268	0.00217572	1.31	0.00330726	0.954	0.712588
GSBRNA2T00076374001	at1g29190 f28n24_12	gi|674889381|emb|CDY43324.1|BnaC03g58960D [Brassica napus]	35.4	5.62	3.614	1.92e-13	1.815	3.48e-07	1.107	0.373481	1.216	0.0117357	1.546	2.07e-06	0.98	0.874426
GSBRNA2T00076632001	kinesin-like protein 6	gi|674889274|emb|CDY43418.1|BnaC07g14850D [Brassica napus]	24.9	8.19	1.189	0.3315	1.491	0.000645241	1.376	0.00519946	0.861	0.0512538	1.211	0.0375644	1.347	0.00285053
GSBRNA2T00078821001	BnaA08g13720D	gi|674918954|emb|CDY14241.1|BnaA08g13720D [Brassica napus]	40.7	9.95	1.596	0.00777974	1.73	2.8e-06	1.511	0.00030175	1.019	0.826632	1.229	0.0250464	1.441	0.00025317
GSBRNA2T00082144001	orf257/BnaCnng12500D	>gi|620598332|gb|AHY20321.1| hypothetical protein (mitochondrion) (mitochondrion) [Brassica juncea var. tumida] >gi|674887081|emb|CDY45490.1| BnaCnng12490D [Brassica napus]	14.4	8.7	1.136	0.478161	1.646	2.06e-05	1.607	3.28e-05	1.066	0.420214	1.317	0.002737	1.695	1.26e-07
GSBRNA2T00082234001	nadh dehydrogenase subunit 9	gi|553836941|gb|AGY62835.1|orf224 (mitochondrion) [Eruca vesicaria subsp. sativa] >gi|620598324|gb|AHY20313.1| NADH dehydrogenase subunit 9 (mitochondrion) (mitochondrion) [Brassica juncea var. tumida] >gi|674887128|emb|CDY45537.1| BnaCnng12960D [Brassica napus]	21.6	10.39	1.2	0.305847	1.833	2.22e-07	1.856	6.15e-08	1.18	0.0332746	1.324	0.00226028	1.9	1.29e-10
GSBRNA2T00086344001	purple acid phosphatase 17	gi|674885661|emb|CDY46881.1|BnaA01g27810D [Brassica napus]	14.9	8.06	1.49	0.0233985	1.32	0.0178478	1.652	1.11e-05	1.169	0.0447682	1.308	0.00348964	1.467	0.000123974
GSBRNA2T00090291001	cold shock domain-containing protein 4-like	gi|674917311|emb|CDY15921.1|BnaA04g11900D [Brassica napus]	12.2	9.99	1.63	0.00539382	1.649	1.92e-05	1.503	0.000360656	1.169	0.0447682	1.228	0.0256283	1.342	0.00321739
GSBRNA2T00101768001	purple acid phosphatase 17	gi|295854823|gb|ADG45868.1|purple acid phosphatase 17 isoform 1 [Brassica oleracea var. viridis] >gi|295854831|gb|ADG45872.1| purple acid phosphatase 17 isoform 1 [Brassica oleracea var. viridis] >gi|674937550|emb|CDX95821.1| BnaC05g35720D [Brassica napus]	14.9	8.24	1.502	0.0207268	1.772	1.01e-06	2.133	3.31e-11	1.181	0.0323724	1.685	1.3e-08	1.943	2.88e-11
GSBRNA2T00104598001	zinc ion binding protein/AT4G28370：E3 ubiquitin ligase that is involved in plant cell wall modification	gi|674935981|emb|CDX97438.1|BnaC08g13030D [Brassica napus]	40.7	9.79	1.451	0.0344668	1.487	0.000701878	1.263	0.0409347	1.069	0.399432	1.238	0.0203215	1.33	0.00428736
GSBRNA2T00121108001	PREDICTED: uncharacterized protein	gi|685257412|ref|XP_009125963.1|PREDICTED: uncharacterized protein LOC103850912 [Brassica rapa] >gi|674957855|emb|CDX75247.1| BnaA01g04550D [Brassica napus]	14.5	9.82	1.141	0.462655	1.392	0.00474976	1.696	3.75e-06	1.058	0.478957	1.219	0.0314387	1.341	0.00329591
GSBRNA2T00130574001	BnaC01g06040D	gi|674964387|emb|CDX68849.1|BnaC01g06040D [Brassica napus]	14.6	9.48	1.479	0.0261271	1.587	7.94e-05	1.845	8.22e-08	1.144	0.0844568	1.292	0.00532712	1.475	9.92e-05
GSBRNA2T00132353001	transcription factor bhlh53	gi|674953884|emb|CDX79586.1|BnaC03g19220D [Brassica napus]	32.6	5.26	1.11	0.564401	1.533	0.000262526	1.408	0.00273833	1.053	0.518078	1.276	0.00803758	1.318	0.00568477
Proteins with the same tendency of fold change between ZS9-down and GH01-down
GSBRNA2T00005544001	protein casp	gi|674914637|emb|CDY18522.1|BnaA01g26730D [Brassica napus]	52.6	5.01	0.747	0.0455314	0.524	4.9e-08	0.554	9.74e-06	0.735	6.8e-05	0.655	3.09e-06	0.629	0.000286973
GSBRNA2T00012422001	NA	BnaC02g24210D	41.4	5.83	0.995	0.951441	0.761	0.0208777	0.67	0.00270755	0.762	0.000432558	0.833	0.0433217	0.539	1.33e-06
GSBRNA2T00018596001	nuclear transport factor 2	gi|674910961|emb|CDY22183.1|BnaC01g39180D [Brassica napus]	26.2	5.38	0.713	0.0206261	0.726	0.00678965	0.735	0.0211268	0.557	4.44e-14	0.482	9.16e-16	0.508	1.17e-07
GSBRNA2T00042812001	protein lhy	gi|674870107|emb|CDY64827.1|BnaCnng45160D [Brassica napus]	7.2	7.88	0.882	0.380928	0.571	2.23e-06	0.518	8.39e-07	0.694	2.35e-06	0.74	0.000891841	0.758	0.0302009
GSBRNA2T00042846001	extensin-like protein	gi|674870078|emb|CDY64848.1|BnaC05g49400D [Brassica napus]	9.3	3.8	0.666	0.00550417	0.677	0.00098107	0.522	1.12e-06	0.884	0.107289	0.774	0.00467609	0.671	0.00180151
GSBRNA2T00047743001	l-ascorbate oxidase homolog	gi|674901469|emb|CDY31468.1|BnaC05g15770D [Brassica napus]	31	5.14	0.818	0.165855	0.677	0.00098107	0.683	0.00430082	0.858	0.0461288	0.783	0.00690499	0.518	2.67e-07
GSBRNA2T00054030001	chlorophyll synthetase	gi|685382617|ref|XP_009123759.1|PREDICTED: chlorophyll synthase, chloroplastic [Brassica rapa] >gi|674899632|emb|CDY33261.1| BnaA01g19280D [Brassica napus]	14.5	6.7	0.718	0.0233598	0.743	0.0120075	0.7	0.00756043	0.934	0.366364	0.759	0.0023363	0.574	1.41e-05
GSBRNA2T00065245001	s-type anion channel slah3-like	gi|674865526|emb|CDY67633.1|BnaCnng55740D, partial [Brassica napus]	67.4	5.69	1.142	0.459596	0.762	0.021498	0.603	0.000151768	0.7	4.02e-06	0.598	1.46e-08	0.942	0.64021
GSBRNA2T00102636001	subtilisin inhibitor clsi-ii-like	gi|674937044|emb|CDX96463.1|BnaA07g30740D [Brassica napus]	22.9	5.16	0.537	2.32e-05	0.523	4.48e-08	0.462	7.35e-09	0.699	3.68e-06	0.553	6.74e-11	0.482	1.14e-08
GSBRNA2T00106907001	probable pectinesterase pectinesterase inhibitor 47	gi|674934371|emb|CDX98808.1|BnaC09g50270D [Brassica napus]	49.2	7.23	0.844	0.240383	0.576	3.2e-06	0.54	3.94e-06	0.918	0.260419	0.689	3.99e-05	0.678	0.00236611
GSBRNA2T00107575001	lysophosphatidyl acyltransferase 5	gi|674934147|emb|CDX99302.1|BnaC05g34170D [Brassica napus]	10.6	7.85	0.804	0.132995	0.689	0.00164489	0.699	0.00732271	0.677	4.66e-07	0.577	1.37e-09	0.556	4.39e-06
GSBRNA2T00136808001	protein mother of ft and tf 1	gi|674951679|emb|CDX81861.1|BnaC08g37400D [Brassica napus]	65.5	7.18	0.841	0.230874	0.581	4.55e-06	0.481	4.23e-08	0.636	5.14e-09	0.833	0.0433217	0.703	0.00583878
GSBRNA2T00154635001	NA	NA	78	5.16	0.846	0.246855	0.737	0.00987271	0.508	3.94e-07	0.864	0.0568268	0.648	1.73e-06	0.676	0.00219081
