# Supplementary material for: Proteomic Analysis of Rapeseed Root Response to Waterlogging Stress
Source: Plants (Basel). 2018 Sep 7;7(3):71. doi: 10.3390/plants7030071 (PMC6160990; doi:10.3390/plants7030071)
Supplement: Supplementary file 1 [file plants-07-00071-s001.zip › Supplementary Materials/Tables S8.xls]

## Sheet: Sheet1
Tables S8. Primers of candidate genes used for qRT-PCR
SeqName	Bna code	Forward primer	Reverse primer
GSBRNA2T00072243001	BnaA02g27630D	TACCGAAACACCAAGCGGAG	CCGGCACAGAGTCTCTTCTC
GSBRNA2T00072354001	BnaA09g18210D	CTCTCGAAGTCGGGAAGTGG	CGGCGATAGAAGCGGAAAGT
GSBRNA2T00012422001	BnaC02g24210D	ACCCGGATTTGCCTAAGAGG	CAAACACGCTAACTGAGCCG
GSBRNA2T00052894001	BnaC08g02330D	TGAAACCAGATCAGTCGCAT	CTTGTCATCTCAGAGAATCAGGA
GSBRNA2T00014963001	BnaCnng27940D	GCGTGTTGTGTAACCGCTTT	TGAATTCTCCACACGCCGTT
GSBRNA2T00005761001	BnaA09g07120D	TCTGCAATGGAGAGAGCAGAAG	TCACGATGTCTAGTTGCCCA
GSBRNA2T00090709001	BnaA09g29780D	CCCTGGGAAGTTCGACAACA	CGCCGCGTAAAGATCAACAA
GSBRNA2T00067403001	BnaA03g50060D	GTGGAAGGATGTGTTTGGGCT	CTTAAGTGCACACTGCAGGAAC
GSBRNA2T00084051001	BnaA08g06440D	GTGCCGTGACTGCATTGTTC	AGCCTCTTGTTCCTCTAACGC
GSBRNA2T00109342001	BnaC08g22670D	AGCCTCTTGTTCCTCTAACGC	TGCGACTTTCTACCTCCCCT
GSBRNA2T00062102001	BnaC03g67730D	TGCATGACGCAACCAATGAC	TCGGGTAGTCTAAAATGGTTGGG
GSBRNA2T00062600001	BnaA03g11170D	GTTCCCTGACTCTCCGGTTG	GAGGACTAGCACACCGAACC
	BnaACT7	TGGGTTTGCTGGTGACGAT	TGCCTAGGACGACCAACAATACT
	BnaUBC21	CCTCTGCAGCCTCCTCAAGT	CATATCTCCCCTGTCTTGAAATGC
